# Supplementary material for: Mechanism of Chinese botanical drug Dizhi pill for myopia: An integrated study based on bioinformatics and network analysis
Source: Medicine (Baltimore). 2023 Sep 22;102(38):e34753. doi: 10.1097/MD.0000000000034753 (PMC10519534; doi:10.1097/MD.0000000000034753)
Supplement: Supplementary file 2 [file medi-102-e34753-s002.xls]

## Sheet: Sheet1
Nitric oxide synthase, inducible						Nitric oxide synthase, inducible	NOS2
Prostaglandin G/H synthase 1						Prostaglandin G/H synthase 1	PTGS1 COX1
Thrombin						Potassium voltage-gated channel subfamily H member 2	KCNH2 ERG ERG1 HERG
Potassium voltage-gated channel subfamily H member 2						Estrogen receptor	ESR1 ESR NR3A1
Estrogen receptor						Peroxisome proliferator activated receptor gamma	PPARG NR1C3
Androgen receptor						Coagulation factor Xa	F10
Peroxisome proliferator activated receptor gamma						Prostaglandin G/H synthase 2	PTGS2 COX2
Coagulation factor Xa						Coagulation factor VII	F7
Prostaglandin G/H synthase 2						mRNA of Protein-tyrosine phosphatase, non-receptor type 1	PTPN6 HCP PTP1C
Coagulation factor VII						DNA topoisomerase II	top-2 K12D12.1
mRNA of Protein-tyrosine phosphatase, non-receptor type 1						Estrogen receptor beta	ESR2 ESTRB NR3A2
DNA topoisomerase II						Dipeptidyl peptidase IV	DPP4 ADCP2 CD26
Estrogen receptor beta						Heat shock protein HSP 90	HSP90AB1 HSP90B HSPC2 HSPCB HSP90AA1 HSP90A HSPC1 HSPCA
Dipeptidyl peptidase IV						Serine/threonine-protein kinase Chk1	CHEK1 CHK1
Heat shock protein HSP 90						Nuclear receptor coactivator 2	NCOA6 AIB3 KIAA0181 RAP250 TRBP
Serine/threonine-protein kinase Chk1						Calcium-activated potassium channel subunit alpha 1	KCNMA1 KCNMA SLO
Trypsin-1						Calmodulin	CALM1 CALM CAM CAM1 CALM2 CAM2 CAMB
Nuclear receptor coactivator 2						Glycogen synthase kinase-3 beta	GSK3B
Calcium-activated potassium channel subunit alpha 1						Sodium channel protein type 5 subunit alpha	SCN5A
Calmodulin						Apoptosis regulator Bcl-2	BCL2
Glycogen synthase kinase-3 beta						Apoptosis regulator BAX	BAX BCL2L4
Sodium channel protein type 5 subunit alpha						Caspase-9	CASP9 MCH6
Apoptosis regulator Bcl-2						Matrix metalloproteinase-9	MMP9 CLG4B
Apoptosis regulator BAX						Cellular tumor antigen p53	TP53 P53
Caspase-9						Mitogen-activated protein kinase 8	MAPK8 JNK1 PRKM8 SAPK1 SAPK1C
Matrix metalloproteinase-9						Metalloproteinase inhibitor 1	TIMP1 CLGI TIMP
Transcription factor AP-1						Peroxisome proliferator-activated receptor gamma	PPARG NR1C3
Cellular tumor antigen p53						Cyclic AMP-responsive element-binding protein 1	CREB1
Mitogen-activated protein kinase 8						Cytosolic phospholipase A2	PLA2G4A CPLA2 PLA2G4
Metalloproteinase inhibitor 1						Scavenger receptor cysteine-rich type 1 protein M130	CD163 M130
Peroxisome proliferator-activated receptor gamma						Ephrin type-B receptor 2	EPHB2 DRT EPHT3 EPTH3 ERK HEK5 TYRO5
Cyclic AMP-responsive element-binding protein 1						Phosphatidylinositol-4,5-bisphosphate 3-kinase catalytic subunit, gamma isoform	PIK3CG
Cytosolic phospholipase A2						mRNA of PKA Catalytic Subunit C-alpha	PRKACA PKACA
Scavenger receptor cysteine-rich type 1 protein M130						Nuclear receptor coactivator 1	NCOA1 BHLHE74 SRC1
Ephrin type-B receptor 2						Carbonic anhydrase II	CA2
Phosphatidylinositol-4,5-bisphosphate 3-kinase catalytic subunit, gamma isoform						CGMP-inhibited 3',5'-cyclic phosphodiesterase A	PDE3A
mRNA of PKA Catalytic Subunit C-alpha						Beta-2 adrenergic receptor	ADRB2 ADRB2R B2AR
Nuclear receptor coactivator 1						Progesterone receptor	PGR NR3C3
Carbonic anhydrase II						Dopamine D1 receptor	DRD1 DRD5 DRD1B DRD1L2
CGMP-inhibited 3',5'-cyclic phosphodiesterase A						Muscarinic acetylcholine receptor M3	CHRM3
Beta-2 adrenergic receptor						Muscarinic acetylcholine receptor M1	CHRM1
Progesterone receptor						Gamma-aminobutyric-acid receptor alpha-2 subunit	GABRA2
Dopamine D1 receptor						Muscarinic acetylcholine receptor M4	CHRM4
Muscarinic acetylcholine receptor M3						5-hydroxytryptamine 2A receptor	HTR2A HTR2
Muscarinic acetylcholine receptor M1						Gamma-aminobutyric-acid receptor alpha-5 subunit	GABRA5
Gamma-aminobutyric-acid receptor alpha-2 subunit						Alpha-1A adrenergic receptor	ADRA1A ADRA1C
Muscarinic acetylcholine receptor M4						Gamma-aminobutyric-acid receptor alpha-3 subunit	GABRA3
5-hydroxytryptamine 2A receptor						Muscarinic acetylcholine receptor M2	CHRM2
Gamma-aminobutyric-acid receptor alpha-5 subunit						Alpha-1B adrenergic receptor	ADRA1B
Alpha-1A adrenergic receptor						Neuronal acetylcholine receptor subunit alpha-2	CHRNA2
Gamma-aminobutyric-acid receptor alpha-3 subunit						Sodium-dependent serotonin transporter	SLC6A4 HTT SERT
Muscarinic acetylcholine receptor M2						Mu-type opioid receptor	OPRM1 MOR1
Alpha-1B adrenergic receptor						Gamma-aminobutyric acid receptor subunit alpha-1	GABRA1
Neuronal acetylcholine receptor subunit alpha-2						Neuronal acetylcholine receptor protein, alpha-7 chain	CHRNA7 NACHRA7
Sodium-dependent serotonin transporter						Caspase-3	CASP3 CPP32
Mu-type opioid receptor						Caspase-8	CASP8 MCH5
Gamma-aminobutyric acid receptor subunit alpha-1						Protein kinase C alpha type	PRKCA PKCA PRKACA
Neuronal acetylcholine receptor protein, alpha-7 chain						Transforming growth factor beta-1	TGFB1 TGFB
Cytochrome P450-cam						Serum paraoxonase/arylesterase 1	PON1 PON
Caspase-3						Microtubule-associated protein 2	MAP2
Caspase-8						Mineralocorticoid receptor	NR3C2 MCR MLR
Protein kinase C alpha type						Glucocorticoid receptor	NR3C1 GRL
Transforming growth factor beta-1						Beta-1 adrenergic receptor	ADRB1 ADRB1R B1AR
Serum paraoxonase/arylesterase 1						Retinoic acid receptor RXR-alpha	RXRA NR2B1
Microtubule-associated protein 2						Acetylcholinesterase	ACHE
Mineralocorticoid receptor						Sodium-dependent dopamine transporter	SLC6A3 DAT1
Glucocorticoid receptor						Alpha-1D adrenergic receptor	ADRA1D ADRA1A
Beta-1 adrenergic receptor						Mitogen-activated protein kinase 14	MAPK14 CSBP CSBP1 CSBP2 CSPB1 MXI2 SAPK2A
Retinoic acid receptor RXR-alpha						Leukotriene A-4 hydrolase	LTA4H LTA4
Acetylcholinesterase						Amine oxidase [flavin-containing] B	MAOB
Sodium-dependent dopamine transporter						Proto-oncogene serine/threonine-protein kinase Pim-1	PIM1
Alpha-1D adrenergic receptor						Cyclin-A2	CCNA2 CCN1 CCNA
Mitogen-activated protein kinase 14						cAMP-dependent protein kinase inhibitor alpha	PKIA PRKACN1
Cell division protein kinase 2						Muscarinic acetylcholine receptor M5	CHRM5
Leukotriene A-4 hydrolase						Nitric-oxide synthase, endothelial	NOS3
Amine oxidase [flavin-containing] B						Alcohol dehydrogenase 1C	ADH1C ADH3
Ig gamma-1 chain C region						Alpha-2A adrenergic receptor	ADRA2A ADRA2R ADRAR
Proto-oncogene serine/threonine-protein kinase Pim-1						Sodium-dependent noradrenaline transporter	SLC6A2 NAT1 NET1 SLC6A5
Cyclin-A2						Aldose reductase	AKR1B1 ALDR1 ALR2
cAMP-dependent protein kinase inhibitor alpha						Urokinase-type plasminogen activator	PLAU
Muscarinic acetylcholine receptor M5						Amine oxidase [flavin-containing] A	MAOA
Nitric-oxide synthase, endothelial						Chymotrypsinogen B	CTRB1 CTRB
Alcohol dehydrogenase 1C						Transcription factor p65	RELA NFKB3
Alpha-2A adrenergic receptor						RAC-alpha serine/threonine-protein kinase	AKT1 PKB RAC
Sodium-dependent noradrenaline transporter						Vascular endothelial growth factor A	VEGFA VEGF
Aldose reductase						Cyclin-dependent kinase inhibitor 1	CDKN1A CAP20 CDKN1 CIP1 MDA6 PIC1 SDI1 WAF1
Urokinase-type plasminogen activator						Fatty acid synthase	FASN FAS
Amine oxidase [flavin-containing] A						Superoxide dismutase [Cu-Zn]	SOD1
Chymotrypsinogen B						Catalase	CAT
Transcription factor p65						Hypoxia-inducible factor 1-alpha	HIF1A BHLHE78 MOP1 PASD8
RAC-alpha serine/threonine-protein kinase						Nuclear receptor subfamily 1 group I member 2	NR1I2 PXR
Vascular endothelial growth factor A						Serine/threonine-protein kinase mTOR	MTOR FRAP FRAP1 FRAP2 RAFT1 RAPT1
Cyclin-dependent kinase inhibitor 1						Tumor necrosis factor ligand superfamily member 6	FASLG APT1LG1 CD95L FASL TNFSF6
Fatty acid synthase						Glycogen phosphorylase, muscle form	PYGM
Superoxide dismutase [Cu-Zn]						Peroxisome proliferator activated receptor delta	PPARD NR1C2 PPARB
Catalase						Glutamate receptor 2	GRIA2 GLUR2
Hypoxia-inducible factor 1-alpha						Xanthine dehydrogenase/oxidase	XDH XDHA
Nuclear receptor subfamily 1 group I member 2						Neutrophil cytosol factor 1	NCF1 NOXO2 SH3PXD1A
Canalicular multispecific organic anion transporter 1						Oxidized low-density lipoprotein receptor 1	OLR1 CLEC8A LOX1
Serine/threonine-protein kinase mTOR						Inhibitor of nuclear factor kappa-B kinase subunit beta	IKBKB IKKB
Tumor necrosis factor ligand superfamily member 6						Tumor necrosis factor	TNF TNFA TNFSF2
Cytochrome P450 19A1						Activator of 90 kDa heat shock protein ATPase homolog 1	AHSA1 C14orf3 HSPC322
Glycogen phosphorylase, muscle form						Interstitial collagenase	MMP1 CLG
Peroxisome proliferator activated receptor delta						Signal transducer and activator of transcription 1-alpha/beta	STAT1
Glutamate receptor 2						Cell division control protein 2 homolog	CDC2
Xanthine dehydrogenase/oxidase						Heme oxygenase 1	HMOX1 HO HO1
Neutrophil cytosol factor 1						Cytochrome P450 3A4	CYP3A4 CYP3A3
Oxidized low-density lipoprotein receptor 1						Cytochrome P450 1A2	CYP1A2
Inhibitor of nuclear factor kappa-B kinase subunit beta						Cytochrome P450 1A1	CYP1A1
Tumor necrosis factor						Intercellular adhesion molecule 1	ICAM1
Activator of 90 kDa heat shock protein ATPase homolog 1						E-selectin	SELE ELAM1
Interstitial collagenase						Vascular cell adhesion protein 1	VCAM1
Signal transducer and activator of transcription 1-alpha/beta						Cytochrome P450 1B1	CYP1B1
Cell division control protein 2 homolog						Arachidonate 5-lipoxygenase	ALOX5AP FLAP
Heme oxygenase 1						Hyaluronan synthase 2	HAS2
Cytochrome P450 3A4						Glutathione S-transferase P	GSTP1 FAEES3 GST3
Cytochrome P450 1A2						Aryl hydrocarbon receptor	AHR BHLHE76
Cytochrome P450 1A1						26S proteasome non-ATPase regulatory subunit 3	PSMD3
Intercellular adhesion molecule 1						Solute carrier family 2, facilitated glucose transporter member 4	SLC2A4 GLUT4
E-selectin						Nuclear receptor subfamily 1 group I member 3	NR1I3 CAR
Vascular cell adhesion protein 1						Insulin receptor	INSR
Cytochrome P450 1B1						Type I iodothyronine deiodinase	DIO1 ITDI1 TXDI1
Arachidonate 5-lipoxygenase						Serine/threonine-protein phosphatase 2B catalytic subunit alpha isoform	PPP3CA CALNA CNA
Hyaluronan synthase 2						Glutathione S-transferase Mu 1	GSTM1 GST1
Glutathione S-transferase P						Glutathione S-transferase Mu 2	GSTM2 GST4
Aryl hydrocarbon receptor						Aldo-keto reductase family 1 member C3	AKR1C3 DDH1 HSD17B5 KIAA0119 PGFS
26S proteasome non-ATPase regulatory subunit 3						Antileukoproteinase	SLPI WAP4 WFDC4
Solute carrier family 2, facilitated glucose transporter member 4						Epidermal growth factor receptor	EGFR ERBB ERBB1 HER1
Nuclear receptor subfamily 1 group I member 3						G1/S-specific cyclin-D1	CCND1 BCL1 PRAD1
Insulin receptor						Bcl-2-like protein 1	BCL2L1 BCL2L BCLX
Type I iodothyronine deiodinase						72 kDa type IV collagenase	MMP2 CLG4A
Serine/threonine-protein phosphatase 2B catalytic subunit alpha isoform						Mitogen-activated protein kinase 1	MAPK1 ERK2 PRKM1 PRKM2
Peroxidase C1A						Interleukin-10	IL10
Glutathione S-transferase Mu 1						Retinoblastoma-associated protein	RB1
Glutathione S-transferase Mu 2						Cell division protein kinase 4	CDK4
Aldo-keto reductase family 1 member C3						Interleukin-6	IL6 IFNB2
Antileukoproteinase						NF-kappa-B inhibitor alpha	NFKBIA IKBA MAD3 NFKBI
Epidermal growth factor receptor						DNA topoisomerase 1	TOP1
G1/S-specific cyclin-D1						E3 ubiquitin-protein ligase Mdm2	MDM2
Bcl-2-like protein 1						Proliferating cell nuclear antigen	PCNA
72 kDa type IV collagenase						Receptor tyrosine-protein kinase erbB-2	ERBB2 HER2 MLN19 NEU NGL
Mitogen-activated protein kinase 1						Caspase-7	CASP7 MCH3
Interleukin-10						Induced myeloid leukemia cell differentiation protein Mcl-1	MCL1 BCL2L3
Retinoblastoma-associated protein						Baculoviral IAP repeat-containing protein 5	BIRC5 API4 IAP4
Cell division protein kinase 4						Interleukin-2	IL2
Interleukin-6						G2/mitotic-specific cyclin-B1	CCNB1 CCNB
NF-kappa-B inhibitor alpha						Tyrosinase	TYR
DNA topoisomerase 1						Interferon gamma	IFNG
E3 ubiquitin-protein ligase Mdm2						Interleukin-4	IL4
Amyloid beta A4 protein						DNA topoisomerase 2-alpha	TOP2A TOP2
Proliferating cell nuclear antigen						CD40 ligand	CD40LG CD40L TNFSF5 TRAP
Receptor tyrosine-protein kinase erbB-2						Prostaglandin E synthase	PTGES MGST1L1 MPGES1 PGES PIG12
Caspase-7						Kinetochore protein Nuf2	NUF2 CDCA1 NUF2R
Induced myeloid leukemia cell differentiation protein Mcl-1						Adenylate cyclase type 2	ADCY2 KIAA1060
Baculoviral IAP repeat-containing protein 5						Hepatocyte growth factor receptor	MET
Interleukin-2						Stromelysin-1	MMP3 STMY1
G2/mitotic-specific cyclin-B1						Proto-oncogene c-Fos	FOS G0S7
Tyrosinase						Eukaryotic translation initiation factor 6	EIF6 EIF3A ITGB4BP OK/SW-cl.27
Interferon gamma						Pro-epidermal growth factor	EGF
Interleukin-4						Cyclin-dependent kinase inhibitor 2A, isoforms 1/2/3	CDKN2A CDKN2 MTS1
DNA topoisomerase 2-alpha						ETS domain-containing protein Elk-1	ELK1
Baculoviral IAP repeat-containing protein 4						NADPH--cytochrome P450 reductase	POR CYPOR
CD40 ligand						Ornithine decarboxylase	ODC1
Prostaglandin E synthase						RAF proto-oncogene serine/threonine-protein kinase	RAF1 RAF
Kinetochore protein Nuf2						Protein CBFA2T1	RUNX1T1 AML1T1 CBFA2T1 CDR ETO MTG8 ZMYND2
Adenylate cyclase type 2						Acetyl-CoA carboxylase 1	ACACA ACAC ACC1 ACCA
Hepatocyte growth factor receptor						Caveolin-1	CAV1 CAV
Stromelysin-1						Myc proto-oncogene protein	MYC BHLHE39
Proto-oncogene c-Fos						Tissue factor	F3
Eukaryotic translation initiation factor 6						Gap junction alpha-1 protein	GJA1 GJAL
Pro-epidermal growth factor						Interleukin-1 beta	IL1B IL1F2
Cyclin-dependent kinase inhibitor 2A, isoforms 1/2/3						C-C motif chemokine 2	CCL2 MCP1 SCYA2
ETS domain-containing protein Elk-1						Prostaglandin E2 receptor EP3 subtype	PTGER3
NADPH--cytochrome P450 reductase						Interleukin-8	CXCL8 IL8
Ornithine decarboxylase						Protein kinase C beta type	PRKCB PKCB PRKCB1
RAF proto-oncogene serine/threonine-protein kinase						Dual oxidase 2	DUOX2 LNOX2 THOX2
Protein CBFA2T1						Nitric oxide synthase, endothelial	NOS3
Probable E3 ubiquitin-protein ligase HERC5						Heat shock protein beta-1	HSPB1 HSP27 HSP28
78 kDa glucose-regulated protein						Estrogen sulfotransferase	SULT1E1 STE
Acetyl-CoA carboxylase 1						Maltase-glucoamylase, intestinal	MGAM MGA MGAML
Caveolin-1						Tissue-type plasminogen activator	PLAT
Myc proto-oncogene protein						Thrombomodulin	THBD THRM
Tissue factor						Plasminogen activator inhibitor 1	SERPINE1 PAI1 PLANH1
Gap junction alpha-1 protein						Collagen alpha-1(I) chain	COL1A1
Interleukin-1 beta						Phosphatidylinositol-3,4,5-trisphosphate 3-phosphatase and dual-specificity protein phosphatase PTEN	PTEN MMAC1 TEP1
C-C motif chemokine 2						Interleukin-1 alpha	IL1A IL1F1
Prostaglandin E2 receptor EP3 subtype						Myeloperoxidase	MPO
Interleukin-8						ATP-binding cassette sub-family G member 2	ABCG2
Protein kinase C beta type						Nuclear factor erythroid 2-related factor 2	NFE2L2 NRF2
Dual oxidase 2						NAD(P)H dehydrogenase [quinone] 1	NQO1 DIA4 NMOR1
Nitric oxide synthase, endothelial						Poly [ADP-ribose] polymerase 1	TNKS PARP5A PARPL TIN1 TINF1 TNKS1
Heat shock protein beta-1						Collagen alpha-1(III) chain	COL3A1
Estrogen sulfotransferase						C-X-C motif chemokine 11	CXCL11 ITAC SCYB11 SCYB9B
Maltase-glucoamylase, intestinal						DDB1- and CUL4-associated factor 5	DCAF5 BCRG2 KIAA1824 WDR22
Tissue-type plasminogen activator						Serine/threonine-protein kinase Chk2	CHEK2 CDS1 CHK2 RAD53
Thrombomodulin						Claudin-4	CLDN4 CPER CPETR1 WBSCR8
Plasminogen activator inhibitor 1						Peroxisome proliferator-activated receptor alpha	PPARA NR1C1 PPAR
Collagen alpha-1(I) chain						Peroxisome proliferator-activated receptor delta	PPARD NR1C2 PPARB
Phosphatidylinositol-3,4,5-trisphosphate 3-phosphatase and dual-specificity protein phosphatase PTEN						Heat shock factor protein 1	HSF1 HSTF1
Interleukin-1 alpha						C-reactive protein	CRP PTX1
Myeloperoxidase						C-X-C motif chemokine 10	CXCL10 INP10 SCYB10
ATP-binding cassette sub-family G member 2						Inhibitor of nuclear factor kappa-B kinase subunit alpha	CHUK IKKA TCF16
Nuclear factor erythroid 2-related factor 2						Osteopontin	SPP1 BNSP OPN PSEC0156
NAD(P)H dehydrogenase [quinone] 1						Runt-related transcription factor 2	RUNX2 AML3 CBFA1 OSF2 PEBP2A
Poly [ADP-ribose] polymerase 1						Ras association domain-containing protein 1	RASSF1 RDA32
Collagen alpha-1(III) chain						Transcription factor E2F1	E2F1 RBBP3
DNA gyrase subunit B						Transcription factor E2F2	E2F2
C-X-C motif chemokine 11						Prostatic acid phosphatase	ACP3 ACPP
C-X-C motif chemokine 2						Cathepsin D	CTSD CPSD
DDB1- and CUL4-associated factor 5						Insulin-like growth factor-binding protein 3	IGFBP3 IBP3
Serine/threonine-protein kinase Chk2						Insulin-like growth factor II	IGF2 PP1446
Claudin-4						Interferon regulatory factor 1	IRF1
Peroxisome proliferator-activated receptor alpha						Receptor tyrosine-protein kinase erbB-3	ERBB3 HER3
Peroxisome proliferator-activated receptor delta						Procollagen C-endopeptidase enhancer 1	PCOLCE PCPE1
Heat shock factor protein 1						Puromycin-sensitive aminopeptidase	NPEPPS PSA
C-reactive protein						Hexokinase-2	HK2
C-X-C motif chemokine 10						Homeobox protein Nkx-3.1	NKX3-1 NKX3.1 NKX3A
Inhibitor of nuclear factor kappa-B kinase subunit alpha						Ras GTPase-activating protein 1	RASA1 GAP, RASA
Osteopontin						Mitogen-activated protein kinase 3	MAPK3 ERK1 PRKM3
Runt-related transcription factor 2						Low-density lipoprotein receptor	LDLR
Ras association domain-containing protein 1						Bcl2 antagonist of cell death	BAD BBC6 BCL2L8
Transcription factor E2F1						Microsomal triglyceride transfer protein large subunit	MTTP MTP
Transcription factor E2F2						Apolipoprotein B-100	APOB
Prostatic acid phosphatase						Phospholipase B1, membrane-associated	PLB1 PLB
Cathepsin D						3-hydroxy-3-methylglutaryl-coenzyme A reductase	HMGCR
Insulin-like growth factor-binding protein 3						UDP-glucuronosyltransferase 1-1	UGT1A1 GNT1 UGT1
Insulin-like growth factor II						Sterol regulatory element-binding protein 1	SREBF1 BHLHD1 SREBP1
Interferon regulatory factor 1						Glutathione reductase, mitochondrial	GSR GLUR GRD1
Receptor tyrosine-protein kinase erbB-3						Multidrug resistance-associated protein 1	ABCC1 MRP MRP1
Procollagen C-endopeptidase enhancer 1						Adiponectin	ADIPOQ ACDC ACRP30 APM1 GBP28
Puromycin-sensitive aminopeptidase						Sterol O-acyltransferase 2	SOAT2 ACACT2 ACAT2
Hexokinase-2						Aldo-keto reductase family 1 member C1	AKR1C1 DDH DDH1
Homeobox protein Nkx-3.1						Aspartate aminotransferase, cytoplasmic	GOT1
Ras GTPase-activating protein 1						4-aminobutyrate aminotransferase, mitochondrial	ABAT GABAT
Beta-lactamase						Liver carboxylesterase 1	CES1 CES2 SES1
Mitogen-activated protein kinase 3						Sterol O-acyltransferase 1	SOAT1 ACACT ACACT1 ACAT ACAT1 SOAT STAT
Low-density lipoprotein receptor
Bcl2 antagonist of cell death
Microsomal triglyceride transfer protein large subunit
Apolipoprotein B-100
Phospholipase B1, membrane-associated
3-hydroxy-3-methylglutaryl-coenzyme A reductase
UDP-glucuronosyltransferase 1-1
Sterol regulatory element-binding protein 1
Glutathione reductase, mitochondrial
Multidrug resistance-associated protein 1
Adiponectin
Sterol O-acyltransferase 2
Aldo-keto reductase family 1 member C1
Aspartate aminotransferase, cytoplasmic
4-aminobutyrate aminotransferase, mitochondrial
Liver carboxylesterase 1
Sterol O-acyltransferase 1

## Sheet: Sheet2
ABAT
ABCC1
ABCG2
ACAC
ACACA
ACACT
ACACT1
ACACT2
ACAT
ACAT1
ACAT2
ACC1
ACCA
ACDC
ACHE
ACP3
ACPP
ACRP30
ADCP2
ADCY2
ADH1C
ADH3
ADIPOQ
ADRA1A
ADRA1B
ADRA1C
ADRA1D
ADRA2A
ADRA2R
ADRAR
ADRB1
ADRB1R
ADRB2
ADRB2R
AHR
AHSA1
AIB3
AKR1B1
AKR1C1
AKR1C3
AKT1
ALDR1
ALOX5AP
ALR2
AML1T1
AML3
API4
APM1
APOB
APT1LG1
B1AR
B2AR
BAD
BAX
BBC6
BCL1
BCL2
BCL2L
BCL2L1
BCL2L3
BCL2L4
BCL2L8
BCLX
BCRG2
BHLHD1
BHLHE39
BHLHE74
BHLHE76
BHLHE78
BIRC5
BNSP
C14orf3
CA2
CALM
CALM1
CALM2
CALNA
CAM
CAM1
CAM2
CAMB
CAP20
CAR
CASP3
CASP7
CASP8
CASP9
CAT
CAV
CAV1
CBFA1
CBFA2T1
CCL2
CCN1
CCNA
CCNA2
CCNB
CCNB1
CCND1
CD163
CD26
CD40L
CD40LG
CD95L
CDC2
CDCA1
CDK4
CDKN1
CDKN1A
CDKN2
CDKN2A
CDR
CDS1
CES1
CES2
CHEK1
CHEK2
CHK1
CHK2
CHRM1
CHRM2
CHRM3
CHRM4
CHRM5
CHRNA2
CHRNA7
CHUK
CIP1
CLDN4
CLEC8A
CLG
CLG4A
CLG4B
CLGI
CNA
COL1A1
COL3A1
COX1
COX2
CPER
CPETR1
CPLA2
CPP32
CPSD
CREB1
CRP
CSBP
CSBP1
CSBP2
CSPB1
CTRB
CTRB1
CTSD
CXCL10
CXCL11
CXCL8
CYP1A1
CYP1A2
CYP1B1
CYP3A3
CYP3A4
CYPOR
DAT1
DCAF5
DDH
DDH1
DIA4
DIO1
DPP4
DRD1
DRD1B
DRD1L2
DRD5
DRT
DUOX2
E2F1
E2F2
EGF
EGFR
EIF3A
EIF6
ELAM1
ELK1
EPHB2
EPHT3
EPTH3
ERBB
ERBB1
ERBB2
ERBB3
ERG
ERG1
ERK
ERK1
ERK2
ESR
ESR1
ESR2
ESTRB
ETO
F10
F3
F7
FAEES3
FAS
FASL
FASLG
FASN
FLAP
FOS
FRAP
FRAP1
FRAP2
G0S7
GABAT
GABRA1
GABRA2
GABRA3
GABRA5
GAP
GBP28
GJA1
GJAL
GLUR
GLUR2
GLUT4
GNT1
GOT1
GRD1
GRIA2
GRL
GSK3B
GSR
GST1
GST3
GST4
GSTM1
GSTM2
GSTP1
HAS2
HCP
HEK5
HER1
HER2
HER3
HERG
HIF1A
HK2
HMGCR
HMOX1
HO
HO1
HSD17B5
HSF1
HSP27
HSP28
HSP90A
HSP90AA1
HSP90AB1
HSP90B
HSPB1
HSPC1
HSPC2
HSPC322
HSPCA
HSPCB
HSTF1
HTR2
HTR2A
HTT
IAP4
IBP3
ICAM1
IFNB2
IFNG
IGF2
IGFBP3
IKBA
IKBKB
IKKA
IKKB
IL10
IL1A
IL1B
IL1F1
IL1F2
IL2
IL4
IL6
IL8
INP10
INSR
IRF1
ITAC
ITDI1
ITGB4BP
JNK1
K12D12.1
KCNH2
KCNMA
KCNMA1
KIAA0119
KIAA0181
KIAA1060
KIAA1824
LDLR
LNOX2
LOX1
LTA4
LTA4H
M130
MAD3
MAOA
MAOB
MAP2
MAPK1
MAPK14
MAPK3
MAPK8
MCH3
MCH5
MCH6
MCL1
MCP1
MCR
MDA6
MDM2
MET
MGA
MGAM
MGAML
MGST1L1
MLN19
MLR
MMAC1
MMP1
MMP2
MMP3
MMP9
MOP1
MOR1
MPGES1
MPO
MRP
MRP1
MTG8
MTOR
MTP
MTS1
MTTP
MXI2
MYC
NACHRA7
NAT1
NCF1
NCOA1
NCOA6
NET1
NEU
NFE2L2
NFKB3
NFKBI
NFKBIA
NGL
NKX3.1
NKX3-1
NKX3A
NMOR1
NOS2
NOS3
NOXO2
NPEPPS
NQO1
NR1C1
NR1C2
NR1C3
NR1I2
NR1I3
NR2B1
NR3A1
NR3A2
NR3C1
NR3C2
NR3C3
NRF2
NUF2
NUF2R
ODC1
OK/SW-cl.27
OLR1
OPN
OPRM1
OSF2
P53
PAI1
PARP5A
PARPL
PASD8
PCNA
PCOLCE
PCPE1
PDE3A
PEBP2A
PGES
PGFS
PGR
PIC1
PIG12
PIK3CG
PIM1
PKACA
PKB
PKCA
PKCB
PKIA
PLA2G4
PLA2G4A
PLANH1
PLAT
PLAU
PLB
PLB1
PON
PON1
POR
PP1446
PPAR
PPARA
PPARB
PPARD
PPARG
PPP3CA
PRAD1
PRKACA
PRKACN1
PRKCA
PRKCB
PRKCB1
PRKM1
PRKM2
PRKM3
PRKM8
PSA
PSEC0156
PSMD3
PTEN
PTGER3
PTGES
PTGS1
PTGS2
PTP1C
PTPN6
PTX1
PXR
PYGM
RAC
RAD53
RAF
RAF1
RAFT1
RAP250
RAPT1
RASA
RASA1
RASSF1
RB1
RBBP3
RDA32
RELA
RUNX1T1
RUNX2
RXRA
SAPK1
SAPK1C
SAPK2A
SCN5A
SCYA2
SCYB10
SCYB11
SCYB9B
SDI1
SELE
SERPINE1
SERT
SES1
SH3PXD1A
SLC2A4
SLC6A2
SLC6A3
SLC6A4
SLC6A5
SLO
SLPI
SOAT
SOAT1
SOAT2
SOD1
SPP1
SRC1
SREBF1
SREBP1
STAT
STAT1
STE
STMY1
SULT1E1
TCF16
TEP1
TGFB
TGFB1
THBD
THOX2
THRM
TIMP
TIMP1
TIN1
TINF1
TNF
TNFA
TNFSF2
TNFSF5
TNFSF6
TNKS
TNKS1
TOP1
TOP2
top-2
TOP2A
TP53
TRAP
TRBP
TXDI1
TYR
TYRO5
UGT1
UGT1A1
VCAM1
VEGF
VEGFA
WAF1
WAP4
WBSCR8
WDR22
WFDC4
XDH
XDHA
ZMYND2
ACP1
ADA
ADCY1
ADK
ADORA1
ADORA2A
ADORA2B
ADORA3
AKR1B10
AKR1C2
AKR1C4
ALK
ALOX15
ALOX5
ALPL
AMY2A
APH1A
APH1B
APP
AR
ASF1A
ATP12A
AXL
BACE1
BAZ2A
BAZ2B
BCHE
BRAF
BRD4
CA1
CA12
CA13
CA14
CA3
CA4
CA5A
CA5B
CA6
CA7
CA9
CCNA1
CCNB2
CCNB3
CCNC
CCNE1
CCNE2
CCNT1
CCR1
CD81
CDA
CDC25A
CDC25B
CDC7
CDK1
CDK2
CDK5
CDK5R1
CDK8
CDK9
CFD
CNR2
CPA1
CREBBP
CSNK1A1
CSNK1D
CXCR2
CYP17A1
CYP19A1
CYP2A6
CYP51A1
DAO
DBF4
DCTPP1
DYRK1A
DYRK1B
EGLN1
ELANE
EPHB4
EPHX1
ERN1
ESRRG
F12
F2
F2R
FAAH
FABP1
FABP3
FABP4
FABP5
FDFT1
FFAR1
FGF1
FGF2
FKBP1A
FLT1
FLT3
FLT4
FNTA
FNTB
FOLH1
FTO
FUCA1
G6PD
GABBR1
GABBR2
GABRB2
GABRB3
GABRG2
GAPDH
GBA
GDA
GGH
GLRA1
GRK1
GSK3A
GYS1
HCAR2
HEXA
HEXB
HK1
HPRT1
HPSE
HSD11B1
HSD11B2
HSD17B1
HSD17B2
HSPA8
HTR2B
HTR6
ILK
IMPDH1
IMPDH2
JAK2
JAK3
KCNK3
KDM1A
KDM4C
KDR
KIT
KMT5A
LCK
LDHA
LIMK2
LRRK2
LTB4R
MAP2K1
MAPK10
MB
MERTK
MKNK1
MKNK2
MMP7
MMP8
NAALAD2
NCSTN
NMT1
NPC1L1
NQO2
NR1H3
NTRK1
OAT
OGA
P2RX3
P2RX7
PAK1
PARP1
PDE10A
PDE4D
PDE5A
PER2
PFKFB3
PIK3CA
PIK3CB
PIK3CD
PIK3R1
PIM2
PIM3
PLA2G1B
PLEC
POLA1
POLB
PREP
PRKCH
PRKCZ
PRKDC
PSEN1
PSEN2
PSENEN
PTGDR
PTGER1
PTGER2
PTGER4
PTGFR
PTGIR
PTPN1
PTPN11
PTPN2
PTPRF
PYGL
REN
RET
RORA
RORC
ROS1
RPS6KA3
SCD
SCN9A
SERPINA6
SHBG
SIGMAR1
SIRT1
SIRT2
SLC16A1
SLC22A6
SLC29A1
SLC5A1
SLC5A2
SRD5A2
SREBF2
STAT3
TERT
TK1
TLR4
TMIGD3
TNKS2
TRAP1
TREH
TTR
TUBB1
TYK2
TYMP
TYMS
TYRO3
UPP1
WNT3A

## Sheet: 共有重复活性成分
菊花										MOL004328	菊花	枳壳			A1	naringenin
MOL004328	naringenin									MOL000098	菊花		天冬		A2	quercetin
MOL000354	isorhamnetin									MOL000358	菊花	枳壳	天冬	生地黄	B1	beta-sitosterol
MOL005229	Artemetin
MOL005100	5,7-dihydroxy-2-(3-hydroxy-4-methoxyphenyl)chroman-4-one
MOL000098	quercetin
MOL011319	Truflex OBP
MOL000422	kaempferol
MOL001790	Linarin
MOL011802	(24r)-saringosterol
MOL011816	[(1S,5S,7S)-7-acetoxy-5-isopropenyl-2,8-dimethylene-cyclodecyl] acetate
MOL000358	beta-sitosterol
MOL001771	poriferast-5-en-3beta-ol
MOL000006	luteolin
MOL001755	24-Ethylcholest-4-en-3-one
MOL003044	Chryseriol
MOL001689	acacetin
MOL001506	Supraene
MOL007326	Cynarin(e)
MOL002881	Diosmetin
MOL001733	EUPATORIN
枳壳
MOL013381	Marmin
MOL002341	Hesperetin
MOL000358	beta-sitosterol
MOL004328	naringenin
MOL005828	nobiletin
天冬
MOL000358	beta-sitosterol
MOL000359	sitosterol
MOL003889	methylprotodioscin_qt
MOL003891	pseudoprotodioscin_qt
MOL003896	7-Methoxy-2-methyl isoflavone
MOL003901	Asparaside A_qt
MOL000449	Stigmasterol
MOL000546	diosgenin
MOL000098	quercetin
生地黄
	Rehmaglutin B
	adenine
	Rehmaglutin D
	beta-sitosterol
	FERULIC ACID METHYL ESTER
	coniferin
	Catalpol
	5-Hydroxymethylfurfural
	2-(4-Hydroxyphenyl)ethanol
	10-deoxyeucommiol
	Rehmapicrogenin
	Diincarvilone A
	5-Methoxypyrrolidin-2-one
	Indole-3-carboxylic acid

## Sheet: Sheet3
NOS2
PTGS1
KCNH2
ESR1
PPARG
F10
COX1
ERG
ESR
NR1C3
ERG1
NR3A1
HERG
PTGS2
F7
COX2
HCP
K12D12.1
ESTRB
ADCP2
HSP90B
CHK1
AIB3
KCNMA
CALM
NR3A2
CD26
HSPC2
KIAA0181
SLO
CAM
PTP1C
HSPCB
HSP90AA1
HSP90A
HSPC1
HSPCA
RAP250
TRBP
CAM1
CALM2
CAM2
CAMB
PRKM8
TIMP
PTPN6
top-2
ESR2
DPP4
HSP90AB1
CHEK1
NCOA6
KCNMA1
CALM1
GSK3B
SCN5A
BCL2
BAX
CASP9
MMP9
TP53
MAPK8
TIMP1
CREB1
BCL2L4
MCH6
CLG4B
P53
JNK1
CLGI
SAPK1
SAPK1C
PLA2G4A
CD163
EPHB2
CPLA2
M130
DRT
EPHT3
EPTH3
ERK
HEK5
TYRO5
PLA2G4
PIK3CG
PRKACA
NCOA1
PKACA
BHLHE74
SRC1
CA2
PDE3A
ADRB2
ADRB2R
B2AR
RELA
AKT1
MAPK3
MAPK1
CASP3
FASN
LDLR
BAD
SOD1
CAT
MTTP
APOB
PLB1
HMGCR
GSTP1
UGT1A1
PPARA
SREBF1
GSR
ABCC1
ADIPOQ
SOAT2
AKR1C1
GOT1
FAEES3
GNT1
NR1C1
BHLHD1
GLUR
MRP
ACDC
ACACT2
DDH
GBP28
NFKB3
PKB
ERK1
ERK2
CPP32
FAS
BBC6
MTP
PLB
ABAT
CES1
SOAT1
GABAT
CES2
ACACT
ACAT1
SOAT
STAT
PGR
NR3C3
DRD5
DRD1
CHRM3
CHRM1
GABRA2
CHRM4
HTR2
ADRA1C
HTT
MOR1
NACHRA7
HTR2A
MCH5
PKCA
TGFB
PON
GABRA5
ADRA1A
GABRA3
CHRM2
ADRA1B
CHRNA2
SLC6A4
OPRM1
GABRA1
CHRNA7
CASP8
PRKCA
TGFB1
PON1
MAP2
NOS3
CDKN1A
FASLG
CAP20
APT1LG1
CDKN1
CIP1
MDA6
PIC1
SDI1
WAF1
CD95L
FASL
TNFSF6
MAPK14
CSBP
CSBP1
CSBP2
CSPB1
MXI2
SAPK2A
CCN1
CCNA
PIM1
CCNA2
PYGM
PPARD
AKR1B1
NR1C2
ALDR1
GLUR2
XDHA
NOXO2
CLEC8A
SH3PXD1A
LOX1
ALR2
PPARB
ACHE
MAOB
GRIA2
XDH
NCF1
OLR1
SLC6A2
IKBKB
NAT1
NET1
SLC6A5
IKKB
RAC
TNF
AHSA1
MMP1
STAT1
TNFA
C14orf3
CLG
TNFSF2
HSPC322
CDC2
HMOX1
CYP3A4
HO
CYP3A3
HO1
CYP1A2
CYP1A1
ICAM1
SELE
VCAM1
NR1I2
CYP1B1
ALOX5AP
HAS2
AHR
PSMD3
ELAM1
PXR
FLAP
BHLHE76
GST3
SLC2A4
NR1I3
INSR
GLUT4
CAR
ITDI1
CALNA
TXDI1
CNA
DIO1
PPP3CA
GSTM1
GSTM2
AKR1C3
SLPI
GST1
GST4
DDH1
WAP4
HSD17B5
KIAA0119
PGFS
WFDC4
EGFR
VEGFA
CCND1
BCL2L1
MMP2
IL10
ERBB
VEGF
BCL1
BCL2L
CLG4A
RB1
CDK4
IL6
NFKBIA
TOP1
IFNB2
IKBA
MDM2
PCNA
ERBB2
CASP7
HER2
MCH3
NGL
BCL2L3
API4
CCNB
MCL1
BIRC5
IL2
CCNB1
TYR
IFNG
IL4
TOP2A
TOP2
CD40L
MGST1L1
CDCA1
KIAA1060
PIG12
CD40LG
PTGES
NUF2
ADCY2
MET
MMP3
STMY1
NR2B1
RXRA
FOS
EIF6
PLAU
G0S7
EIF3A
EGF
CDKN2
CDKN2A
ELK1
POR
ODC1
CYPOR
RAF1
HIF1A
BHLHE78
RAF
RUNX1T1
ACAC
AML1T1
ETO
MTG8
ZMYND2
ACACA
CAV1
MYC
F3
CAV
BHLHE39
GJA1
GJAL
IL1F2
MCP1
IL1B
CCL2
PTGER3
CXCL8
PRKCB
DUOX2
IL8
PKCB
LNOX2
HSP27
STE
MGA
HSPB1
SULT1E1
MGAM
THRM
PAI1
MMAC1
IL1F1
PLAT
THBD
SERPINE1
COL1A1
PTEN
IL1A
MPO
NRF2
DIA4
PARP5A
TINF1
TNKS1
ABCG2
NFE2L2
NQO1
TNKS
COL3A1
CXCL11
DCAF5
CHEK2
CLDN4
ITAC
BCRG2
CDS1
CPER
HSTF1
PTX1
INP10
IKKA
BNSP
AML3
RDA32
RBBP3
PEBP2A
HSF1
CRP
CXCL10
CHUK
SPP1
RUNX2
RASSF1
E2F1
E2F2
ACP3
CTSD
IGFBP3
IGF2
IRF1
ERBB3
PCOLCE
NPEPPS
HK2
ACPP
CPSD
IBP3
PP1446
HER3
PCPE1
PSA
NKX3-1
RASA1
NKX3.1
GAP
NR3C2
MCR
SLC6A3
DAT1
DRD1B
DRD1L2
SERT
MLR
NR3C1
GRL
ADRB1
ADRB1R
B1AR
ADRA1D
LTA4H
LTA4
PKIA
CHRM5
PRKACN1
ADH1C
ADRA2A
ADH3
ADRA2R
ADRAR
MAOA
CTRB1
CTRB
MTOR
FRAP
FRAP1
FRAP2
RAFT1
RAPT1
MOP1
PASD8
WNT3A
UPP1
TYRO3
TYMS
TYMP
TYK2
TUBB1
TTR
TRAP1
TNKS2
TMIGD3
TLR4
TK1
TERT
STAT3
SREBF2
SRD5A2
SLC5A2
SLC5A1
SLC29A1
SLC22A6
SLC16A1
SIRT2
SIRT1
SIGMAR1
SHBG
SERPINA6
SCN9A
SCD
RPS6KA3
ROS1
RORC
RORA
RET
REN
PYGL
PTPRF
PTPN2
PTPN11
PTPN1
PTGIR
PTGFR
PTGER4
PTGER2
PTGER1
PTGDR
PSENEN
PSEN2
PSEN1
PRKDC
PRKCZ
PRKCH
PREP
POLB
POLA1
PLEC
PLA2G1B
PIM3
PIM2
PIK3R1
PIK3CD
PIK3CB
PIK3CA
PFKFB3
PER2
PDE5A
PDE4D
PDE10A
PARP1
PAK1
P2RX7
P2RX3
OGA
OAT
NTRK1
NR1H3
NQO2
NPC1L1
NMT1
NCSTN
MMP8
MMP7
MKNK2
MKNK1
MERTK
MB
MAPK10
MAP2K1
LTB4R
LRRK2
LIMK2
LDHA
LCK
KMT5A
KIT
KDR
KDM4C
KDM1A
KCNK3
JAK3
JAK2
IMPDH2
IMPDH1
ILK
HTR6
HTR2B
HSPA8
HSD17B2
HSD17B1
HSD11B2
HSD11B1
HPSE
HK1
HEXB
HEXA
HCAR2
GYS1
GSK3A
GRK1
GLRA1
GDA
GBA
GAPDH
GABRG2
GABRB3
GABRB2
GABBR2
GABBR1
G6PD
FUCA1
FTO
FOLH1
FNTB
FNTA
FLT4
FLT3
FLT1
FKBP1A
FGF2
FGF1
FFAR1
FDFT1
FABP5
FABP4
FABP3
FABP1
FAAH
F2R
F2
F12
ESRRG
ERN1
EPHX1
EPHB4
ELANE
EGLN1
DYRK1B
DYRK1A
DCTPP1
DBF4
DAO
CYP51A1
CYP2A6
CYP19A1
CYP17A1
CXCR2
CSNK1D
CSNK1A1
CREBBP
CPA1
CNR2
CFD
CDK9
CDK8
CDK5R1
CDK5
CDK2
CDK1
CDC7
CDC25B
CDC25A
CDA
CD81
CCR1
CCNT1
CCNE2
CCNE1
CCNC
CCNB3
CCNB2
CCNA1
CA9
CA7
CA6
CA5B
CA5A
CA4
CA3
CA14
CA13
CA12
CA1
BRD4
BRAF
BCHE
BAZ2B
BAZ2A
BACE1
AXL
ATP12A
ASF1A
AR
APP
APH1B
APH1A
ALPL
ALOX5
ALOX15
ALK
AKR1C4
AKR1C2
AKR1B10
ADORA3
ADORA2B
ADORA2A
ADORA1
ADK
ADCY1
ADA
ACP1
