# Supplementary material for: Mechanism of Chinese botanical drug Dizhi pill for myopia: An integrated study based on bioinformatics and network analysis
Source: Medicine (Baltimore). 2023 Sep 22;102(38):e34753. doi: 10.1097/MD.0000000000034753 (PMC10519534; doi:10.1097/MD.0000000000034753)
Supplement: Supplementary file 3 [file medi-102-e34753-s003.xlsx]

## Sheet: Supplemental File 3
	GSM4055612	GSM4055613	GSM4055614	GSM4055615	GSM4055616	GSM4055617
ZZZ3	11.0378	11.0361	11.0058	10.9276	10.9249	11.1293
ZZEF1	10.525	11.0233	10.5996	10.1143	10.1788	10.2651
ZYX	8.08673	8.33271	7.78137	7.68534	7.76779	7.78395
ZYG11B	11.532	11.6054	11.3841	11.3382	11.3523	11.2223
ZYG11A	2.82676	4.87426	1.566	1.64415	3.72618	4.76115
ZXDC	10.1493	9.06717	10.0134	9.38603	9.93255	9.92443
ZXDB	9.75029	9.65426	9.87757	9.67196	9.3348	9.94661
ZXDA	6.49771	6.2774	6.38968	6.5995	6.66558	6.64702
ZXDA	9.17058	9.25843	8.89168	9.1936	9.20563	9.3399
ZWINT	8.50099	8.76306	8.25888	8.25529	8.72047	8.41393
ZWILCH	9.36353	9.75601	9.24342	9.37208	9.63079	9.01685
ZW10	9.66072	9.74692	9.15038	9.66089	9.34107	9.42035
ZUFSP	9.58	9.07004	9.46943	9.39098	9.46878	9.35999
ZSWIM8	9.70251	10.0993	9.57557	9.57874	9.82068	9.72302
ZSWIM7	11.5017	11.1491	11.1653	11.2192	11.5389	11.3871
ZSWIM6	9.64317	9.83992	11.6754	9.75873	8.9906	9.97509
ZSWIM5	8.5637	9.01455	9.00871	9.39488	8.83825	8.75388
ZSWIM4	3.37142	2.55619	4.76676	1.43443	1.69555	1.33259
ZSWIM3	6.82425	7.54444	6.35396	7.42772	7.1361	6.91865
ZSWIM2	1.86521	2.0509	2.75097	4.45882	2.60579	3.04488
ZSWIM1	8.45666	8.92023	7.90078	8.56059	8.78936	8.39128
ZSCAN9	8.88396	8.46502	8.69867	8.13874	8.76628	8.81669
ZSCAN5A	7.27813	7.40068	7.77491	7.44351	7.31516	7.75938
ZSCAN4	5.75121	5.25886	4.49032	5.40509	4.81453	3.85664
ZSCAN32	9.36729	9.17684	9.06034	9.22762	9.51569	9.05407
ZSCAN31	8.62566	8.49759	8.59579	9.00481	8.07833	8.83969
ZSCAN30	10.1962	10.2988	9.8596	9.96599	9.59176	10.1444
ZSCAN29	9.82324	9.92778	9.81576	9.69782	9.80976	9.74507
ZSCAN26	9.68204	9.33843	9.41372	9.50215	9.68481	9.36481
ZSCAN25	8.47127	8.66228	7.47096	7.48768	7.95732	8.44826
ZSCAN23	6.5887	2.67973	7.36286	6.64099	6.97959	7.57766
ZSCAN22	7.92634	8.02773	7.73854	7.7083	7.95991	7.90604
ZSCAN21	9.23125	9.25385	9.75428	9.28787	9.24023	9.66015
ZSCAN20	5.91468	6.76064	3.05125	6.34654	6.35638	6.76713
ZSCAN2	7.93874	8.50003	8.06497	8.22891	8.82808	8.30471
ZSCAN18	10.8993	11.0267	10.9747	11.1929	11.204	11.2194
ZSCAN16-AS1	8.53824	8.18744	8.22066	7.40065	8.21068	7.22305
ZSCAN16	8.37127	9.06862	8.7449	8.46101	8.40058	8.30841
ZSCAN12P1	2.47211	5.87038	2.73825	4.20201	3.28871	2.79203
ZSCAN12	8.23885	9.13221	7.63576	8.56661	8.59081	8.75062
ZSCAN10	6.51443	4.10288	5.35459	6.50861	6.03965	3.19788
ZSCAN1	2.25582	1.8278	4.94023	4.46617	6.6023	5.41434
ZRSR2	9.43841	9.5421	8.87838	9.68278	9.50907	8.81748
ZRANB3	8.50861	8.55233	8.29785	8.56283	8.39449	8.47405
ZRANB2-AS1	3.24853	3.12908	2.64122	2.94409	2.20009	1.78849
ZRANB2	12.9474	12.9599	12.8054	12.9619	12.9624	12.9163
ZRANB1	10.5839	10.8135	10.7388	10.812	10.7972	10.869
ZPR1	8.45321	8.98565	9.06175	8.65544	8.54585	8.82532
ZPLD1	5.34026	4.48398	2.92068	3.56745	0.894321	4.52722
ZPBP2	3.01988	0.68546	3.01997	2.10285	2.17997	4.71918
ZPBP	6.02272	6.63895	6.47301	6.33769	6.17613	6.30744
ZP4	7.08281	6.20166	6.02026	6.75056	6.46067	6.86844
ZP2	2.44927	4.09911	3.92678	1.82642	4.14014	3.55006
ZP1	3.35595	3.64871	4.69753	4.54251	3.05545	2.30667
ZNRF4	6.66639	6.24711	5.65244	5.39667	6.1947	6.28939
ZNRF3	10.9159	10.6823	10.4718	10.667	11.0565	10.9303
ZNRF2P1	5.89018	5.03668	5.62934	6.21455	3.84968	3.45306
ZNRF2	8.4354	8.2877	7.59664	8.42844	8.12045	8.79709
ZNRF1	8.92178	9.36798	9.15105	9.38387	8.80094	8.74563
ZNRD1-AS1	8.62047	8.25435	8.52583	8.66781	9.36005	8.75723
ZNRD1	10.0093	9.31801	9.93613	9.76688	10.098	9.98353
ZNHIT6	10.6271	10.3035	10.6458	10.5386	10.7331	10.6276
ZNHIT3	10.9115	10.8042	11.0594	11.1517	11.1749	11.0585
ZNHIT2	7.84061	6.82591	6.82327	6.38604	6.98208	6.74638
ZNHIT1	10.5207	10.4629	10.698	10.6533	10.7606	10.5804
ZNFX1	9.70093	9.6455	9.53016	9.92676	9.72685	9.55044
ZNF99	6.22757	5.39612	5.70381	6.04118	4.99165	6.43793
ZNF93	8.91825	8.17114	9.18782	8.88546	9.36738	8.99849
ZNF92	10.0365	10.3516	9.85041	9.87218	9.87767	10.0563
ZNF91	12.2808	12.361	12.0253	11.4932	12.1694	11.8662
ZNF90	5.35644	0.896447	0.856947	4.8252	1.49561	0.415837
ZNF891	6.65454	6.14415	6.599	6.8803	5.61772	6.40971
ZNF883	9.24546	8.76603	8.98259	9.99906	9.9149	8.09488
ZNF880	2.49386	9.13947	9.10652	8.46684	9.56949	7.16412
ZNF879	9.79648	9.65952	9.58511	9.81207	9.95684	9.6228
ZNF876P	3.95286	5.01267	1.31848	4.56397	2.85144	4.57805
ZNF865	7.60771	7.93092	7.43167	6.15357	7.08509	7.94975
ZNF862	10.3319	10.2567	10.2435	10.3163	10.2506	10.2506
ZNF861P	3.01553	2.14696	3.01202	2.93503	3.60952	4.41352
ZNF853	8.75982	8.76914	8.62975	8.36702	8.7361	9.00985
ZNF852	4.52724	6.11494	5.93819	5.27909	3.21431	5.54866
ZNF850	8.16309	8.22025	7.84607	7.86279	7.41473	8.09231
ZNF85	9.03962	9.37775	8.22117	9.06763	9.3905	9.03362
ZNF844	9.03144	8.96713	8.29507	8.99489	9.00363	8.87415
ZNF843	8.86119	7.96646	7.39473	8.18701	8.34935	8.3184
ZNF84	11.3189	11.3354	11.0976	11.5392	11.0131	10.8851
ZNF839	9.13388	9.04924	8.07705	8.47467	8.59977	8.09855
ZNF837	6.21708	5.415	3.69598	7.23887	3.25876	5.97723
ZNF836	9.1698	9.53449	8.93114	9.40737	9.52421	9.07221
ZNF835	7.79827	6.59269	6.79586	7.37606	7.66844	7.87227
ZNF831	3.33827	5.52507	2.80234	5.13102	2.47901	3.7056
ZNF830	9.69923	8.9673	9.86	9.34049	9.48282	9.6459
ZNF83	11.1232	10.9333	11.0027	10.886	10.827	11.3796
ZNF829	8.33806	8.52074	8.06946	8.39721	8.23202	8.86483
ZNF827	11.749	11.6187	11.4545	11.7772	11.4078	11.7251
ZNF826P	6.51894	6.38397	6.40239	5.63457	6.49921	7.24196
ZNF823	8.40511	8.5843	8.35967	8.49958	8.37122	8.56073
ZNF821	6.64472	7.24098	7.47548	7.39765	8.08013	7.71116
ZNF818P	9.20484	9.30129	9.19074	9.31231	9.23097	9.36909
ZNF816	7.47637	7.67424	7.58495	7.05472	7.88649	8.17844
ZNF815P	2.29943	2.9857	3.92935	3.62024	6.43538	3.64266
ZNF814	7.67881	8.39079	8.17601	7.93106	7.96408	8.1694
ZNF813	8.40696	8.759	8.40385	8.41468	8.76015	8.59961
ZNF81	7.39877	7.46477	6.5956	6.42097	6.72872	6.62336
ZNF808	6.40833	6.19625	4.44169	5.85786	4.89214	5.75573
ZNF805	9.24047	9.34026	9.34369	9.18988	9.42982	9.30216
ZNF804B	1.55055	4.31685	1.81149	2.02665	5.47657	4.16823
ZNF804A	5.98613	5.47046	2.37306	5.01818	2.77121	5.38253
ZNF800	9.97796	10.1435	10.1314	9.71682	10.4738	10.3209
ZNF80	2.47711	1.89396	4.7991	0.578506	2.02496	2.04466
ZNF8	9.46945	9.07473	9.37677	8.57138	8.97518	9.3699
ZNF793	7.36733	7.70594	7.48031	7.65763	7.93421	8.14154
ZNF792	6.52598	6.81195	6.84165	6.41281	5.95809	6.33467
ZNF791	10.8524	10.9505	10.6079	10.8217	10.8585	10.7013
ZNF790-AS1	7.99663	8.16759	8.23095	8.09105	8.34278	7.94526
ZNF79	8.00602	7.39625	8.44575	7.81837	8.08014	8.15763
ZNF789	8.59221	8.27959	8.37698	8.2313	8.69907	8.64513
ZNF788	7.35128	6.6097	7.77228	7.3361	6.52879	7.59718
ZNF787	7.02407	7.0392	6.83256	6.92158	7.08758	7.10358
ZNF786	8.77598	8.6202	8.4651	8.42964	8.28603	8.6797
ZNF785	8.54662	8.03745	8.54086	8.64643	8.82462	8.56759
ZNF784	7.39827	6.04415	6.99892	7.3685	7.33369	6.68554
ZNF783	8.69754	8.67995	8.70266	8.81344	8.78136	8.86774
ZNF782	7.64701	7.13998	6.98182	6.64338	7.8257	6.8154
ZNF781	7.47469	6.08027	7.62199	7.2243	7.07438	7.56725
ZNF780B	8.59599	7.89727	9.06941	8.54102	8.65295	8.74564
ZNF780A	6.17248	5.12439	7.95674	7.93855	6.885	7.28247
ZNF780A	8.34702	8.00041	8.88861	8.90305	8.57517	7.7453
ZNF778	3.84042	6.8015	6.24154	6.30472	6.03066	6.19407
ZNF777	8.43749	8.7138	8.69704	8.58502	8.47885	8.57801
ZNF776	11.1646	11.2125	10.8638	11.2546	11.0047	11.4295
ZNF775	6.74639	7.47434	7.17318	7.74467	7.04632	7.10443
ZNF771	6.60279	7.04374	6.65327	4.15448	7.5188	6.90841
ZNF770	11.646	11.7606	11.8646	11.8736	11.5118	11.596
ZNF77	7.85577	7.58437	7.6155	8.08976	7.7253	8.10453
ZNF767P	8.53025	8.20835	8.27605	8.54514	8.46355	8.77821
ZNF766	10.7929	10.7394	10.185	10.5384	10.254	10.4035
ZNF765	9.80085	9.8667	9.92787	10.0863	10.1565	10.4799
ZNF764	7.94536	8.07964	8.12773	7.65555	8.24445	8.16639
ZNF763	7.91944	7.5189	7.97149	7.84196	8.20744	8.48186
ZNF76	7.96308	8.22723	8.26313	7.80191	7.57613	7.98742
ZNF75D	8.66731	8.93746	8.60026	8.83436	9.03591	8.34353
ZNF75A	10.4365	10.7059	9.99211	10.3234	10.3558	10.784
ZNF750	1.85615	1.48653	2.04548	2.84332	5.26353	3.71001
ZNF749	6.00253	4.74467	6.06593	5.35443	5.56052	5.88794
ZNF747	7.7137	8.17702	7.62201	7.65493	7.77691	7.59405
ZNF747	8.86343	9.21104	8.71726	8.74032	8.94012	8.96975
ZNF746	9.25884	9.29819	9.17118	9.32071	8.85177	9.1244
ZNF740	8.34823	7.9569	8.30662	8.81477	8.8312	8.75739
ZNF74	7.4734	7.20977	7.4414	7.26745	7.76621	6.83693
ZNF738	10.6993	10.6314	10.3618	9.82997	10.2812	10.5413
ZNF736	8.68959	9.1215	8.87246	8.87019	8.74428	8.86374
ZNF732	5.60674	1.92897	4.60339	4.14036	5.45156	4.61637
ZNF721	12.8944	13.2886	12.8732	12.8447	13.4217	12.8387
ZNF718	6.72132	7.2409	6.03396	6.7184	6.48642	7.3924
ZNF717	9.8656	9.87126	9.46643	9.36989	9.84288	9.62942
ZNF713	6.13767	6.50383	5.40503	5.51054	4.33741	3.88238
ZNF711	9.38983	9.45024	9.6451	8.79846	8.21459	10.1217
ZNF710	8.02263	8.4165	7.64114	7.93156	7.99814	8.28131
ZNF71	7.38732	8.19086	7.72207	7.97378	7.7128	7.32994
ZNF709	7.84893	8.14874	8.23055	8.47257	8.04581	8.32665
ZNF708	8.7871	9.06745	8.144	8.34134	8.1862	8.58505
ZNF706	12.047	12.1496	11.9992	11.8442	12.085	11.9797
ZNF705G	6.58295	3.48637	6.22612	2.28352	6.19731	6.57433
ZNF704	9.73489	10.235	9.83905	8.91161	10.2639	10.1562
ZNF703	8.06259	8.57316	7.98828	7.16887	7.81918	7.50193
ZNF702P	8.78964	8.04233	8.14551	7.23861	7.98136	7.93867
ZNF701	7.95997	8.42326	7.38731	7.84417	7.52343	8.07561
ZNF700	8.88966	8.82455	8.76122	8.79061	8.81716	8.96937
ZNF70	6.73863	7.46767	6.21405	7.51406	7.04237	8.00653
ZNF7	9.65324	9.05194	9.64636	9.60342	10.0898	9.5117
ZNF697	9.17741	8.88568	9.05385	8.54511	9.25059	8.72732
ZNF696	7.1023	7.63857	7.55594	7.85965	7.57663	7.89865
ZNF692	8.75992	8.66297	9.1341	9.01397	9.28852	8.91251
ZNF691	8.14926	8.03633	8.11053	8.26147	8.28582	8.03356
ZNF689	9.51175	9.00391	8.85413	8.97371	9.30608	9.10433
ZNF688	8.85353	8.71325	8.6874	8.46105	8.79228	8.57121
ZNF687	7.11231	7.16232	7.44632	7.88244	7.04267	7.5909
ZNF684	8.00978	7.97366	7.16731	7.71047	6.7323	8.09148
ZNF683	3.93065	3.80353	3.0336	3.45631	4.75388	3.7359
ZNF682	9.05223	9.48054	8.73383	8.86748	8.22382	9.25393
ZNF681	8.6546	7.68442	7.9258	7.63993	8.08285	8.477
ZNF680	9.82093	10.1345	9.98591	10.3097	9.85323	10.2366
ZNF678	8.4711	8.69958	7.70493	7.90541	8.98982	8.04712
ZNF677	10.9584	11.3458	10.6905	10.9098	10.9086	10.9084
ZNF675	8.17372	7.11767	7.83732	7.80687	8.12492	8.27647
ZNF674-AS1	8.02595	8.02365	8.16351	8.11369	8.31975	8.07417
ZNF674	2.47256	0.271237	5.81509	4.60598	5.04392	1.51469
ZNF672	9.466	9.62369	8.96577	9.41695	9.37853	9.24029
ZNF671	7.28052	4.56436	6.10075	3.1847	3.82922	6.90428
ZNF670	6.43695	6.1754	5.60733	0.853371	5.96901	4.69031
ZNF670	8.39122	8.87284	8.19614	8.25849	7.96363	8.33004
ZNF669	8.78111	8.76767	8.38919	8.57134	8.42527	8.46247
ZNF668	6.79801	6.32867	6.49374	6.39258	6.66702	7.01274
ZNF667-AS1	10.7895	10.5298	10.8645	11.5779	11.1423	10.7609
ZNF667	10.2838	10.3394	9.95001	10.4213	10.3646	10.0256
ZNF665	10.4286	10.218	10.7588	10.7495	10.6731	10.8406
ZNF664	13.4522	13.5775	13.3634	13.2816	13.2759	13.3658
ZNF663P	6.54619	5.47239	6.13612	5.22835	6.05997	5.50516
ZNF662	9.13718	9.21065	9.20486	8.81655	9.2391	9.24536
ZNF660	6.33036	5.90016	7.04078	6.07205	7.50784	6.77863
ZNF658	9.46032	9.72968	8.74561	9.21734	9.25735	9.34503
ZNF655	11.5738	11.3804	11.5884	11.6126	11.2674	11.7199
ZNF654	10.4873	10.8864	10.3341	10.4651	9.95443	10.442
ZNF653	7.03686	6.92845	7.33403	6.60837	6.55579	6.67178
ZNF652	10.2739	10.6894	10.3748	10.443	10.3145	10.3754
ZNF649	7.73883	7.27677	8.39122	7.82854	7.77142	7.84064
ZNF646	4.54883	6.23942	6.29966	4.50207	5.96306	3.65885
ZNF645	6.50723	5.51303	6.08882	6.0744	5.4984	6.24169
ZNF644	11.3046	11.195	11.222	11.2886	11.3816	11.2598
ZNF641	9.81301	9.45668	9.67668	9.61536	9.41957	9.87223
ZNF639	11.2575	11.4275	11.4009	11.1931	11.2877	11.3756
ZNF638	11.7291	11.5382	11.7991	11.8158	11.8024	11.6939
ZNF638	11.3815	11.4138	11.251	11.5573	11.1517	11.5393
ZNF630	7.84084	8.02722	7.5968	7.33097	7.33137	7.85787
ZNF629	8.39081	8.58936	8.61159	8.78789	9.11451	8.61234
ZNF628	6.14804	7.85023	6.86432	6.81887	4.50216	6.69495
ZNF627	10.204	10.365	10.5499	10.4894	10.2772	10.211
ZNF626	9.85166	10.2154	9.77997	9.70185	9.82184	9.9234
ZNF625	9.03303	9.0562	9.88555	9.36185	8.89319	9.25637
ZNF625	7.40339	6.1962	6.09921	6.58744	7.22586	5.80403
ZNF624	8.29979	8.47584	7.6761	8.1617	8.11106	8.52263
ZNF623	9.60214	9.73552	9.28441	8.92155	8.65116	9.46877
ZNF622	9.72096	9.38436	9.56056	9.61763	9.91267	9.84144
ZNF621	9.86679	9.81864	9.43159	9.43225	9.61067	9.49604
ZNF620	5.5095	5.64823	1.95002	4.11533	5.1823	3.31942
ZNF619	6.74179	7.48955	7.00407	6.91055	7.60822	6.90283
ZNF618	9.00504	9.09764	9.19418	8.60124	9.01007	9.23476
ZNF616	7.23467	7.26727	6.96777	7.47293	6.68553	7.43798
ZNF615	9.24025	8.90534	9.40048	8.79567	9.289	9.19698
ZNF614	9.16458	9.30909	9.43116	9.36364	9.48335	9.45983
ZNF613	6.42514	6.40962	6.58992	6.10955	5.8094	5.93825
ZNF611	10.2299	10.9558	9.78849	10.2086	10.3595	10.4227
ZNF610	9.2899	8.78574	8.88751	9.22921	9.15416	8.82599
ZNF609	8.7706	8.96921	9.21728	8.7795	8.80818	8.76134
ZNF608	8.79094	9.74813	8.70506	9.48616	9.75535	9.93438
ZNF607	8.22386	6.46929	8.67357	8.15537	8.53268	8.04734
ZNF606	9.3298	9.34557	8.80187	9.31633	9.66553	9.25147
ZNF605	10.0444	9.63739	10.4749	10.0078	9.84691	10.4361
ZNF600	9.39161	9.23994	9.02176	9.15125	8.91564	9.4426
ZNF599	9.10925	9.08819	9.04868	9.31137	8.73774	8.99466
ZNF598	7.60292	8.42616	8.09754	8.23924	8.46291	8.01576
ZNF597	8.20509	7.99655	7.90875	7.76569	7.81116	8.00715
ZNF596	8.18268	8.19349	7.85475	8.40661	8.25808	8.48246
ZNF595	6.12995	5.39787	6.34778	6.20704	5.62975	5.45258
ZNF595	7.1763	7.00988	7.62301	7.57795	7.65501	7.56604
ZNF594	9.75321	10.1649	9.62455	9.68987	9.64483	9.84091
ZNF593	7.29268	6.55726	7.77956	6.96273	6.43267	6.62565
ZNF592	9.82488	10.1118	9.97346	9.80701	10.1156	9.67554
ZNF589	9.64329	9.42768	10.7249	9.39317	9.24531	10.2496
ZNF587B	9.323	9.73165	9.29514	9.31483	9.4051	9.96047
ZNF587	9.81471	9.87826	9.87735	9.62159	9.69793	9.97067
ZNF586	8.48077	7.95803	8.44214	8.49409	8.30497	8.50674
ZNF585B	10.1463	10.0102	9.93657	9.66039	10.1125	10.1992
ZNF585A	9.7153	10.4077	10.1832	9.80994	10.2496	10.256
ZNF584	7.62616	8.19979	8.26611	8.18497	7.41369	8.30316
ZNF583	7.71435	7.22917	7.79473	7.59463	7.52959	7.23472
ZNF582-AS1	8.67491	8.89566	8.7019	9.36726	9.19817	8.58288
ZNF582	8.50637	8.45065	8.14548	8.54762	8.25972	8.82632
ZNF581	8.49256	7.99294	8.12269	8.61785	8.57126	8.47441
ZNF580	7.93192	9.07446	7.45317	7.11944	7.91032	7.87681
ZNF579	7.74794	7.84433	7.47121	8.12741	8.19164	7.71404
ZNF578	6.51681	6.7735	7.00172	5.36079	8.12195	5.83347
ZNF577	6.18303	7.6971	6.90114	7.00163	6.03749	6.39158
ZNF576	8.04638	8.28869	8.02383	8.39655	8.33087	8.30091
ZNF575	7.25305	7.57581	7.07199	6.52412	6.7748	6.70841
ZNF574	7.80995	8.11952	4.97093	7.7749	8.15542	7.81977
ZNF573	10.744	10.8797	10.5874	10.5515	11.0835	10.536
ZNF572	8.03026	8.25433	7.59796	8.31187	8.07552	8.59984
ZNF571-AS1	6.91754	7.03955	6.87316	5.87465	8.07769	7.72297
ZNF571	8.21649	8.56147	8.41355	8.02339	8.24243	8.47874
ZNF570	9.36025	9.44961	9.0014	9.70489	8.52481	8.93435
ZNF57	8.85382	8.90904	8.62379	8.73973	8.98298	9.05517
ZNF569	9.18021	8.93719	9.07678	8.78237	8.6714	8.69048
ZNF568	8.31633	7.71172	8.21131	8.36139	8.31968	7.85319
ZNF567	9.71481	9.85617	9.55875	9.78519	9.64441	9.84064
ZNF566	8.44796	7.87184	9.15404	8.1107	8.55316	8.45292
ZNF565	8.6966	8.18384	8.38109	8.85749	8.74626	8.74493
ZNF564	9.19848	9.14886	9.21382	9.04915	9.28619	9.07975
ZNF563	7.67888	8.35502	7.62603	7.98738	7.3848	7.57093
ZNF562	10.4592	9.99729	10.0321	9.95577	9.91293	10.6684
ZNF561	9.08338	9.69917	8.91684	9.43649	9.05504	9.35129
ZNF560	1.63889	3.10192	4.88608	5.94445	5.13283	0.199357
ZNF559	10.1303	10.3113	10.1724	9.57587	10.4496	10.4521
ZNF558	10.5949	10.7163	10.5863	10.7552	10.6097	10.7598
ZNF557	6.64859	6.26683	6.85095	7.18734	6.89112	7.68052
ZNF556	6.50553	7.3048	7.58463	7.29065	8.03993	7.3938
ZNF555	8.83222	8.87259	8.85062	8.52326	8.2118	9.02751
ZNF554	8.27682	8.07841	7.28883	7.67215	7.1734	7.03355
ZNF552	8.26674	8.47528	8.43037	8.37385	7.86781	8.46581
ZNF551	8.1345	7.96518	7.62107	7.71439	7.81081	8.24979
ZNF550	9.5861	9.693	9.38352	9.70225	9.95614	9.84591
ZNF549	3.55569	1.87348	5.24055	5.47818	3.40887	3.04392
ZNF548	9.24568	9.27029	9.33529	9.43938	9.43028	9.52657
ZNF547	7.92483	8.27337	7.302	7.87656	7.0176	7.43273
ZNF546	7.82484	8.25924	7.85665	8.002	8.33031	8.11607
ZNF544	9.49916	9.17455	8.9511	9.16673	9.18057	9.14955
ZNF543	6.27677	7.14829	6.7445	7.02318	6.44408	6.56851
ZNF542P	9.94271	10.3906	10.0169	10.0531	9.89377	9.91944
ZNF541	6.99997	6.69887	5.9118	5.76525	6.26046	6.75082
ZNF540	8.50344	8.67611	8.97159	8.77724	8.8306	8.35593
ZNF536	12.7942	13.1677	12.9729	12.8312	12.5635	12.7457
ZNF532	11.057	11.4088	11.6668	11.5258	11.4881	11.3894
ZNF530	4.18555	5.03289	4.71757	4.67241	5.93725	6.04897
ZNF529	11.1816	11.3789	11.1111	11.1021	11.1777	10.946
ZNF528	8.18356	8.36741	8.14303	8.7607	8.38156	8.58394
ZNF527	7.43981	5.05494	7.52446	6.71728	8.47664	7.24076
ZNF526	6.73605	7.09378	7.46667	7.08997	7.48166	7.77799
ZNF524	3.39095	5.98918	2.61867	3.04986	5.42481	6.29883
ZNF521	7.97374	8.60329	9.34992	8.23541	7.52822	8.83678
ZNF519	8.47637	8.75905	8.2432	8.58931	9.11354	7.97936
ZNF518B	9.1133	9.44546	9.44096	9.44426	9.40195	9.3953
ZNF518A	11.0533	11.1735	11.3426	10.9995	11.352	11.3111
ZNF517	6.4561	2.65259	4.8956	4.74337	5.81651	2.8331
ZNF516	8.52187	8.91227	8.33798	9.02471	8.65785	8.8158
ZNF514	10.5833	10.2957	10.4475	9.97837	10.3004	10.57
ZNF513	7.84109	7.83339	7.56703	7.09468	7.6402	7.81212
ZNF512B	9.35342	9.73634	9.11108	9.27661	9.2125	9.31281
ZNF512	10.7441	10.6974	10.8413	11.0251	10.6127	10.9037
ZNF511	9.33264	9.55977	9.40517	9.29702	9.5886	9.68623
ZNF510	8.01727	8.28823	7.89048	8.34986	7.98453	8.28224
ZNF507	10.7151	10.8512	10.5498	10.4886	10.476	10.8358
ZNF506	9.43885	10.1436	9.48333	9.35624	9.15154	9.48904
ZNF503-AS2	6.74873	6.86665	5.97238	6.69181	6.83968	6.65645
ZNF503-AS1	6.46919	6.35699	4.62835	6.36082	5.66338	6.47716
ZNF503	9.90583	10.4684	10.014	10.1438	9.85607	9.78692
ZNF502	8.93321	8.73412	7.90934	8.84534	8.81856	8.74904
ZNF501	8.16213	8.43401	7.40196	8.42669	8.08802	8.09926
ZNF500	8.45743	8.94504	8.73084	8.62807	8.56122	8.63451
ZNF497	2.23028	3.79989	4.2833	3.89451	1.45356	2.71082
ZNF496	10.1962	10.5278	10.2309	9.75079	10.0046	10.4031
ZNF493	10.4959	10.6208	10.3525	10.8124	10.7957	10.6174
ZNF492	6.40962	6.59522	6.61808	6.01353	7.15531	6.54828
ZNF491	3.61465	4.43618	3.12804	2.84671	3.73767	4.35005
ZNF490	8.28927	8.24869	7.8092	8.11806	7.98652	8.00741
ZNF488	5.7312	5.64802	5.09637	3.12309	3.57158	2.65619
ZNF486	5.7935	7.23753	6.08629	5.9756	6.14218	7.41718
ZNF485	7.40465	6.91731	6.48759	5.98698	6.91174	6.32702
ZNF484	7.09508	6.173	6.60001	6.83668	6.86706	6.36602
ZNF483	7.23292	6.81313	6.42878	6.65186	7.07508	6.46337
ZNF480	8.11064	8.11988	8.03688	7.74719	7.71709	7.78059
ZNF48	8.87393	8.73414	8.95928	8.32985	8.95788	8.7568
ZNF474	4.58432	6.60452	4.51325	6.6006	4.74718	5.33827
ZNF473	8.55468	8.36978	7.73643	8.07373	8.37081	8.39444
ZNF471	9.44199	9.07537	8.95805	9.44911	9.66729	9.34747
ZNF470	6.45769	6.71356	6.65168	7.90138	7.12785	7.33434
ZNF469	6.43659	8.53056	7.67763	7.97208	8.117	3.78225
ZNF468	9.50467	10.428	10.0856	9.04393	9.33156	9.42058
ZNF467	8.04566	8.63939	7.63524	8.72673	8.47081	8.21445
ZNF462	11.745	11.8169	11.6238	11.5497	11.799	12.0622
ZNF461	6.0766	4.63038	4.90456	6.39021	7.32342	5.99094
ZNF460	6.66247	6.39728	6.94922	6.47162	6.8924	6.78803
ZNF451	10.7374	10.6797	11.0507	11.1891	11.1734	10.6945
ZNF45	9.80495	9.91976	9.59951	9.58272	9.92224	9.74146
ZNF449	9.9732	9.5578	9.43772	9.26409	9.63276	9.612
ZNF446	7.56427	7.9406	7.41852	7.59797	7.59637	7.56617
ZNF445	8.80058	9.10669	8.80952	8.64854	8.83401	8.94673
ZNF444	9.41881	9.80634	9.8029	9.22848	9.51816	9.39294
ZNF443	9.5091	9.71893	9.51329	9.49614	9.63036	9.85201
ZNF442	6.26424	5.8785	5.72413	2.74541	6.89914	4.16504
ZNF441	6.99066	6.51363	7.36388	7.12089	6.79451	7.76161
ZNF440	7.56255	8.20266	7.5148	8.22017	7.77626	8.12102
ZNF44	9.32947	9.6257	9.39998	9.65009	9.37762	9.37657
ZNF439	9.33952	9.61699	8.90065	9.65806	9.72084	9.653
ZNF438	7.86193	7.89476	8.50608	8.21293	8.51059	8.36529
ZNF436	9.20949	9.57603	9.49932	9.37498	9.48499	9.49459
ZNF432	9.90126	10.1912	9.8273	10.0073	10.1415	10.0035
ZNF431	9.8159	9.99093	9.09671	9.1911	9.19826	9.51974
ZNF430	9.11988	8.72243	9.01773	8.97797	9.17517	9.09396
ZNF43	9.98266	10.2015	9.95356	10.2882	9.95603	10.4515
ZNF43	9.4797	9.50912	9.2233	9.36674	9.23974	9.57013
ZNF429	4.74514	3.16843	6.68751	6.32209	6.51074	6.4928
ZNF428	8.69542	7.87257	8.8088	8.67763	9.00695	8.56456
ZNF426	8.55616	8.15594	8.27924	7.82345	8.34873	8.63594
ZNF425	6.17567	5.35301	5.26653	5.54239	5.33079	5.53383
ZNF423	8.05607	5.73997	6.72553	7.75402	8.5549	5.93902
ZNF420	9.56823	9.4841	9.49549	9.1497	9.68106	9.23989
ZNF419	9.5963	9.54141	9.24419	9.63104	9.95952	9.68388
ZNF418	8.77288	8.35738	8.05045	7.69888	8.47993	8.81947
ZNF417	8.92948	8.88332	9.15679	9.03495	9.09603	9.16342
ZNF417	1.82316	2.26656	2.13797	4.65768	3.74547	4.66711
ZNF416	7.51511	7.7221	6.92452	7.55791	7.7147	8.06965
ZNF415	9.08874	9.17145	8.7436	9.10983	8.8193	9.47376
ZNF414	5.36783	6.42444	3.43891	5.58893	6.59254	6.63522
ZNF41	6.6134	6.38585	6.65709	6.38807	7.02485	6.9622
ZNF408	4.78759	7.74592	6.66747	7.23914	6.12779	6.47744
ZNF407	9.35526	9.4343	8.59673	9.06067	9.0198	8.80341
ZNF404	8.80006	9.10902	8.96328	9.03976	8.94185	8.90785
ZNF398	9.45485	9.42557	9.33306	9.09585	9.32292	9.41818
ZNF397	10.9163	10.6217	10.9426	10.9621	11.0311	11.0409
ZNF396	8.60276	9.01027	8.4352	8.86084	8.81488	9.11796
ZNF395	11.9343	12.2949	11.9767	12.2367	12.1465	11.8591
ZNF394	10.0438	9.82455	9.91941	9.89476	9.94335	9.82924
ZNF391	5.97797	6.30138	5.70154	7.24291	6.67112	7.65051
ZNF385D	5.40384	6.09218	4.52078	5.48686	3.23022	6.4117
ZNF385C	6.98882	6.45664	5.1925	5.42596	5.77335	4.95186
ZNF385B	2.70353	2.53318	5.50342	1.3176	5.56503	1.71137
ZNF385A	7.77299	7.2393	6.84479	7.96825	7.07615	7.45097
ZNF384	9.40402	9.48834	9.47894	9.19411	9.53929	9.18498
ZNF383	8.21394	7.40042	7.88862	8.02309	7.51256	7.53153
ZNF382	9.02072	8.05844	8.729	7.72323	8.33082	8.63658
ZNF37BP	7.87028	8.31445	7.84321	8.50993	7.98619	8.61644
ZNF367	8.26164	7.47369	7.741	6.9679	8.33845	8.3375
ZNF366	2.6005	4.00062	4.01159	0.636227	5.58864	1.52043
ZNF365	9.83501	9.61125	8.95882	9.22061	9.37964	9.65836
ZNF362	10.9671	11.1962	11.0398	11.056	11.137	10.9908
ZNF358	8.39705	9.46677	8.38548	8.06685	7.8771	8.54788
ZNF354C	9.95416	9.70617	9.93036	9.79944	9.68591	9.88619
ZNF354B	8.30801	7.60989	7.08352	7.63034	8.16653	8.00304
ZNF354A	9.30881	9.88976	9.03272	9.16437	9.60369	8.9337
ZNF350	8.57493	9.77702	9.12243	9.43087	8.62689	9.22933
ZNF35	8.2645	7.63457	7.73324	7.87947	8.10841	8.14072
ZNF347	8.14609	7.63062	8.56153	8.08414	8.33389	8.18829
ZNF346	9.55646	9.57261	9.25608	9.1563	9.38244	9.31617
ZNF345	7.63546	8.19438	8.68385	7.957	8.05348	8.59592
ZNF343	8.97759	8.59133	8.98544	8.6516	8.85714	8.94468
ZNF341	6.58334	6.56233	6.32022	6.97003	6.66089	6.89494
ZNF34	8.14077	8.00526	7.75345	7.73438	7.91267	8.09854
ZNF33B	8.43485	8.18029	7.57032	8.12958	8.66085	8.54147
ZNF33B	8.49285	7.94698	8.41774	8.26558	9.07469	9.07994
ZNF33A	11.3812	11.4049	11.1359	11.4771	11.4218	11.5846
ZNF337	9.79485	9.50724	9.53999	9.15781	9.32343	9.33236
ZNF335	5.52276	3.73041	6.95479	6.29474	6.64966	5.81522
ZNF334	8.53058	9.29443	9.20899	9.4475	9.2141	9.34575
ZNF333	6.80866	7.66814	6.78214	6.93706	6.44573	7.51585
ZNF331	9.18593	8.41501	10.6949	9.14786	8.96968	9.2277
ZNF330	11.4771	11.0348	11.3098	11.154	11.1573	11.2385
ZNF329	9.98424	10.5424	9.75562	9.94115	9.89006	9.94679
ZNF326	10.6543	10.8939	11.1627	11.0992	11.0893	10.8554
ZNF324B	3.61671	7.40935	6.73273	6.31707	6.19616	6.88162
ZNF324	8.32466	7.40015	8.14404	8.37682	8.47162	8.72321
ZNF322	10.7801	10.9182	10.714	10.7645	10.8238	10.7381
ZNF321P	5.27775	6.07229	6.62248	5.98218	6.35206	6.87317
ZNF320	10.2992	10.4266	9.99739	9.58305	9.78687	9.90955
ZNF32-AS3	6.20441	4.00421	6.29678	2.76332	4.49911	3.02403
ZNF32	10.6874	10.6204	10.7302	10.4055	10.7244	10.5851
ZNF319	8.88258	9.05927	8.71239	8.38893	8.47613	8.76193
ZNF318	9.15128	9.5121	9.05228	8.58454	8.60275	9.04702
ZNF317	9.23236	8.91785	8.94569	9.06664	9.4165	9.06222
ZNF316	6.96929	7.15683	7.17358	7.43788	7.85431	7.60154
ZNF311	8.79685	8.79514	8.15126	8.94348	8.82366	7.79887
ZNF304	9.30573	9.60798	9.08043	9.38806	9.30709	9.31388
ZNF302	11.7437	11.6819	11.6431	11.5361	11.6792	11.7841
ZNF300P1	9.05676	8.73194	8.64399	8.79539	8.02387	8.4029
ZNF300	9.04219	9.12294	8.23052	9.02271	8.8959	8.45994
ZNF30	9.06175	9.53392	9.18579	8.97525	9.41184	9.3266
ZNF3	9.66053	9.38643	9.78891	9.40154	9.96378	9.78887
ZNF29P	6.92958	5.47516	6.0643	6.27267	5.6682	6.50942
ZNF296	3.56059	2.78612	1.9318	5.24996	2.57899	2.78129
ZNF295-AS1	6.65989	2.34804	4.88792	3.27229	4.34713	3.47975
ZNF292	12.0022	11.6955	11.9984	11.7921	11.7982	11.8666
ZNF287	7.4239	6.15679	7.5372	7.37636	7.98777	7.37458
ZNF286A	10.5273	10.4294	10.3711	10.4679	10.44	10.3444
ZNF286A	8.93167	9.24301	8.76143	8.93281	9.10465	8.83391
ZNF285	9.06389	8.72586	8.4138	8.47597	8.93433	8.95298
ZNF284	7.84372	8.6161	8.50141	8.28649	8.27709	7.95386
ZNF283	7.49304	7.60583	7.0969	6.76606	7.35167	6.74233
ZNF282	7.4417	6.11594	6.78651	7.39783	6.59389	7.19695
ZNF281	10.3771	10.6579	10.5161	10.1978	10.3977	10.5795
ZNF280C	7.84134	8.34843	7.02098	7.8893	7.40489	8.47105
ZNF280B	8.99524	9.59136	9.01851	9.45993	9.26083	9.27061
ZNF280A	7.00913	6.72774	5.93808	6.18783	6.28721	6.88195
ZNF28	4.7178	3.55908	5.38324	5.91627	4.78829	6.12873
ZNF277	10.1988	9.97158	10.1484	10.1153	10.2525	10.3647
ZNF276	7.39624	7.11582	7.51761	7.32624	6.95134	7.44772
ZNF275	9.85336	9.77929	9.75334	9.49849	9.92483	9.83853
ZNF274	10.2465	10.4183	10.1407	10.4945	10.2548	10.2427
ZNF273	7.62807	8.30034	8.63518	8.29797	8.45345	8.03567
ZNF271	10.6019	9.81091	10.4578	10.4236	10.7893	9.95448
ZNF268	10.2163	10.1848	10.0802	10.1776	10.4151	10.2881
ZNF267	8.42376	9.42442	8.27664	9.0378	8.87045	9.22445
ZNF266	10.8962	10.5428	10.4371	10.5479	10.8505	10.8712
ZNF264	9.82046	9.55767	9.34783	9.25978	9.54092	9.43765
ZNF260	10.2812	10.4717	10.2143	10.1816	9.90174	10.4802
ZNF26	9.20712	8.71039	8.72741	8.57798	8.66752	8.47902
ZNF259P1	7.27421	7.46854	7.94773	7.69819	7.46342	7.81378
ZNF259P1	2.30987	3.13257	5.77525	2.5094	3.69432	2.04293
ZNF257	5.7603	4.3454	5.95001	2.58653	1.85612	5.65461
ZNF256	8.69879	8.43349	7.71804	8.51364	8.81747	8.44737
ZNF254	8.37279	8.56865	8.18601	8.63997	8.81677	8.53596
ZNF253	8.78158	9.33968	8.9401	8.98544	8.68143	8.65263
ZNF252P-AS1	6.50262	7.05636	7.31681	6.98828	6.81626	7.7229
ZNF252P	10.1225	9.96653	9.957	10.1814	9.96468	9.89873
ZNF251	8.41771	8.12775	8.66231	8.23424	8.4485	8.70247
ZNF250	8.76548	8.55925	8.98307	8.47533	8.92791	8.6154
ZNF25	10.2903	11.0653	10.4181	10.4434	9.93049	10.3582
ZNF248	8.17357	7.69507	9.15016	8.66022	8.56463	8.32349
ZNF24	11.142	11.0101	11.1593	11.4162	11.3784	11.2647
ZNF239	8.91221	9.25568	8.9344	8.44882	9.29755	8.37775
ZNF236	9.30346	8.97197	8.96294	9.08549	9.03172	9.3409
ZNF235	7.13739	7.6867	7.38635	8.10527	7.59462	7.66004
ZNF234	8.19496	8.15152	7.42453	8.55904	8.37831	8.20217
ZNF233	8.02702	7.52142	7.49418	7.52584	7.69323	8.10832
ZNF232	9.08327	8.78684	9.00348	8.7532	9.20632	8.90684
ZNF230	8.24727	8.04121	8.00215	7.82692	8.33564	8.03548
ZNF23	9.71305	9.69742	9.569	9.86177	9.49267	9.39854
ZNF229	8.24188	7.88007	8.0587	8.36312	7.74232	8.15076
ZNF227	9.80776	9.87058	9.58511	9.94248	10.0776	9.79696
ZNF226	10.7602	10.9514	10.1746	10.1668	10.373	10.7236
ZNF225	8.47408	7.98656	8.35592	8.24347	8.23583	8.28343
ZNF224	9.20926	8.99404	9.38874	9.329	9.18574	9.17453
ZNF223	7.71261	7.77831	6.60717	7.56858	7.63344	7.83559
ZNF222	8.02383	8.2302	7.98055	8.98595	9.01866	8.4315
ZNF221	5.73137	3.37867	6.10113	4.86814	6.20424	6.55063
ZNF22	10.5633	10.0725	10.3421	9.97549	10.2266	10.5753
ZNF219	9.67229	9.67572	9.20422	9.38059	9.5173	9.31906
ZNF217	8.41672	8.99714	9.65632	9.15675	8.47082	9.05704
ZNF215	6.13725	6.13322	5.50279	6.80312	6.21211	6.6589
ZNF214	7.58571	7.55002	7.26334	8.01027	7.79316	7.41553
ZNF213-AS1	7.08184	8.01894	6.94637	7.21618	7.24801	7.84326
ZNF213	7.67857	8.137	7.84114	7.63393	7.63702	8.12687
ZNF212	9.10507	9.02983	8.90899	9.18452	9.10989	9.06267
ZNF211	9.10239	8.99882	9.24982	9.16603	8.78535	9.47936
ZNF208	6.77027	6.36145	7.55385	7.00035	6.8936	6.64097
ZNF208	7.96704	8.20705	7.81351	8.09127	6.95266	7.23066
ZNF207	11.7273	11.8089	11.6603	11.5553	11.9073	11.7495
ZNF205-AS1	6.76841	6.4871	6.74969	6.68571	7.04607	6.69493
ZNF205	6.53194	7.38216	6.78686	6.988	7.36627	7.78219
ZNF204P	10.0792	10.1915	9.89012	10.3156	10.0467	9.94826
ZNF202	8.54707	7.8933	8.2514	8.59204	8.58609	8.43661
ZNF200	9.47091	9.31068	9.2373	9.75401	9.46859	9.64264
ZNF20	8.6821	8.48451	8.55165	8.60944	8.7005	8.86332
ZNF2	8.63889	8.78965	8.94805	8.57893	9.1122	8.91235
ZNF197	8.58282	8.05936	7.97092	8.30792	8.445	8.42068
ZNF195	9.01715	8.16978	9.19554	9.05069	8.76003	8.97716
ZNF19	7.78827	8.17685	6.92125	7.93139	7.8645	7.66538
ZNF189	11.0171	11.0141	10.8886	11.0954	10.9568	11.1656
ZNF185	10.2994	10.665	10.13	10.3053	10.1753	10.1799
ZNF184	9.35402	9.46691	9.16073	8.88501	9.12181	9.45881
ZNF182	9.51828	9.4697	9.12481	9.46219	9.06856	9.4937
ZNF180	9.3032	9.09454	8.90185	8.93602	9.24914	9.49178
ZNF18	7.63767	8.43459	8.45868	8.37906	8.74021	8.64527
ZNF177	11.1757	10.744	10.9097	10.391	10.7794	11.0775
ZNF175	8.636	9.09232	8.85346	9.42682	8.94778	9.04496
ZNF174	8.94133	8.2124	8.43917	8.62687	8.36506	8.69005
ZNF17	7.08772	7.75624	6.97077	7.67572	7.80393	7.43931
ZNF169	7.56586	7.06554	6.97242	7.2918	7.70749	7.2294
ZNF165	6.994	5.86704	6.5283	6.14671	6.12277	5.09748
ZNF160	12.2816	12.7115	11.9271	12.1417	12.0241	12.2802
ZNF16	8.06183	8.51577	7.99717	8.27327	8.31615	8.29581
ZNF157	5.53857	5.36761	5.50479	4.63124	6.11088	5.77257
ZNF155	6.58009	4.77186	7.25303	6.7892	7.3199	6.07793
ZNF154	5.565	2.33208	5.99151	3.09084	5.32804	5.53227
ZNF148	11.5887	11.5869	11.6439	11.4027	11.6953	11.9023
ZNF146	12.348	12.1746	12.6602	12.0191	12.0498	12.1998
ZNF143	10.4183	10.2311	10.2369	10.3129	10.0404	10.312
ZNF142	8.79512	8.46526	8.52337	8.52575	8.23156	8.25927
ZNF141	8.77656	8.91722	9.37742	8.6626	8.61391	8.12901
ZNF140	10.7467	10.8026	10.4801	10.4788	10.803	10.7348
ZNF14	9.05394	9.57258	9.19336	9.35091	9.11517	9.13666
ZNF138	8.70002	8.92793	8.42265	8.30878	8.25756	8.52384
ZNF137P	8.4364	7.90041	7.80095	7.86865	8.09968	8.20593
ZNF136	9.13752	8.68527	8.89873	8.82568	9.15092	9.26034
ZNF135	7.95615	7.74744	7.4371	8.44811	7.72287	8.06139
ZNF134	7.35015	6.73952	7.75143	7.16504	7.16808	7.31398
ZNF133	8.92448	9.47696	8.86287	9.1334	9.36804	9.05534
ZNF132	6.34472	6.01573	6.39518	6.76453	6.68514	6.95487
ZNF124	9.11188	8.71664	9.67147	8.80256	9.04876	9.62303
ZNF121	11.1799	11.2499	11.1644	10.9716	11.3592	11.4149
ZNF12	10.8022	10.882	11.0272	11.1398	10.9136	10.864
ZNF117	10.5863	10.488	10.8015	10.2319	10.0269	10.2036
ZNF114	4.93623	5.59973	4.40514	5.7161	6.41417	5.4568
ZNF112	9.46127	9.61125	9.74209	9.82085	9.95497	9.93899
ZNF107	9.46747	8.7735	8.73692	8.71105	8.49109	9.29291
ZNF106	10.9372	10.771	10.5732	10.3882	10.5211	10.4454
ZNF101	9.39432	9.72524	9.34513	9.28994	9.34806	9.79751
ZNF100	7.38569	6.999	6.54563	6.8685	6.89754	7.02211
ZNF10	8.82622	8.18273	8.66946	8.88811	8.96029	8.47012
ZMYND8	10.6488	10.4029	10.3471	10.5494	10.5335	10.6556
ZMYND19	9.30808	9.18405	9.1904	8.8469	9.50641	9.25263
ZMYND15	2.96677	2.90385	5.82134	3.22411	4.06637	5.7618
ZMYND12	8.9984	8.68487	8.53102	8.22938	8.9709	8.83423
ZMYND11	12.5599	12.3553	12.5137	12.4305	12.5456	12.3725
ZMYND10	4.3274	5.50934	6.03475	5.71373	6.34958	5.90082
ZMYM6	10.5144	10.282	10.1513	10.2547	10.236	10.4866
ZMYM6	9.7084	9.91212	9.84043	9.78179	10.0155	9.86585
ZMYM5	9.60729	9.52066	10.2225	9.33137	10.0474	9.91295
ZMYM4	12.1887	11.9567	11.7117	11.7504	12.047	11.7292
ZMYM3	8.54089	8.6883	8.16314	8.74507	8.53764	8.52583
ZMYM2	11.7858	12.1527	11.9977	11.857	11.8979	11.9678
ZMYM1	9.29529	8.95534	8.68598	9.10798	8.80411	9.0412
ZMPSTE24	12.1151	12.1995	12.2626	12.1402	12.223	12.0421
ZMIZ2	10.4071	10.7939	10.3167	10.3086	10.6338	10.3349
ZMIZ1-AS1	6.41114	7.84373	6.37978	5.64855	7.27544	6.89538
ZMIZ1	10.6776	10.9168	10.6241	11.4375	10.9853	10.9765
ZMAT5	8.75645	8.3272	8.4467	8.45149	8.69933	8.57009
ZMAT4	11.301	11.2258	11.1285	11.7109	11.8334	11.2606
ZMAT3	11.3604	10.7739	11.3017	11.2716	10.9974	11.1706
ZMAT2	10.9368	11.2881	11.0569	11.2046	11.1507	11.0801
ZMAT1	11.6012	11.7731	11.4421	11.5762	11.5143	11.7221
ZKSCAN8	10.1363	9.97507	9.79514	10.1464	9.84995	10.0108
ZKSCAN7	8.85224	8.87354	8.63443	8.9152	8.82856	8.89603
ZKSCAN5	8.42974	7.67382	8.57324	8.48053	8.35577	8.37886
ZKSCAN4	8.44757	8.87787	8.75022	8.676	8.8587	8.62584
ZKSCAN3	7.89834	8.11016	8.00178	8.3611	8.25858	8.17729
ZKSCAN2	8.8086	8.62851	7.74309	8.7463	8.57324	8.66223
ZKSCAN1	11.7815	11.8433	11.6792	11.9481	11.6037	12.0686
ZIM3	5.06279	5.17389	5.12331	1.24867	2.27252	5.44183
ZIK1	6.98028	6.57697	6.7984	7.43606	6.99252	6.90194
ZIC5	5.92027	2.44265	5.18364	3.06668	5.33868	2.24885
ZIC4	6.19669	5.58174	5.69528	5.38292	4.23884	4.52239
ZIC3	0.823569	4.01098	5.58929	3.62345	3.23604	2.68156
ZIC2	6.02641	6.32849	2.63108	2.24336	5.01289	1.22444
ZIC1	3.64281	5.38549	5.7919	2.85778	5.48321	3.26173
ZHX3	9.67142	9.64301	9.47387	9.93517	9.70443	9.31256
ZHX2	11.1576	11.8497	11.0774	11.1349	11.1303	11.0095
ZHX1-C8orf76	3.30588	7.07465	4.64351	3.97552	6.398	5.54045
ZHX1	11.9582	11.9092	11.8666	11.6816	11.7114	11.7197
ZGRF1	6.69843	7.534	7.93153	7.27074	7.82108	7.38797
ZGPAT	7.12804	4.73249	6.71349	6.56508	6.88774	7.62473
ZGLP1	7.91027	5.42583	3.72112	7.26471	5.18819	4.95349
ZG16B	5.58642	4.98872	2.1619	3.74619	2.90575	5.96248
ZG16	2.58795	3.77549	2.77925	2.35382	4.79838	3.26925
ZFYVE9	9.03784	9.02035	8.52705	8.94636	8.95291	8.70065
ZFYVE28	6.57812	6.85886	7.00791	6.59531	7.38494	6.86259
ZFYVE27	8.47216	8.00181	8.72166	8.38441	8.15553	7.98983
ZFYVE26	9.84269	9.88055	9.55642	9.48594	9.74153	9.7444
ZFYVE21	11.3867	11.7008	11.3857	11.2857	11.4134	11.4409
ZFYVE20	11.6165	11.4275	11.4654	11.3903	11.6061	11.5882
ZFYVE19	8.24776	8.53317	8.14194	8.59716	8.2621	8.28482
ZFYVE16	10.256	10.3925	10.3748	10.366	10.1407	10.1198
ZFYVE1	10.0978	9.94761	9.57524	10.034	10.0709	9.76362
ZFY-AS1	4.92859	5.20567	8.13932	0.524804	0.513138	8.57377
ZFY	3.44861	3.92065	9.14955	4.58127	1.7177	9.65027
ZFX	6.1777	4.22203	6.66419	6.5449	2.57458	6.07133
ZFX	10.5922	10.9831	9.79223	9.89175	10.1229	9.4411
ZFR2	8.38543	8.56793	8.16714	7.355	8.65168	7.989
ZFR	12.4672	12.5187	12.4838	12.5327	12.4832	12.606
ZFPM2	1.43031	1.98239	5.06815	4.00018	5.76704	3.24316
ZFPM1	8.70883	9.50831	8.0528	8.57251	8.07957	8.74293
ZFPL1	8.10377	7.18367	8.49533	7.2696	8.44104	8.15803
ZFP92	8.44373	7.76845	7.23387	7.68804	7.86844	8.18882
ZFP91	11.591	11.375	11.5593	11.6169	11.607	11.4106
ZFP90	10.4187	10.2415	10.2627	9.93293	10.2049	10.6546
ZFP82	9.35381	8.97214	9.59736	9.23241	9.07079	9.57606
ZFP69B	7.14209	5.88998	5.87197	6.24203	6.22242	7.15338
ZFP69	8.09949	8.48885	7.84258	7.3825	6.51573	8.38729
ZFP64	10.2483	10.1123	10.0558	10.109	10.4096	10.0745
ZFP62	10.9051	10.9719	10.6251	10.4878	10.6534	10.7353
ZFP57	2.48356	3.5785	5.27484	2.88207	1.53498	1.83597
ZFP42	6.78509	5.94434	5.26854	4.4905	6.26375	5.77493
ZFP41	8.40772	9.12277	8.02411	8.05859	8.42962	8.57679
ZFP37	8.4369	8.58083	8.71761	8.95209	8.49839	8.8553
ZFP36L2	13.006	12.5378	12.6429	12.4676	12.3618	12.4872
ZFP36L1	12.9109	13.0356	12.6034	12.7317	12.688	13.089
ZFP36	9.02188	9.21917	8.31756	9.21018	9.1626	9.33127
ZFP30	9.50576	9.82512	9.30372	9.37095	9.25038	9.7365
ZFP3	9.59435	9.91907	9.09579	9.35522	9.67217	9.36452
ZFP28	8.3593	8.33957	7.52291	8.03247	8.06227	7.64507
ZFP2	9.09611	8.40038	8.67725	8.70564	9.24901	9.18461
ZFP14	7.99146	8.22041	7.71986	8.33482	8.46188	7.62615
ZFP1	9.89957	9.93404	9.62003	9.79354	9.83706	9.87474
ZFHX4-AS1	6.00141	4.88108	3.74319	4.62894	5.6529	4.98895
ZFHX4	7.59242	7.20816	7.59966	7.1426	7.62738	8.12529
ZFHX3	11.2579	11.7332	11.3045	11.2805	11.1532	11.3903
ZFHX2	7.63136	6.49569	6.54345	7.09153	5.75594	6.88158
ZFC3H1	10.967	10.7543	10.7567	10.5663	10.9289	10.8375
ZFAT	7.74289	7.4797	7.55629	6.75361	7.10107	6.91349
ZFAS1	12.4421	12.2928	12.4917	12.4261	12.6599	12.2828
ZFAND6	13.1935	13.347	13.0442	12.9727	12.7418	13.1728
ZFAND5	12.6188	12.7247	13.1115	12.9338	12.8994	13.1372
ZFAND4	8.17149	8.16412	8.52708	8.32325	7.75439	8.79355
ZFAND3	9.80945	9.91035	9.5085	9.9357	10.1537	9.84471
ZFAND2B	8.69716	8.55766	8.43048	8.00629	8.77179	8.37663
ZFAND2A	9.71463	10.292	10.2696	10.1008	10.4592	10.1524
ZFAND1	9.89442	9.7938	10.0804	9.94064	9.83478	10.1046
ZER1	7.65512	7.90676	7.98445	8.25348	6.8133	7.86965
ZEB2	11.4207	11.7078	11.6988	11.2524	10.7951	11.2362
ZEB1-AS1	9.68502	9.59149	9.3113	9.51032	9.06511	9.66291
ZDHHC9	8.50964	8.41583	8.11103	7.88991	8.33795	7.8941
ZDHHC8P1	5.81913	2.60319	5.79552	2.71903	3.22256	6.02923
ZDHHC8	8.0975	8.38919	7.7127	7.69092	8.123	8.23783
ZDHHC7	10.4337	10.5457	10.2258	10.5079	10.2696	10.2744
ZDHHC6	10.9843	10.8033	10.8753	10.7076	11.085	10.8789
ZDHHC5	10.162	10.3071	10.1849	10.2822	10.0495	10.1366
ZDHHC4	10.9154	10.4862	10.6533	11.1133	10.9184	10.7608
ZDHHC3	8.94187	8.83571	8.61403	8.76859	8.36111	8.57494
ZDHHC24	7.14328	7.10521	6.72345	7.37009	7.50621	8.01691
ZDHHC23	7.5866	8.05335	8.23814	8.37063	8.35192	8.02755
ZDHHC22	5.93318	6.07378	6.11691	6.14013	5.71028	6.96719
ZDHHC21	9.23558	9.11219	9.2774	9.18492	9.02776	9.09817
ZDHHC20	10.1457	10.3762	9.99813	10.2782	9.64111	10.2473
ZDHHC2	11.9526	12.4173	11.9488	11.9554	11.6143	12.0697
ZDHHC19	6.40374	7.68825	4.06201	5.9424	7.46289	6.98154
ZDHHC18	7.90469	7.88497	7.72987	7.80185	7.93107	8.09053
ZDHHC17	11.9036	11.8215	11.7162	11.9083	11.9975	11.9032
ZDHHC16	9.76145	9.84196	10.1192	10.0603	10.2327	9.83609
ZDHHC15	7.10579	7.29817	7.37552	7.61809	7.50669	7.5506
ZDHHC14	8.05197	7.95233	8.09868	8.82253	8.40123	7.78229
ZDHHC13	9.75128	9.79976	9.62643	9.66963	9.22315	9.51348
ZDHHC12	6.68329	7.76371	6.82543	7.37968	6.43615	6.14518
ZDHHC11	10.3727	10.7304	10.026	9.3737	10.5749	10.0092
ZDHHC11	8.54874	8.77264	8.06202	8.576	8.25137	8.37521
ZDHHC1	6.63174	7.55464	6.25476	5.23105	7.01781	6.33027
ZDBF2	10.433	10.5796	10.9314	11.0483	10.5028	10.8468
ZCWPW2	6.52126	6.67784	7.24954	7.02817	7.08677	7.92761
ZCWPW1	9.76696	9.82248	9.77204	9.8124	9.74958	9.14934
ZCRB1	13.0541	13.0665	12.6451	12.6988	12.8915	12.6229
ZCCHC9	9.09794	9.38926	9.52603	9.81369	9.33783	9.6002
ZCCHC8	11.1372	10.9775	11.3799	10.9951	11.3353	11.2363
ZCCHC7	10.5904	10.896	10.2187	10.6896	10.3911	10.6517
ZCCHC6	9.7671	9.85515	10.1448	10.1415	9.88256	9.6342
ZCCHC5	7.03073	7.41131	6.08411	7.72689	7.21481	7.12806
ZCCHC4	8.59789	7.34996	8.18978	8.05388	7.95135	8.05317
ZCCHC3	10.6211	10.6156	10.4792	10.5098	10.4659	10.7988
ZCCHC24	8.34027	8.62719	8.5747	8.00316	8.13706	9.0344
ZCCHC2	9.68984	10.0444	10.1493	9.71497	9.33323	9.93897
ZCCHC18	6.72536	7.1401	7.26283	6.67105	7.71613	6.91379
ZCCHC17	9.99277	10.1362	9.9687	9.83465	10.3466	10.0902
ZCCHC14	10.8564	10.8667	10.9765	10.6273	11.0251	11.1513
ZCCHC13	1.8543	3.11609	2.08341	1.71314	0.437857	1.31662
ZCCHC12	5.72196	6.14688	5.76682	5.65998	5.0831	5.37939
ZCCHC11	9.89456	10.4593	10.3954	10.3976	10.1118	10.2543
ZCCHC10	9.34458	9.73793	9.44283	9.18219	9.45703	9.48901
ZC4H2	8.37791	8.53315	8.74001	8.27569	8.3066	8.34334
ZC3HC1	9.51041	9.48365	9.28206	8.98644	9.4891	9.08764
ZC3HAV1L	10.7248	10.8297	10.9098	11.1974	10.1707	10.9104
ZC3HAV1	9.9192	9.58463	9.61125	9.7013	9.37962	9.83234
ZC3H8	9.12975	8.90658	9.64756	8.63728	9.20435	8.68864
ZC3H7B	10.6086	11.0857	10.5798	10.5925	10.6407	11.0202
ZC3H7A	10.4	9.85615	10.6124	10.5537	10.645	10.664
ZC3H6	10.1447	10.0285	9.78393	9.60587	9.97795	9.97492
ZC3H4	11.5379	11.5557	11.239	11.0805	11.3505	11.3505
ZC3H3	6.34414	7.29697	7.1478	6.87958	6.48463	6.9459
ZC3H18	8.70675	8.33891	8.0842	8.72223	7.95354	8.46365
ZC3H15	11.3027	11.7093	11.5262	11.4312	11.1735	11.3823
ZC3H14	11.9697	11.4587	11.9298	11.7962	12.0209	11.9475
ZC3H13	11.6438	11.3734	11.5989	11.3261	11.4398	11.0651
ZC3H12D	1.9794	4.96354	4.7211	5.03583	5.77517	6.11998
ZC3H12C	10.3231	10.2485	10.8378	10.3469	10.4109	10.3886
ZC3H12B	9.12468	9.6679	8.8184	8.80797	8.91324	8.87315
ZC3H10	8.515	8.43336	7.78578	7.98103	7.79468	8.21723
ZC2HC1C	7.63348	7.86691	6.74227	7.13341	7.55074	7.32712
ZC2HC1B	5.7508	3.03728	3.60903	5.06942	2.13784	5.3479
ZC2HC1A	10.5097	9.90054	10.1225	9.60734	10.3258	10.264
ZBTB9	9.13787	8.32777	8.74794	8.4999	8.61853	8.96011
ZBTB8OS	10.8416	11.1228	10.5441	10.4464	10.5328	10.6101
ZBTB8B	6.064	6.29854	5.70106	6.05232	5.29115	6.16811
ZBTB8A	8.96219	8.2818	9.61022	7.5652	8.33456	9.37352
ZBTB7C	10.8042	11.1114	10.6076	10.4442	10.6478	10.3005
ZBTB7B	7.91323	7.91558	7.8729	6.8929	7.76515	7.65101
ZBTB7A	11.2797	11.3287	11.3282	10.9107	11.4661	11.1107
ZBTB6	8.85466	7.79496	8.71711	8.66878	8.40903	9.02521
ZBTB5	10.3095	10.3978	9.72526	10.1397	10.2424	9.86461
ZBTB49	7.82737	8.37856	7.9321	8.05603	8.21149	7.99934
ZBTB48	6.69304	7.45588	7.39298	7.46167	7.78138	7.17472
ZBTB47	9.65528	9.68449	8.74618	9.24455	9.89759	9.19087
ZBTB46-AS1	2.17564	4.9796	2.01145	2.31379	2.17964	4.59994
ZBTB46	6.61226	7.22152	6.96091	6.57362	6.6345	7.48685
ZBTB45	8.14085	8.49669	8.0438	8.73468	8.14184	7.8904
ZBTB44	13.0708	12.9594	12.9943	13.1092	12.9579	12.6987
ZBTB43	10.0059	10.1089	9.86491	9.99853	10.1576	9.98786
ZBTB42	5.99918	4.98871	6.72615	5.23741	6.19452	6.023
ZBTB41	11.1278	11.5509	11.4088	11.2464	10.9497	11.2521
ZBTB40	9.59271	9.21919	8.89251	8.81787	9.07283	9.07654
ZBTB4	12.1506	12.5918	12.4379	12.3137	11.7438	12.0646
ZBTB39	8.15038	8.28661	8.21888	7.7596	7.92663	7.9449
ZBTB38	12.3202	12.0693	12.2433	11.9623	11.9183	12.1104
ZBTB37	9.82373	9.60551	9.71034	9.32673	9.60476	9.83638
ZBTB34	10.3535	10.1852	10.6442	10.1698	10.4179	10.4923
ZBTB33	11.2179	11.214	10.9405	11.0062	11.1919	10.9806
ZBTB32	3.01858	3.9613	1.93529	1.00848	3.12919	2.23883
ZBTB3	8.43554	8.66593	7.80835	8.14003	8.65252	8.8429
ZBTB26	10.3222	10.4085	10.521	10.2712	10.2924	10.3351
ZBTB25	8.04778	7.24566	8.07587	8.21391	8.26101	8.08492
ZBTB24	9.46697	9.97936	9.45495	8.94079	9.21896	9.85866
ZBTB22	7.59707	7.08831	7.38984	6.796	7.28134	7.38026
ZBTB21	10.6733	10.6101	11.424	11.2135	10.6156	10.392
ZBTB20-AS1	4.44808	5.01511	5.38349	3.49444	5.29467	3.84493
ZBTB20	13.1159	12.9629	13.2831	13.2607	12.9337	13.329
ZBTB2	9.357	9.83571	9.64216	9.55905	9.30489	9.21653
ZBTB18	13.1505	13.2202	13.2026	12.9339	13.1631	13.1408
ZBTB17	8.21189	8.14885	8.61589	8.54911	8.60545	8.42271
ZBTB16	6.27075	6.51367	6.0992	6.67572	7.17994	5.08073
ZBTB14	9.78472	9.68062	9.53683	9.66493	9.82313	9.46893
ZBTB12	4.30366	4.68301	5.86811	6.03471	4.49922	6.32678
ZBTB11-AS1	3.11747	7.01698	6.7976	7.05821	7.29202	7.05111
ZBTB11	10.6959	10.6562	10.8594	10.8534	10.838	10.7043
ZBTB10	10.9098	11.1504	10.5957	11.0463	10.7559	11.0216
ZBTB1	11.5899	11.104	11.8243	11.5394	11.6396	11.4156
ZBP1	4.90283	3.5634	5.60337	5.13939	2.6831	4.3451
ZBED9	8.8506	8.33532	7.99241	8.53665	9.14186	8.56761
ZBED8	9.96802	9.16405	9.57067	9.46125	9.84053	9.53963
ZBED6CL	7.59209	8.55713	7.65558	8.28292	7.95881	9.21777
ZBED6	7.73438	7.10496	7.88497	7.91311	8.27217	8.77847
ZBED5-AS1	10.9741	11.1983	11.1645	11.0981	11.1034	11.0896
ZBED5	11.7093	11.5156	11.5235	11.6593	11.5044	11.5475
ZBED4	7.4268	6.98117	7.94331	7.61851	7.97147	8.08833
ZBED3-AS1	6.73784	7.03839	5.50152	7.19584	6.95816	6.92373
ZBED3	8.52252	8.60127	8.57295	8.36748	8.41203	8.54562
ZBED2	2.56857	3.31085	2.3743	2.32473	5.8943	2.43863
ZBED1	10.5145	10.3643	10.8765	10.3577	10.4642	10.9149
ZBBX	1.37972	4.68261	2.05884	2.0943	2.00617	2.36529
ZAR1	6.69363	6.20678	6.59438	6.2664	6.23014	5.88802
ZAP70	5.61015	6.06436	4.59963	3.10208	1.17169	5.36324
ZAN	6.11458	2.88431	4.85245	3.74044	6.02057	5.36333
ZAK	11.2919	11.6784	11.2512	11.6849	11.5328	11.2501
ZADH2	10.1721	9.91162	10.2086	10.0861	10.4579	10.2643
ZACN	4.45799	6.57979	3.15005	6.92183	6.17234	6.53223
YY1AP1	10.8771	11.2167	11.066	11.0144	11.1097	11.0807
YY1	12.9454	13.0487	13.0346	12.9207	12.8509	13.0283
YWHAZ	13.4718	13.1373	13.1245	13.4011	12.8758	12.9681
YWHAQ	13.5193	13.5061	13.7378	13.6556	13.6996	13.6347
YWHAH	11.2709	10.6945	11.5861	11.1087	11.0558	11.3051
YWHAG	13.1228	13.2509	13.0466	13.1672	12.8212	12.8936
YWHAEP7	7.02962	6.88184	6.515	5.6488	7.12624	6.22543
YWHAE	12.3948	13.0459	12.2514	12.3809	11.785	12.4773
YWHAB	13.7479	14.0435	13.6426	13.8773	13.9561	13.7184
YTHDF3-AS1	8.21544	7.95815	6.93011	6.53503	8.0267	7.73424
YTHDF3	12.4421	12.5029	12.2993	12.3267	12.3995	12.2734
YTHDF2	11.4138	11.9166	11.3286	11.256	11.2594	11.3987
YTHDF1	11.3522	11.2493	11.3522	11.4453	11.3688	11.4829
YTHDC2	10.7523	10.9957	10.7881	10.7388	10.7346	10.928
YTHDC1	12.2327	12.3712	12.1824	12.247	12.4131	12.3225
YRDC	9.91505	10.1385	9.55135	9.57522	9.57298	9.79151
YPEL5	12.5135	12.604	12.3163	12.29	12.5314	12.3983
YPEL4	4.06781	6.12955	5.24159	7.48798	6.02578	5.96202
YPEL3	10.7016	10.3236	10.3984	10.7871	10.8871	10.991
YPEL2	11.034	11.8087	10.926	11.4934	11.126	11.1476
YPEL1	8.86824	8.309	8.13968	8.67759	8.26864	9.35947
YOD1	10.3042	10.5803	9.83365	10.2939	10.356	10.5056
YME1L1	12.5424	12.7579	12.5714	12.3326	12.4853	12.444
YLPM1	10.4302	10.4838	10.2075	10.0646	10.2837	10.473
YKT6	8.69404	8.78209	8.65796	8.55859	8.74425	8.77853
YJEFN3	2.80149	5.43766	6.37602	5.45324	3.51635	4.37496
YIPF6	11.3297	11.1944	11.3623	11.4431	11.5441	11.2685
YIPF5	11.1621	11.4362	11.1589	10.8644	11.2707	11.4106
YIPF4	9.01398	9.8292	8.80503	9.37063	9.10808	8.67876
YIPF3	7.97335	8.16358	8.51848	7.05253	7.78302	7.56359
YIPF2	8.48401	8.83905	8.78323	7.82663	8.28379	8.11237
YIPF1	9.22954	9.34817	8.98379	9.11379	9.0564	9.72449
YIF1B	7.9084	7.53694	7.35496	7.62173	8.51332	7.54847
YIF1A	9.13335	9.19651	9.21046	9.32786	9.11551	8.75185
YES1	11.5442	11.9622	11.8464	11.7802	11.5724	12.2342
YEATS4	9.73631	9.86247	8.88626	9.24962	9.03071	9.37097
YEATS2	9.81561	9.97956	9.9122	10.2923	9.75756	10.1441
YDJC	7.79776	7.57916	7.47651	7.78861	8.30143	7.51494
YBX3	13.1085	12.7726	13.7666	13.2268	12.4677	13.4129
YBX2	4.99324	6.25544	3.15844	5.70913	5.63822	5.13806
YBX1	13.8725	13.822	13.9302	13.7767	13.8268	13.7624
YBEY	10.6721	10.7035	10.2814	10.2258	10.3317	10.2129
YARS2	9.2806	9.18987	8.74352	9.13693	9.21026	9.04778
YARS	9.56877	9.5936	9.33825	9.57251	9.6482	9.68802
YAP1	12.7196	13.0417	12.6874	12.9457	12.6809	12.6475
YAF2	8.70515	8.22295	8.63123	8.43869	8.66664	8.31648
YAE1D1	9.50359	9.28267	9.19747	9.5053	9.35403	9.33894
Y16709	13.2121	13.4581	13.197	12.9749	13.0369	13.0725
XYLT2	7.69837	8.11044	8.20813	7.99645	7.76473	8.1732
XYLT1	6.91848	7.03463	6.32963	7.91913	6.58203	5.5083
XYLB	5.64025	5.65384	5.37832	4.94461	5.80239	4.74094
XXYLT1	8.38447	8.75731	8.37511	9.12904	8.20983	8.22743
XXyac-YX155B6.7	6.2826	7.4803	3.55673	6.38792	6.80407	6.31967
XXbac-B476C20.9	5.8709	5.7365	5.87954	3.94147	5.68317	6.89395
XRRA1	5.87906	2.6652	4.907	4.62672	4.12638	3.74481
XRN2	9.26035	8.92244	9.56719	9.73255	9.79304	9.75843
XRN1	11.1091	11.3451	11.1802	11.2938	11.4458	11.219
XRCC6BP1	10.4723	10.3117	10.3446	10.815	10.8974	10.3279
XRCC6	12.3269	12.2942	12.2181	12.3844	12.3776	12.1789
XRCC5	11.9906	11.8936	12.0462	12.2064	12.3523	12.0281
XRCC4	7.73531	8.0856	8.56852	8.272	7.79687	8.07414
XRCC3	2.46403	2.3042	1.89679	2.96283	3.882	1.76388
XRCC2	8.25305	7.88263	8.27638	7.91052	8.29137	8.28644
XRCC1	8.21164	7.87699	7.64977	8.19214	8.07934	8.18173
XPR1	10.7778	10.5685	10.8218	10.5045	10.6445	10.7282
XPOT	11.8202	12.3333	11.9522	11.6888	11.6989	11.7835
XPO7	10.2726	9.60696	10.7019	10.4555	10.4853	10.3207
XPO6	9.95965	10.0893	9.81515	9.99956	10.2739	9.90686
XPO5	10.1029	9.60286	10.0634	10.0023	9.89288	9.74894
XPO4	9.62087	9.72437	9.74761	9.53238	10.0297	9.59331
XPO1	12.8061	12.5396	13.09	12.9771	12.7339	12.6995
XPNPEP3	10.6352	10.83	10.4186	10.5861	10.5508	10.4861
XPNPEP2	3.59951	6.00847	5.12672	3.83473	4.1418	3.44031
XPNPEP1	10.6748	11.1178	10.6422	10.8241	10.535	10.3762
XPC	10.2497	10.1578	9.95604	10.188	10.2665	10.3198
XPA	11.1305	11.4159	11.0935	10.9269	11.1663	10.822
XKRY	0.616547	3.29081	3.46154	4.37502	5.03566	0.0869058
XKRX	3.46545	5.86031	5.96752	5.49824	3.29179	2.82491
XKR8	9.6168	9.7384	9.14202	9.44611	9.45702	9.27526
XKR7	6.07872	4.36627	5.14386	5.85191	5.22028	5.1919
XKR6	7.31037	8.07962	7.9874	7.96324	7.82963	7.66935
XKR4	9.21776	10.0349	10.3887	10.3211	9.20459	11.2329
XK	5.86782	1.69758	2.3937	6.09422	4.86686	4.64901
XIST	14.4827	14.5188	5.21192	14.4012	14.7365	3.84071
XIRP2	1.92309	3.18873	0.330805	2.24213	1.25686	3.59585
XIRP1	3.46316	4.25342	6.4166	3.33712	6.13989	6.67276
XIAP	11.7876	11.726	11.9766	12.0215	11.7394	11.5827
XG	2.05694	4.35046	4.82995	5.31467	5.63575	2.7021
XG	6.122	5.34696	5.30389	6.23354	6.1547	4.76885
XDH	7.65627	8.18095	7.81775	7.64313	7.63804	7.79755
XCR1	2.82101	6.02191	5.04964	4.15597	4.46745	2.05831
XCL1	1.09412	2.33503	4.71294	2.21549	4.30832	1.9117
XCL1	3.303	3.17242	2.90687	4.04542	4.14159	2.17453
XBP1	9.96342	10.2544	10.2505	10.521	9.55074	10.7863
XAGE3	3.06076	5.74593	5.87256	5.40399	6.67204	6.19728
XAGE2	8.11064	6.21458	6.11756	6.39155	7.12331	6.36618
XAGE1B	4.10891	5.62328	4.88735	6.21752	3.32206	3.88988
XAGE-4	6.57405	6.79182	6.44786	6.099	7.4049	6.34897
XAF1	6.23903	6.35158	6.49988	5.99119	6.16868	5.78601
XAB2	7.04554	6.43914	6.71904	6.37476	7.13831	3.19506
WWTR1-AS1	5.16699	3.21635	5.46414	2.34033	3.97505	6.21817
WWTR1	12.5579	12.7684	12.4651	12.7311	12.5736	12.784
WWP2	8.92557	9.18835	8.85404	8.59254	8.75825	8.75146
WWP1	11.1825	10.9015	11.0701	11.2002	11.2901	11.1944
WWOX	12.7451	12.9589	12.1233	12.4183	12.4954	12.5253
WWC3	9.31747	9.11238	9.05402	9.07947	8.97707	9.25318
WWC2-AS2	6.436	5.87263	6.12527	6.17757	4.44947	6.55894
WWC2	3.00927	3.95883	1.98072	6.3505	4.63706	2.5489
WWC1	10.4635	10.5903	9.58898	10.1655	10.474	10.3072
WTIP	8.70402	8.93948	8.72509	7.86751	8.46156	8.57848
WTAP	12.3303	12.636	12.3981	12.2906	12.1896	12.3392
WT1-AS	6.06983	6.21272	6.42197	3.99029	4.7939	6.36296
WT1	1.02689	1.37111	1.81635	2.62146	5.58438	1.11555
WSCD2	5.81491	6.60364	5.18662	5.39316	3.71129	5.11359
WSB2	12.1059	12.2831	11.9403	12.0405	11.8591	11.6727
WSB1	13.2598	12.7281	13.5888	13.4756	13.1776	13.2528
WRNIP1	11.1124	10.9124	11.0364	10.669	10.9793	10.8771
WRN	8.4774	8.56831	7.93404	8.85482	8.69968	8.61133
WRB	10.5941	10.3407	10.6421	10.7363	10.6531	10.6012
WRAP73	8.94222	9.23316	8.86521	9.00484	9.26429	8.75263
WRAP53	8.82678	8.84153	8.1794	8.31469	8.82009	8.54747
WNT9B	3.68506	4.01673	3.11086	3.18553	5.24176	5.21436
WNT9A	6.80512	7.04186	6.10268	6.50776	7.11897	7.50029
WNT8B	4.22222	5.84595	3.43372	1.46705	3.53319	3.91873
WNT8A	5.99098	6.15677	5.87137	5.67571	4.71518	6.55499
WNT7B	5.43712	5.38165	3.74523	5.22929	6.85667	5.2512
WNT7A	7.69778	3.04845	5.84792	5.18383	6.77874	2.20752
WNT6	8.4337	8.12091	7.4489	8.17643	8.26001	7.60226
WNT5B	6.24294	4.69625	3.89658	2.73395	4.18511	3.77041
WNT5A	11.894	12.0737	11.733	11.9892	11.5871	11.5969
WNT4	4.18686	6.47694	4.52212	3.63668	4.87451	5.27907
WNT2B	7.1229	7.89099	7.34016	7.16968	6.36078	6.61677
WNT2	5.1148	5.82041	2.45807	3.33727	5.50589	6.93764
WNT16	5.89909	5.45436	5.02939	5.90662	3.25135	2.43259
WNT11	3.12041	2.04796	2.04049	3.73026	2.90306	2.41768
WNT10B	6.22112	5.84263	2.98264	3.9074	3.47285	2.57096
WNT10A	5.75848	4.36528	5.31615	6.53441	5.36783	5.19367
WNT1	2.73061	3.44387	1.29726	4.84598	3.58479	2.10798
WNK4	6.51647	5.48618	2.68851	6.1424	5.55398	5.87694
WNK3	8.51445	9.0107	8.75853	8.9936	8.1753	7.82806
WNK2	8.89975	9.91021	8.71524	9.43609	7.99141	8.99291
WNK1	11.4575	11.0884	11.2769	11.581	11.3538	11.2924
WLS	13.9321	14.3379	13.9346	14.0775	14.0955	14.1114
WIZ	8.96148	8.72301	8.55788	8.51566	8.86102	8.77603
WISP3	6.57648	7.78705	4.85093	5.5638	4.47647	6.66526
WISP2	7.63292	5.92968	6.55067	6.02969	4.13041	7.36455
WISP1	5.88521	2.12193	4.47159	4.87429	5.70546	4.70976
WIPI2	11.0278	11.5743	10.9139	11.1599	11.1291	11.0216
WIPI1	10.1997	10.1592	9.78007	9.20222	9.67206	10.0488
WIPF3	6.4303	6.68368	6.09368	5.10155	5.22739	4.45883
WIPF2	10.1741	9.44287	9.7616	9.99307	9.64788	9.83798
WIPF1	8.36167	8.00709	8.40458	7.37092	7.6666	8.61134
WIF1	2.41357	4.22986	5.34597	2.48565	0.533466	1.85908
WIBG	9.36152	9.55836	8.82444	8.90796	8.93812	8.72096
WI2-89031B12.1	2.82054	6.68346	1.49081	5.66977	1.58399	1.69623
WHSC1L1	11.5978	11.3473	11.3973	11.272	11.5617	11.3428
WHSC1	8.71141	9.33113	9.32239	8.86276	8.84042	8.95078
WHAMMP2	8.48254	8.93225	8.056	8.17629	8.47483	8.38932
WHAMMP2	7.48201	8.60183	8.20948	8.23609	7.97462	7.8953
WHAMM	9.15755	9.58857	9.14759	9.26121	9.08624	8.79898
WFS1	11.4789	11.7624	11.2671	11.8447	11.5321	11.4361
WFIKKN2	6.30796	5.96117	5.84108	3.99124	4.60389	4.00373
WFIKKN1	4.47946	3.12368	5.1831	4.25364	5.0416	4.25348
WFDC9	5.62955	5.87093	2.63058	6.13549	7.06251	3.84958
WFDC8	4.3687	6.6713	5.13202	5.73916	2.63898	5.72706
WFDC6	3.4955	2.28021	2.63665	2.34875	2.01473	3.38469
WFDC5	4.13802	5.69483	6.17471	1.29563	3.69007	3.40064
WFDC3	6.24969	5.35834	5.65307	6.25015	5.15473	4.27855
WFDC21P	11.5364	12.0724	11.134	11.7672	10.8337	9.20443
WFDC2	7.88011	7.33686	6.98052	7.35008	6.60947	7.04036
WFDC13	2.70683	2.3203	3.15988	2.58044	4.99471	2.75758
WFDC12	2.81461	4.7641	5.30504	5.47528	6.40685	6.09899
WFDC11	2.98681	1.91575	5.10152	1.60206	3.4293	2.59537
WFDC10B	1.99761	4.76511	4.07849	1.52149	3.07024	5.56175
WFDC10A	3.05849	2.6229	1.87232	4.11262	2.94434	2.82546
WFDC1	4.37352	3.78165	3.26997	3.48692	4.05442	2.53688
WEE2-AS1	7.9198	7.19904	7.42468	7.64905	8.01209	7.61781
WEE1	11.303	11.1346	10.8703	10.9618	10.8753	11.2616
WDYHV1	10.0102	10.3155	9.81756	10.6783	10.2169	10.2903
WDTC1	9.66482	10.0509	9.45667	9.7153	9.52778	9.71513
WDSUB1	11.0454	11.0321	10.9824	11.0535	10.7398	10.6578
WDR96	7.0032	7.18372	7.61941	6.76216	6.4141	7.32531
WDR93	6.20152	4.31349	6.4649	7.20161	6.86875	5.99698
WDR92	9.20274	9.00221	9.4751	9.12076	9.04115	9.34205
WDR91	7.71706	6.68081	8.48102	8.50219	7.16751	8.07052
WDR90	8.56103	8.74469	8.43744	8.93165	8.50739	8.52489
WDR89	9.59709	9.49506	9.15201	9.19186	9.08921	9.26002
WDR88	2.67733	2.59269	2.19152	3.62702	2.553	2.42371
WDR87	6.06673	4.57147	5.62651	6.58426	5.22487	4.88722
WDR86-AS1	1.71138	1.58237	3.20024	2.24061	1.69736	2.25816
WDR86	4.91479	5.00432	1.69889	3.53812	6.13414	5.5242
WDR83OS	11.3221	11.4107	11.3581	11.8837	11.98	11.5565
WDR83	8.25546	7.76752	7.9056	7.98762	7.82335	7.71917
WDR82	13.0976	13.3944	12.5875	12.4071	12.8845	12.7847
WDR81	8.54856	8.45952	7.91944	8.17824	8.72583	7.75197
WDR78	8.01499	8.4757	8.1401	7.9606	8.39731	7.80433
WDR77	9.66522	10.1192	9.39384	9.44308	9.57865	9.49222
WDR76	8.22737	7.6972	7.52977	7.47331	7.40597	7.55839
WDR75	9.93302	9.65809	9.6462	9.64873	9.72216	9.78814
WDR74	8.67589	7.97158	9.0256	8.73216	8.70627	8.41992
WDR73	9.42208	9.12124	9.19581	9.14832	9.52192	9.55574
WDR72	10.707	10.2344	10.8483	12.5237	7.35353	10.413
WDR70	9.59881	9.74216	9.53328	9.59436	9.57149	9.5796
WDR7	9.59258	9.87469	9.36516	9.98851	9.54516	9.24785
WDR66	7.00837	6.14865	6.34276	6.05039	6.93452	6.15065
WDR65	2.99954	5.84297	4.48562	5.68828	3.63134	3.24024
WDR64	4.11007	5.13005	5.52932	6.26595	5.83122	5.75563
WDR63	1.20245	5.26464	0.93597	2.32978	1.3292	0.966981
WDR62	6.70346	6.09395	4.40245	5.48113	5.6666	5.30856
WDR61	12.3476	12.3289	12.0279	12.0271	12.1765	12.2304
WDR60	9.55367	10.0489	10.0812	10.5997	10.2062	9.71767
WDR6	10.2102	10.2188	10.1347	9.91225	9.6281	9.88409
WDR5B	8.97255	8.96772	9.20305	9.51879	9.21408	9.39411
WDR59	10.5881	10.5592	10.8409	11.0061	10.4008	10.8904
WDR55	8.90035	8.96463	8.75653	8.79855	8.83012	8.66174
WDR54	11.9009	12.0587	11.9783	12.0412	11.8807	11.8315
WDR53	8.24034	7.8937	8.08327	7.77055	7.89905	7.89013
WDR52	8.24125	8.46075	7.66396	8.66704	7.96119	8.03507
WDR5	9.66966	9.68038	9.70838	9.09291	9.85828	9.91126
WDR49	4.73445	5.81455	5.65286	2.98705	4.86713	5.69296
WDR48	9.49357	9.69609	9.92513	10.1508	9.97585	10.4498
WDR47	10.4202	10.5822	10.6493	10.4037	10.5487	10.5831
WDR46	7.81716	7.56623	7.97552	7.86519	8.16951	8.20831
WDR45B	11.3185	11.5186	11.3167	11.1766	12.0208	11.1843
WDR45	10.8814	10.698	10.4082	10.504	10.6914	10.5052
WDR44	9.39516	9.32823	9.50475	9.39119	8.9943	9.58075
WDR43	9.30422	9.82148	8.81632	9.16964	9.13397	9.23132
WDR41	10.75	10.8434	10.914	10.3605	10.9649	10.6752
WDR4	8.41456	9.31522	8.23161	8.62827	8.60771	8.43319
WDR38	2.52703	5.66135	4.90483	4.0581	4.34969	3.53692
WDR37	9.85118	10.0715	10.2154	10.336	10.1595	10.0676
WDR36	10.5256	10.6873	10.4704	10.563	10.38	10.6504
WDR35	10.7234	10.5994	10.773	10.2849	10.4768	10.5423
WDR34	9.93509	10.1297	9.24395	9.7718	9.5917	9.62163
WDR31	8.92296	8.52347	7.91706	8.71325	8.40494	8.65957
WDR3	9.44421	9.83001	9.56986	9.6909	9.79716	9.66193
WDR27	7.78143	8.76212	8.88269	7.22187	8.87141	8.39397
WDR26	11.4666	11.3039	11.2866	11.2889	11.4672	11.4053
WDR25	6.57533	6.54878	6.54554	4.58091	6.79335	6.21872
WDR24	7.11239	7.11781	6.32265	7.30209	2.14048	6.33424
WDR20	8.71997	9.45204	8.81326	9.36162	9.00882	9.06475
WDR19	10.5571	10.8311	10.7083	10.965	10.9447	10.7104
WDR18	8.24151	8.19292	8.7365	8.62334	8.5926	8.34215
WDR17	8.57304	8.85656	8.44004	8.27182	8.40256	9.10337
WDR16	4.09398	6.20662	6.93256	5.90707	7.48453	5.94713
WDR13	9.35113	9.53608	9.63368	9.58317	10.0482	9.19637
WDR12	9.9289	9.44039	9.8944	9.69374	9.9148	9.4862
WDR11-AS1	6.5459	6.25407	5.41757	6.48609	6.13814	5.7542
WDR11	11.3959	11.7506	11.2149	11.4911	11.166	11.3516
WDR1	12.4809	12.4374	12.2821	12.198	12.4654	12.2714
WDPCP	9.3241	9.73738	9.14033	9.08544	9.86834	9.28878
WDHD1	5.17331	6.52049	6.87057	6.16714	7.18984	7.08453
WDFY4	6.36644	6.47411	5.80732	5.93002	5.71629	6.562
WDFY3-AS2	11.0712	11.3222	10.9253	11.6229	11.4677	10.8505
WDFY3	11.3607	11.2252	11.1711	11.2299	11.6232	11.0478
WDFY2	8.78229	8.50628	7.99668	8.48539	8.11965	8.37981
WDFY1	11.1719	11.3477	11.2098	11.2536	11.009	10.9982
WBSCR28	4.05909	1.15085	0.439795	1.13046	2.60798	0.706766
WBSCR27	6.41148	6.57149	6.65149	6.77011	7.06047	7.18999
WBSCR22	10.6606	10.644	10.7158	10.7222	10.7444	10.5394
WBSCR17	9.05698	8.71315	8.74536	9.42072	9.56567	9.00223
WBSCR16	9.32189	9.13166	9.43621	9.61975	9.79755	9.34482
WBP5	13.2685	13.4733	13.2264	13.1274	13.0716	13.0782
WBP4	10.625	10.3152	10.3939	10.1918	10.1316	10.4316
WBP2NL	8.03083	6.05623	7.79994	8.11331	8.16042	7.51228
WBP2	9.56123	10.0977	9.69841	9.76561	9.3486	9.62466
WBP1L	10.2181	10.497	10.5054	10.6813	10.6245	10.2744
WBP11	11.3701	11.9281	11.2641	11.417	11.4613	11.1812
WASL	12.1929	12.4705	12.0676	12.0712	12.2987	12.2386
WASIR1	5.86257	5.36482	5.62214	5.50436	2.24463	6.08593
WASH1	9.13618	9.37953	8.81464	9.61148	9.07345	9.10611
WASF3	11.4249	11.4266	11.324	11.5258	11.762	10.8838
WASF2	11.3675	11.6436	10.9264	11.4625	11.0875	11.2422
WASF1	10.6218	10.7759	9.7552	10.6501	10.6406	9.96975
WAS	8.36508	8.3487	7.20038	8.40738	8.34661	7.92881
WARS2	9.28413	9.01299	8.08584	8.09646	9.05554	8.79982
WARS	9.17357	9.09485	9.00775	8.9148	9.01243	8.96739
WAPAL	11.3486	11.3021	11.2057	11.1611	11.2549	11.3491
WAC-AS1	10.933	10.1975	10.5775	10.6851	10.9491	11.0674
WAC	13.099	13.4041	13.0917	12.9752	12.7963	13.0422
VWF	4.4504	3.723	4.67485	3.91534	6.6001	3.93137
VWDE	6.29701	-0.590848	6.22907	5.15063	5.97487	5.26647
VWCE	5.20469	2.89603	5.21771	3.69217	3.80359	2.78355
VWC2	5.95872	1.73603	0.855697	3.76107	4.54363	4.81617
VWA9	9.44872	9.37783	9.02048	9.26218	9.416	9.70033
VWA8-AS1	0.95749	3.74122	4.44815	4.2264	4.96931	2.48301
VWA8	9.85519	10.1369	9.49064	9.93831	9.84784	9.59149
VWA7	4.22513	4.80897	3.28287	2.97909	2.87976	3.89873
VWA5B2	5.14591	5.83095	5.79192	5.81527	3.27044	6.51783
VWA5B1	3.49548	3.35435	2.83296	2.59709	2.76565	4.15658
VWA5A	10.5816	10.4074	10.4277	10.6817	10.5754	10.6469
VWA3B	5.23057	6.76174	6.00942	6.11095	4.57326	6.34821
VWA3A	7.40012	8.24609	7.47234	7.91822	7.56314	8.30812
VWA1	5.91232	6.29952	7.23159	6.9268	6.04684	7.72555
VTI1B	12.2089	12.3886	12.2462	12.5528	12.1737	12.2829
VTI1A	8.28689	8.79293	8.02803	7.97467	8.01029	8.70287
VTCN1	2.25055	5.68293	4.85091	6.0605	5.86449	2.03419
VTA1	11.3492	11.3241	11.1968	11.2876	11.1645	11.2596
VSX1	3.23795	5.32131	5.49212	3.16656	6.72787	3.93548
VSTM4	7.68045	7.44168	7.62579	7.51133	6.98452	7.52768
VSTM2L	9.92824	10.0862	8.99549	9.59695	9.67286	9.10425
VSTM2A	3.98039	1.53247	1.22547	1.27508	5.26114	5.45065
VSTM2A	4.15792	2.335	4.38252	3.91201	5.27157	5.00468
VSTM1	3.78725	0.678164	1.40149	5.21862	1.22745	2.59258
VSNL1	6.60312	6.08847	3.55491	6.99664	2.84892	5.87576
VSIG4	3.05728	2.97892	5.78675	5.89091	3.21214	4.63104
VSIG2	6.00788	3.95025	2.75744	3.3865	3.68837	3.03805
VSIG10L	7.64636	7.42145	7.01139	7.81226	8.52829	7.15425
VSIG10	7.6346	7.36906	7.60134	7.16436	7.65135	6.24829
VSIG1	5.71048	5.2701	3.83372	-1.19388	5.20568	3.82707
VRTN	5.72768	4.62992	1.97174	2.77044	5.66145	3.23664
VRK3	7.94949	8.09617	8.07036	8.42962	7.80525	8.18766
VRK2	10.7881	10.4358	10.3261	10.1266	10.2149	10.5265
VRK1	9.9084	9.79368	9.71664	9.62577	9.9954	9.69566
VPS9D1-AS1	4.83035	4.03913	3.74031	4.4296	6.70974	6.12901
VPS9D1	8.07691	8.50349	7.77604	7.35907	8.447	7.75941
VPS8	9.72459	9.62336	9.52994	9.38905	9.61385	9.54551
VPS72	11.0406	11.0246	10.9825	11.0105	11.1219	10.9521
VPS54	10.6181	10.4588	10.8652	10.6486	10.7786	10.7911
VPS53	8.74929	9.21489	8.87461	8.79983	8.89879	8.455
VPS52	10.3155	10.6898	10.2121	9.95861	10.3575	10.1309
VPS51	10.811	11.1154	11.0402	10.5575	11.0905	10.955
VPS4B	11.2698	11.38	10.9916	11.1542	11.013	11.2735
VPS4A	10.0881	10.493	10.2795	10.0339	10.3587	10.0312
VPS45	10.3277	10.2841	10.2798	10.1961	10.4408	10.1126
VPS41	10.4514	10.5401	10.6231	10.5403	10.3315	10.3414
VPS39	8.42656	8.13777	8.13164	8.21921	8.1512	8.18911
VPS37D	6.89247	7.96579	7.43161	6.78417	7.84313	7.65132
VPS37C	11.1099	11.1553	11.064	10.884	11.3881	11.1736
VPS37B	8.73605	9.00901	8.77122	8.5225	8.46683	8.58712
VPS37A	10.2248	10.1446	10.3345	10.1405	9.89212	10.1411
VPS36	10.8354	10.9388	10.776	10.7563	10.7363	10.8035
VPS35	12.127	12.0325	12.0706	12.1818	12.2141	11.9925
VPS33B	10.2764	10.8447	10.0709	10.4225	9.93867	10.2763
VPS33A	10.8737	10.4596	10.8652	10.4593	10.0114	10.6486
VPS29	12.2792	11.8842	12.3705	12.3407	12.3605	12.2756
VPS28	11.1691	10.7002	11.1578	11.1216	11.4062	10.8318
VPS26B	9.6433	9.82312	9.54036	9.52271	9.82626	9.68907
VPS26A	12.8435	12.8075	12.8604	12.7239	12.8927	12.6902
VPS25	10.0831	9.36186	10.3687	10.0118	10.0464	10.0057
VPS18	7.78924	8.07649	8.04208	7.94077	7.94771	7.53647
VPS16	9.00061	9.3059	9.17251	9.25976	9.16298	8.98119
VPS13D	9.20362	9.67675	9.47275	9.70364	9.09293	9.39815
VPS13C	12.2319	12.5282	12.4047	12.3666	12.261	12.297
VPS13B	10.9944	10.9949	10.834	10.7537	10.7183	10.7542
VPS13A-AS1	6.10217	3.77993	3.09369	3.96225	2.8156	3.80265
VPS13A	10.3651	10.9622	10.1023	10.4661	10.1337	10.4626
VPS11	9.02512	9.75804	9.42445	9.34113	9.90579	9.17508
VPREB3	2.10405	6.17585	3.93964	6.50928	5.47084	6.63143
VPREB1	5.12249	1.69212	2.96642	5.06646	5.35299	3.26309
VPRBP	9.92582	10.3202	10.3148	9.94664	10.066	9.84431
VOPP1	10.7671	10.8978	10.686	10.6479	10.4797	10.8451
VNN3	6.08249	5.91688	4.96883	5.11962	6.10666	5.10307
VNN2	1.79658	4.84689	2.78978	5.95196	5.15735	2.12265
VNN1	2.17322	3.42243	2.78787	3.88292	3.28284	3.42295
VN1R5	2.78027	2.0321	5.61284	5.53597	5.38901	5.60567
VN1R4	5.15593	2.98289	1.76404	5.34944	5.93184	5.88108
VN1R3	1.04186	4.90612	0.135683	5.39982	4.27948	5.06248
VN1R2	6.65007	4.40508	4.06436	5.74104	6.12778	4.91519
VN1R10P	5.44833	5.4686	4.92166	5.80522	6.05384	3.02485
VN1R1	6.30672	3.72557	2.95004	5.2422	6.81617	7.1178
VMP1	3.2581	6.09962	6.43006	5.8733	4.66293	6.76405
VMO1	5.59156	5.74318	5.76127	5.38185	6.51069	4.22024
VMA21	11.9149	11.9608	11.8217	12.0152	11.927	11.8904
VLDLR	10.443	10.934	10.7851	11.4265	10.1796	11.0851
VKORC1L1	10.1212	10.3595	9.99327	9.89604	10.3408	10.1222
VKORC1	11.0194	11.2256	11.3577	11.5481	11.2244	11.0338
VIT	11.0805	9.93548	9.72287	11.632	11.3295	11.4214
VIPR2	4.05053	4.15813	2.5	3.89693	5.57143	4.28335
VIPR1	4.42802	4.72115	4.41127	4.91842	5.11212	5.09768
VIPAS39	8.59992	9.005	8.50418	8.88816	9.03523	8.72495
VIP	1.51028	5.03807	4.52076	5.48581	2.91767	2.09091
VIMP	11.3605	11.3673	11.4923	11.4573	11.5243	11.3856
VIM	15.3968	15.1756	15.3568	15.363	15.7423	15.2224
VILL	2.45093	6.41298	6.71571	5.27078	5.84241	4.36579
VIL1	6.25453	6.35792	5.86648	5.68263	5.75641	7.086
VHL	7.54844	7.56245	8.04503	8.07948	6.9849	7.92032
VGLL4	12.3514	12.0113	12.0255	12.1664	12.1866	11.9856
VGLL3	6.81113	6.90076	5.10225	4.73005	2.57659	6.23098
VGLL2	6.36534	3.75982	6.21385	5.79927	6.00138	6.01499
VGLL1	5.71176	5.87899	2.70878	5.29672	1.74356	4.25137
VGF	5.72952	2.97279	2.73348	5.16894	5.89967	4.60326
VEZT	11.9156	11.69	11.1211	11.5412	11.3681	11.6548
VEZF1	12.0229	12.1518	12.0905	12.0374	11.8758	12.1216
VEPH1	11.1621	11.0307	11.0711	10.6051	10.7507	11.0004
VENTXP1	5.24287	2.38873	2.99616	5.6489	4.51039	4.491
VENTX	3.21084	2.5689	2.39254	2.70564	5.71173	3.28046
VEGFC	5.594	5.4456	3.63133	5.8166	4.19452	4.64264
VEGFB	8.14128	8.36953	9.10937	8.79312	8.87623	8.77183
VEGFA	13.517	13.8439	14.1065	13.964	13.3436	13.1854
VDR	6.44321	6.36775	6.50638	5.37738	3.71908	6.07696
VDAC3	13.2097	13.5567	13.0216	13.2315	13.2126	12.9561
VDAC2	13.1891	13.2355	12.9725	13.2204	13.2743	12.9304
VDAC1	12.8779	12.4417	12.7513	13.1818	12.6521	12.7803
VCY	4.15769	6.50125	5.30939	4.07955	6.09658	5.71126
VCX2	5.08981	5.16599	6.03244	6.0735	2.15518	4.82452
VCPKMT	9.4787	9.85244	10.1902	9.90125	9.82544	9.90789
VCPIP1	7.72119	8.24025	7.79597	7.81054	8.15586	7.68869
VCP	10.3984	10.1619	10.3904	10.4742	10.5438	10.6987
VCL	11.7748	12.1077	11.23	11.0252	11.6468	11.3689
VCAN	5.24776	6.39695	6.41843	6.1435	4.89224	6.23212
VCAM1	4.80505	4.40794	-0.0166161	3.5524	4.32834	1.08147
VBP1	12.1144	12.2984	11.9808	11.8723	12.0765	11.8256
VAX2	5.47098	5.85747	5.31627	4.0934	3.5256	6.0913
VAV3	10.9406	12.4268	12.2977	10.6814	12.0043	12.5427
VAV2	8.61974	9.18609	8.68176	9.20342	8.74945	8.6109
VAV1	5.20783	5.04432	5.06931	3.21659	3.91752	5.98115
VAT1L	10.8639	10.9074	11.6121	10.9515	9.79483	11.1006
VAT1	10.5768	10.496	10.1823	10.228	10.0253	10.345
VASP	9.21388	9.22744	8.92229	8.23952	8.78354	9.002
VASN	7.81671	7.90851	8.37654	7.8899	8.02015	8.00119
VASH2	7.71416	8.63019	6.79963	7.51653	7.4868	7.00593
VASH1	6.53378	6.6801	5.97749	6.08889	6.4163	6.2199
VARS2	8.82034	9.19136	8.6135	8.93715	9.39989	8.80141
VARS	6.73876	7.56951	7.36339	7.41509	7.61212	7.43596
VAPB	10.7171	10.9799	10.5664	10.6671	10.444	10.8681
VAPA	13.1632	13.3747	13.0511	13.1306	13.1144	12.9471
VANGL2	9.75265	9.76138	9.93725	9.78056	9.65658	9.65071
VANGL1	10.3178	10.2706	10.1747	9.81894	10.4558	9.77038
VAMP8	7.5763	8.14641	8.88075	8.46423	9.37614	8.7298
VAMP7	11.3199	11.3566	11.3311	11.2923	11.3209	11.2692
VAMP5	8.37322	7.53754	7.98823	8.23759	8.6338	7.95686
VAMP4	12.276	12.5098	11.9238	12.4442	11.7163	11.3328
VAMP3	12.543	12.6352	12.4705	12.5789	12.4286	12.4818
VAMP2	8.18838	8.31915	8.07981	7.67577	7.79282	8.04639
VAMP1	10.8379	10.8567	10.8562	10.7055	10.861	10.8469
VAC14-AS1	6.68331	3.77506	6.96171	6.12717	5.93302	7.0839
VAC14	7.1464	7.78218	6.80547	7.51422	6.94536	6.61563
UXT	11.8798	11.9716	11.6989	11.748	11.7717	11.5897
UXS1	10.9537	11.2464	10.6028	11.09	11.1172	10.5585
UVSSA	11.4273	11.1118	11.2485	10.8691	11.2183	11.241
UVRAG	9.36587	9.14059	9.27079	9.0061	9.13988	9.1167
UTY	7.08893	4.42457	8.88133	6.76546	6.84392	9.06834
UTS2R	7.52719	6.73397	8.01308	7.59976	7.47389	7.59651
UTS2B	0.720724	6.54864	5.26871	3.4136	5.2408	5.66068
UTS2	0.308248	3.79833	5.68227	4.08589	4.606	4.7025
UTRN	11.6337	11.8836	11.7989	12.0976	11.8771	11.8522
UTP6	10.3098	9.99784	10.458	10.4826	10.5988	10.2969
UTP3	10.4306	10.4209	10.7852	10.7696	10.6567	10.7239
UTP23	9.75	10.0272	10.1631	10.214	9.64386	10.3891
UTP20	9.95704	9.56365	9.71604	9.75563	9.75213	9.49404
UTP18	11.8831	12.353	11.9731	11.6804	11.7721	11.6318
UTP15	8.13445	8.54952	8.47074	8.00233	8.42156	7.99406
UTP14A	7.93497	8.26385	8.02787	7.58665	7.91504	7.89943
UTP11L	10.4405	10.1532	10.2893	10.0906	10.3231	10.3362
UTF1	6.14924	5.04743	6.08504	4.7615	7.124	6.61477
UST	10.4749	10.5968	10.9242	11.3526	10.1037	11.4269
USPL1	9.38167	9.24185	9.45131	9.76652	9.75572	9.64924
USP9Y	3.06922	4.28808	10.6643	0.941924	3.22699	10.5395
USP9X	12.5867	12.6175	12.1836	12.4558	12.5434	12.2146
USP8	11.1816	11.3613	11.0794	11.237	10.997	11.3611
USP7	11.7683	11.8315	11.7718	11.7763	11.7671	11.5807
USP6NL	7.60127	7.34249	8.13159	8.12986	7.30056	8.15942
USP54	9.01656	9.24907	9.24929	8.95433	8.98864	9.17545
USP53	9.68016	9.23894	9.18511	9.37915	9.54642	9.4084
USP51	7.77343	8.60693	8.30589	8.22758	7.94188	8.31424
USP5	6.8759	7.30042	7.43238	6.91659	7.2506	7.23836
USP49	9.58477	8.92571	9.1992	9.18982	9.41146	9.31303
USP48	12.0612	12.2132	12.0563	12.0481	12.0088	11.9016
USP47	11.9232	11.8601	11.8059	12.0349	11.8329	11.9287
USP46-AS1	7.39125	7.1947	6.8781	6.80622	7.21439	6.54316
USP46	10.4816	10.176	10.3999	10.2927	10.1339	10.1168
USP45	8.92075	9.64462	8.87985	9.08232	8.66407	9.34011
USP44	7.12059	6.59811	6.96414	7.19988	6.51802	7.89953
USP43	6.51328	7.11823	7.1072	6.80612	7.66317	7.66083
USP42	10.25	10.2624	10.5066	10.2609	10.3791	10.4784
USP40	8.96379	8.8428	8.90411	9.14947	9.16404	9.31482
USP4	11.5825	11.8251	11.5551	11.5634	11.4996	11.5843
USP39	8.63639	8.38299	9.43799	9.082	9.29711	9.28965
USP38	10.4375	10.7069	10.6379	10.262	10.0917	10.6445
USP37	8.99446	8.95153	9.04664	9.22865	9.42479	8.94199
USP36	9.41763	9.34456	10.0716	9.40564	9.35004	9.38025
USP35	6.91744	6.94373	6.95464	7.41195	7.85968	7.34851
USP34	11.9197	12.0937	12.1688	12.2767	12.1776	12.0632
USP33	11.9858	12.0846	11.5805	12.0445	11.9223	11.6576
USP32P2	11.4132	11.2465	11.3662	11.3146	10.9883	11.3924
USP32	9.9631	9.9713	9.76378	10.0586	9.29149	9.72158
USP32	11.9167	12.0513	11.9104	12.0684	11.6168	11.7439
USP31	9.5465	9.193	9.72522	9.46608	9.82828	9.05165
USP30-AS1	6.30132	5.95238	4.72231	5.38497	6.11619	5.34703
USP30	10.3903	10.2494	10.047	10.1926	10.4967	10.0213
USP3-AS1	6.55774	5.8052	6.13482	6.32904	5.38439	6.37107
USP3	10.5773	10.777	10.2932	10.532	10.835	10.289
USP29	3.69483	4.16556	5.11771	3.50616	5.70605	5.75874
USP28	8.65561	9.15933	8.816	8.74435	8.5784	8.91701
USP27X-AS1	7.70355	7.65428	7.18953	7.4688	7.56426	8.05098
USP27X	8.97004	9.21705	8.90663	8.63103	9.11008	8.9773
USP26	2.91482	0.961604	2.84312	1.60368	2.66823	1.09987
USP25	10.4975	10.2631	10.2703	10.1638	10.5446	10.0082
USP24	10.2486	10.2768	10.1079	10.2675	9.96028	10.2973
USP22	12.1989	11.8231	12.0453	11.8294	11.5717	11.6385
USP21	8.29998	8.36709	8.20309	8.33793	8.03096	8.31101
USP20	8.39871	7.99242	7.9635	7.6114	7.95014	7.67999
USP2-AS1	5.82906	6.64032	5.63329	4.71437	1.69907	5.17805
USP2	9.01604	8.71569	8.5477	7.132	8.89226	9.4
USP19	9.92507	9.88315	9.89763	9.97444	10.268	9.73255
USP18	6.57884	6.45409	6.45658	6.4383	4.54148	7.10159
USP16	11.7839	11.5385	11.3908	11.1382	11.1796	11.3781
USP14	11.7961	11.3781	11.5443	11.5599	11.8608	11.5977
USP13	9.01411	9.16424	9.28913	8.64592	9.05879	8.7812
USP12	10.6782	10.6901	10.435	10.4393	10.4188	10.4568
USP11	10.6851	10.9483	10.953	11.0424	10.9378	10.5081
USP10	10.2279	9.87757	10.2324	10.0051	10.0972	10.0314
USP1	12.08	12.0408	12.0592	11.8896	12.266	12.1487
USO1	11.623	11.5126	11.6629	11.5599	11.7969	11.4429
USMG5	13.8891	13.9776	13.6605	13.9137	14.0449	13.7217
USHBP1	2.90263	2.31763	3.1031	2.65015	2.05227	2.09107
USH2A	1.90506	5.17131	4.46285	5.5563	4.14904	5.55259
USH1G	7.94722	6.62362	5.79504	5.24903	7.57302	6.92878
USH1C	4.61474	3.24299	5.57664	6.27783	5.16405	3.28889
USF2	9.43588	9.5081	9.42577	9.46324	9.45895	9.416
USF1	7.59528	4.16592	6.20868	6.97622	4.45839	6.63519
USE1	8.73733	8.8943	8.7244	8.59942	9.05701	8.73794
USB1	8.07004	8.46601	7.95674	8.56343	8.0378	8.02943
UROS	9.12559	8.53284	8.89109	8.45944	8.67008	8.51329
UROD	11.8496	12.0388	11.9317	12.0998	12.2706	11.7481
UROC1	2.32017	2.70869	2.69683	1.57727	3.19805	1.99386
URM1	8.72846	8.96662	8.07435	8.5787	8.93854	8.22822
URI1	10.5788	9.85619	10.7497	10.7786	10.8402	10.7672
URGCP	9.62691	9.80753	9.29535	9.42242	9.54222	9.66249
URB2	9.52469	8.97552	9.03966	8.75372	8.34397	8.89117
URB1	8.14771	8.51297	8.58978	8.29811	9.04525	8.31237
UQCRQ	12.85	13.2372	12.1225	13.0211	12.8353	12.8334
UQCRH	13.3536	13.4229	13.2107	13.3835	13.4436	13.1301
UQCRFS1	13.5516	13.6083	13.4408	13.7473	13.5433	13.4893
UQCRC2	12.884	12.9427	12.8368	12.8613	12.7803	12.6978
UQCRC1	11.3588	11.2539	11.5625	11.3073	11.6761	11.2622
UQCRB	14.0279	14.1973	13.9904	14.09	14.0851	13.8693
UQCR11	13.6646	13.8499	13.2713	13.721	13.5063	13.486
UQCR10	13.2681	13.1916	13.317	13.3084	13.3293	13.1496
UQCC2	7.38755	7.05975	6.91325	6.6155	6.10438	6.57814
UQCC1	9.32349	9.24922	8.90478	9.1794	9.34941	9.10074
UPRT	10.1325	9.54715	9.85735	10.1175	9.83138	9.62361
UPP2	5.98058	1.97591	6.04763	4.07402	6.25527	5.94755
UPP1	7.25376	7.44209	6.95412	7.14666	7.5531	6.04903
UPK3B	7.16987	6.3748	6.15555	6.50572	6.68088	6.08633
UPK3A	2.42914	2.31359	2.14299	2.06594	1.8581	2.54341
UPK2	5.57139	1.12343	5.35914	4.76647	6.07385	4.02971
UPK1B	6.33957	5.93437	6.18516	6.70676	4.64216	5.96766
UPK1A	5.3098	6.04084	3.03092	3.06325	5.7262	3.05983
UPF3B	10.3192	10.3458	10.2312	10.4896	10.3682	10.257
UPF3A	12.8917	13.0821	12.7317	12.6861	12.6636	12.6643
UPF2	10.7661	10.7556	10.2998	10.4853	10.6973	10.7439
UPF1	8.65997	8.98682	8.19896	8.60446	8.74169	8.63435
UPB1	2.73942	5.04926	4.81392	2.6739	6.61711	4.96932
UNKL	10.4163	9.98047	9.97685	10.3323	10.3752	10.4325
UNK	9.73879	10.3613	9.37661	9.73944	10.0003	9.9533
UNG	10.4048	10.526	10.4847	10.5238	10.5445	10.7831
UNC93B1	4.10062	2.48757	5.50543	6.83123	6.80755	5.70043
UNC93A	3.1145	5.83174	1.62724	4.69046	2.4373	4.7726
UNC80	8.38997	7.42324	7.32041	7.5286	8.48676	6.99473
UNC79	4.56311	5.51754	5.6972	6.54899	5.07186	4.02532
UNC5D	7.23714	6.32112	5.73796	7.09353	7.06277	6.32758
UNC5CL	7.65939	6.66263	7.55354	7.22063	7.44856	7.70829
UNC5C	6.30651	5.50775	2.94146	5.97683	1.29163	4.62376
UNC5B-AS1	2.1147	1.10939	2.45727	1.54412	2.77733	1.75683
UNC5B	8.06425	7.28752	7.76123	7.36991	7.54749	7.43893
UNC5A	3.44497	2.00694	4.56518	1.32068	5.16818	3.3711
UNC50	11.7033	11.8445	11.5649	11.5995	11.6802	11.6854
UNC45B	3.63137	4.89079	2.3113	0.761442	0.84486	3.11757
UNC45A	8.46954	8.67959	8.64874	8.55676	8.49952	8.5057
UNC13D	3.80508	3.68556	2.78458	3.89165	5.37811	5.18271
UNC13C	3.45407	6.53999	3.72856	5.64796	6.56926	5.92368
UNC13B	9.49932	9.4358	9.66974	9.35507	9.28417	9.15754
UNC13A	3.7862	6.04279	3.5966	4.16842	6.00098	4.29678
UNC119B	10.6719	10.6778	10.4432	10.645	10.7447	10.2931
UNC119	8.93339	8.5045	8.83238	8.64592	8.79214	8.95175
UMPS	9.79157	9.94149	9.42439	9.95622	9.78145	9.4645
UMODL1	0.468953	2.00481	6.15284	2.34945	5.62797	2.65913
UMOD	2.63045	1.67239	3.34957	2.23608	4.13368	4.19302
ULK4	6.78247	5.48837	7.51242	6.21013	6.90992	7.16704
ULK3	9.41742	9.58447	9.50854	9.43547	8.80491	9.37429
ULK2	9.55757	8.97225	9.72331	9.74766	9.75291	9.32922
ULK1	8.11001	8.18225	7.65135	8.40048	7.71479	8.1964
ULBP3	1.83211	4.56123	5.06864	2.48865	3.22508	1.81258
ULBP2	8.961	9.66258	9.71773	8.26979	8.85231	8.39088
ULBP1	6.09209	4.28734	6.02787	5.45171	5.80524	6.09026
UIMC1	9.79245	9.90337	9.85081	9.79001	9.97421	9.75333
UHRF2	10.3338	10.316	10.3148	10.5462	10.0886	10.1573
UHRF1BP1L	9.71038	9.77614	9.42108	9.35523	9.39979	9.45129
UHRF1BP1	9.49365	9.92892	10.1469	9.63824	9.81197	10.0805
UHRF1	5.73357	1.04865	1.53253	3.5007	5.18811	4.17197
UHMK1	12.8262	12.9555	13.0865	13.1204	13.1794	12.8844
UGT8	4.20283	5.35198	3.49105	2.89313	3.49811	4.51117
UGT3A1	8.17705	8.12217	7.68685	8.02934	8.74489	7.32203
UGT2B4	2.53608	0.832687	3.12942	4.08942	1.65195	0.823565
UGT2B28	3.99204	5.48925	0.859963	2.3344	2.9744	4.05764
UGT2B17	1.61489	3.1573	4.82238	5.53375	1.52467	5.4939
UGT2B15	5.92095	5.37533	5.23974	5.07885	6.27615	3.36102
UGT2A3	4.72371	1.58531	4.61509	3.68517	1.75962	3.61989
UGT2A1	5.65452	5.98477	4.94302	5.28393	5.41033	5.58843
UGT1A6	6.01266	4.50281	5.61157	6.01721	5.67968	4.22249
UGT1A1	7.36622	6.56029	6.69234	6.16479	7.0978	6.25713
UGT1A1	3.05995	5.95795	2.89026	4.88806	4.2775	5.6833
UGP2	12.3391	12.2223	12.5729	12.77	12.3393	12.4764
UGGT2	10.1428	10.2293	10.3972	10.3181	10.6791	10.0129
UGGT1	10.2246	10.6016	10.4678	10.3952	10.1374	9.97546
UGDH	9.52214	9.4909	9.54069	9.84994	9.1808	9.50663
UGCG	11.9766	11.9739	11.3342	11.5636	11.3581	12.1914
UG0898H09	4.90056	1.35747	1.21221	0.243029	5.319	4.34574
UFSP2	11.4125	11.3759	11.5081	11.3893	11.2103	11.3598
UFSP1	6.67355	6.13751	6.04456	5.03694	3.23857	6.49581
UFM1	11.2786	11.6902	11.1791	11.3094	11.3448	11.362
UFL1	11.3594	11.6885	11.0746	11.3023	10.9864	11.3139
UFD1L	11.4771	11.6593	11.1362	11.7149	11.8134	11.6205
UFC1	12.1542	12.1542	11.8929	11.9128	12.1878	11.9962
UEVLD	10.274	10.6269	10.2635	10.3576	10.27	10.5217
UCP3	5.92603	2.67436	3.57628	5.43479	5.93034	5.66702
UCP2	6.87438	8.10143	7.70379	7.49578	8.27995	7.59997
UCP1	3.14221	2.75993	2.80848	3.3765	3.5676	4.98379
UCN3	4.75917	6.56839	1.70985	6.36052	5.90147	6.32062
UCN2	3.81032	3.67507	2.07722	5.19148	2.6824	1.96776
UCN	6.74402	7.19893	6.69955	7.33005	6.72551	7.46782
UCMA	6.17872	6.33346	5.5212	3.18909	3.42172	6.23999
UCKL1	8.94259	9.44462	8.98162	9.0886	8.94298	9.28908
UCK1	9.99048	9.79735	10.2358	9.91681	10.3881	10.2959
UCHL5	10.3761	10.2876	10.4158	10.4665	10.5823	10.5121
UCHL3	10.7616	10.674	10.6716	10.3134	10.3861	10.4054
UCHL1	9.8663	8.63306	9.96267	8.14854	10.1426	9.30673
UCA1	6.35032	5.8212	6.21425	5.86242	5.542	6.20207
UBXN8	9.8745	9.15024	9.40326	9.59868	9.4716	9.04761
UBXN7-AS1	8.13243	8.22355	7.51542	8.39912	7.74035	8.26053
UBXN7	9.69355	9.85355	10.2817	9.83628	10.2028	10.3534
UBXN4	11.7073	11.5033	11.8492	11.7875	12.2361	11.9327
UBXN2B	10.9417	10.4362	10.4205	11.1538	11.2777	10.3271
UBXN2A	11.9929	12.0202	11.9487	11.7892	11.894	12.0307
UBXN11	3.59455	3.8336	5.86869	6.02891	6.07241	3.57115
UBXN10-AS1	7.42041	6.92892	7.25005	8.17185	8.35747	7.47318
UBXN10	7.03022	7.88776	7.40903	7.34835	7.13506	7.86129
UBXN1	10.506	10.8461	10.6173	10.3288	10.7325	10.5053
UBTF	9.99893	10.2287	10.238	9.77385	9.58268	9.9858
UBTD2	11.6646	11.5456	11.7591	11.2568	11.4915	11.7958
UBTD1	7.53589	6.93359	7.37666	7.47612	7.30003	6.32179
UBR7	10.7663	10.9351	10.6473	10.4385	10.419	10.4654
UBR5	11.1931	10.6123	11.1501	11.5213	11.1579	11.213
UBR4	10.3955	10.8096	10.2141	10.6181	10.4204	10.1955
UBR3	12.1179	12.1723	12.1025	11.9933	12.0289	11.9396
UBR2	10.8465	11.0157	11.1417	11.268	11.0793	11.0143
UBR1	10.2324	10.9122	10.8055	10.8474	10.5869	10.7429
UBQLNL	6.97143	6.71708	6.09816	7.2092	7.13254	6.09071
UBQLN4	9.85805	10.0597	9.67251	10.2524	9.44397	9.53873
UBQLN3	6.76456	5.69388	5.42046	5.75641	5.11058	6.18292
UBQLN2	11.9326	11.8439	11.9136	11.9052	11.7833	11.8052
UBQLN1	12.1035	12.1233	12.1442	11.9542	12.1121	11.8755
UBP1	10.9601	11.3198	10.9643	11.1231	10.6605	10.9671
UBOX5	7.08305	8.67186	7.76794	7.11763	8.31537	7.23618
UBN2	10.1398	9.9336	10.0872	10.068	10.0541	10.0519
UBN1	9.69712	9.56963	9.89183	9.29896	10.1668	9.99684
UBLCP1	11.0167	11.386	10.7132	10.957	10.9668	11.1427
UBL7-AS1	6.40466	6.44812	8.27275	7.16494	7.93903	7.32827
UBL7	8.59379	8.193	8.7949	8.75898	8.84623	8.73288
UBL5	12.1437	12.473	12.3867	12.4922	12.5076	12.2163
UBL4B	2.96766	2.80421	2.26584	3.05023	2.82116	3.14138
UBL4A	8.79482	8.49254	8.43728	8.74882	8.47203	8.00805
UBL3	12.0068	11.754	11.8283	12.1164	12.0457	11.6896
UBIAD1	9.31508	9.23966	9.08787	9.03442	9.21077	9.21492
UBFD1	10.0518	9.94869	9.88985	10.1864	9.98471	10.1532
UBE4B	9.96719	9.91611	9.78773	9.88911	9.91492	9.78663
UBE4A	12.0736	12.157	11.8748	12.2235	12.1044	11.9739
UBE3D	8.93958	8.78343	8.22284	7.90958	8.20946	8.69659
UBE3C	10.2386	10.4784	10.5841	10.4562	10.5103	10.6557
UBE3B	9.60115	9.49602	9.72239	9.57271	10.0814	9.35036
UBE3A	12.202	12.3642	12.0497	12.0858	12.0019	12.0179
UBE2Z	10.4658	10.5458	10.6108	10.6089	10.5333	10.6554
UBE2W	10.3931	10.225	10.7431	10.0402	10.6204	10.5568
UBE2V2P3	4.26973	2.57528	2.60196	3.09761	2.20258	4.51441
UBE2V2	12.0411	12.0564	12.0757	12.1346	11.9753	11.8961
UBE2V1P9	5.15783	7.03891	6.73229	6.17624	3.89353	6.69998
UBE2U	7.96371	6.85807	7.03504	7.42587	7.36814	6.81951
UBE2T	2.3257	6.43039	4.5676	7.01318	4.64555	4.24243
UBE2S	9.39664	8.61291	10.0237	9.62984	9.92394	9.3845
UBE2R2	11.161	11.2334	11.1849	10.6806	10.7048	10.9331
UBE2QL1	6.62116	6.60414	7.24846	6.41427	2.97937	5.24775
UBE2Q2L	8.75338	8.33512	8.94814	7.50706	8.45191	9.22345
UBE2Q2	11.4514	11.3922	11.3902	11.2325	11.1601	11.3699
UBE2Q1	11.5745	11.5101	11.5638	11.4755	11.7013	11.3612
UBE2O	7.71329	8.1135	8.06461	8.94215	8.24447	8.53251
UBE2NL	8.55592	8.9978	8.57821	8.90156	8.4563	7.70889
UBE2N	11.535	11.6575	11.7953	11.624	11.6199	11.6759
UBE2M	10.1023	9.53756	10.2898	10.1883	9.81917	10.0634
UBE2L6	9.14537	8.84497	9.35818	9.5896	9.38141	9.1537
UBE2L3	11.8777	11.4083	11.7687	11.6217	11.8468	11.6962
UBE2K	10.9083	11.1915	11.1135	11.1817	11.348	11.3228
UBE2J2	10.1061	10.5411	10.4962	10.3068	10.4831	10.3032
UBE2J1	10.1652	9.65789	10.5492	10.1828	10.4192	10.394
UBE2I	11.6213	11.1877	11.6374	11.506	11.5182	11.6247
UBE2H	11.4647	11.808	11.1628	11.3821	11.342	11.394
UBE2G2	11.9262	12.026	11.7606	11.8344	11.874	12.041
UBE2G1	11.4073	11.3914	11.4032	11.3312	11.2583	11.3022
UBE2F	10.3255	10.7709	10.5635	10.468	10.1528	9.99071
UBE2E3	12.2906	12.2559	12.2784	12.1378	12.1428	12.3396
UBE2E2-AS1	4.31753	3.49683	1.53478	4.53967	2.9126	5.4045
UBE2E2	10.1647	10.3102	9.83704	9.6365	9.90749	9.79317
UBE2E1	12.9387	13.0655	12.9919	12.9929	12.801	13.1149
UBE2DNL	2.22323	1.77094	1.12244	4.46391	2.03087	1.84317
UBE2D4	9.75352	9.98495	9.5116	9.5498	9.88491	9.93804
UBE2D3	13.0497	12.8312	13.1465	13.1159	13.0125	13.1205
UBE2D2	11.6469	12.0481	11.5248	11.7786	11.3188	11.4762
UBE2D1	10.3552	10.4038	10.3662	10.4129	9.67305	10.4984
UBE2C	6.93143	7.41907	6.622	7.2493	7.1749	6.99881
UBE2B	12.2636	12.1964	12.2785	12.3006	12.0891	12.3947
UBE2A	11.6962	12.2333	11.5854	11.8696	11.4334	11.571
UBC	14.9864	14.6371	15.201	15.0984	15.491	14.9957
UBBP2	7.17722	5.88662	6.87786	7.26724	7.12473	6.92234
UBBP1	9.3373	9.00527	8.72189	9.27219	8.89329	9.09039
UBB	14.4786	14.3928	14.319	14.744	14.8156	14.4037
UBASH3B	9.315	9.82066	9.96637	9.58573	8.19776	9.30885
UBASH3A	2.30514	4.85274	2.30238	0.782143	2.50136	2.75071
UBAP2L	8.98371	8.98737	9.18348	9.12406	9.06215	9.00254
UBAP2	9.73224	9.92725	9.65932	9.58658	9.64365	9.51121
UBAP1L	7.54524	7.17497	6.9114	7.74796	8.20751	7.76611
UBAP1	10.0784	10.0482	9.92531	9.62831	9.64095	9.93117
UBALD2	7.60039	8.42276	7.44895	7.42181	8.57269	7.75118
UBALD1	6.53583	3.09375	5.41756	5.1139	6.52149	5.9482
UBAC2-AS1	8.43015	8.65854	8.37086	8.58054	7.99911	8.36836
UBAC2	9.96238	10.1107	9.76891	10.2882	10.2524	9.89197
UBAC1	9.16204	9.38104	9.60359	9.3685	9.36021	9.45931
UBA6	10.9795	11.1605	10.9633	10.9354	10.8309	10.8105
UBA52	13.7364	13.7518	13.7597	13.804	14.1032	13.8048
UBA5	10.1042	10.3027	10.2218	10.4192	10.3552	9.93752
UBA3	12.2986	12.3458	12.2315	12.1344	11.8913	12.3038
UBA2	12.6591	12.9839	12.4928	12.4233	12.4032	12.5022
UBA1	9.88778	9.61454	9.56408	9.79865	9.60631	9.81128
UAP1L1	8.68795	9.44924	9.39704	8.84308	9.03403	8.9108
UAP1	10.6894	10.7872	10.9771	10.8079	10.3398	10.3656
UACA	13.4104	13.2598	13.1922	12.6694	13.3233	13.3622
U91328.20	6.46491	6.16896	6.23297	6.67411	6.86663	5.5007
U91328.2	5.46332	5.9755	4.75874	5.86437	5.76731	1.52484
U47924.29	3.09787	2.85082	3.05092	2.1943	2.25822	2.4664
U47924.27	5.79016	6.71006	2.61136	5.79849	5.45033	5.51396
U2SURP	11.8756	11.6582	11.8721	12.0787	11.8607	11.7579
U2AF2	10.439	10.588	9.97867	9.91763	10.0157	10.1359
U2AF1L4	7.46541	6.39753	4.7458	7.76195	4.96677	6.97863
U2AF1	12.4967	11.9818	12.5686	12.4494	12.8449	12.1322
TYW5	8.35401	8.29719	7.77743	8.40747	8.39962	8.68315
TYW3	10.5087	10.4591	10.1797	10.2282	10.4822	10.2237
TYW1	9.548	9.46869	9.47665	9.91027	10.0353	9.30177
TYSND1	8.12465	8.8525	8.20703	8.12874	8.02477	7.89194
TYRP1	2.3151	5.68829	5.9419	5.51911	4.75108	6.10984
TYROBP	6.63584	5.59381	6.01855	4.89759	6.0797	4.41353
TYRO3P	4.09228	2.18265	5.7492	4.24648	5.63689	3.74456
TYRO3	2.94921	5.06215	1.53853	4.91009	6.22276	4.83507
TYR	4.88515	5.62438	4.73403	5.59666	5.03523	5.79275
TYMSOS	6.75701	6.22134	4.85961	6.21143	6.45272	5.71778
TYMS	7.96838	8.18757	7.76654	8.87785	8.0675	6.79763
TYMP	5.71706	6.03859	5.79806	6.19478	5.59602	6.17769
TYK2	9.94887	9.62101	9.6986	9.73344	9.77928	9.58585
TXNRD3	8.9207	8.44463	7.98043	8.38229	7.95995	8.69567
TXNRD2	8.56691	8.30811	8.58473	8.46144	9.13943	8.70436
TXNRD1	10.5568	10.6376	10.9292	10.9304	10.9327	10.7713
TXNL4B	8.40244	8.52375	7.75934	7.39598	8.30027	7.72848
TXNL4A	12.4581	12.9604	12.3411	12.5311	12.5978	12.3013
TXNL1	12.5321	12.768	12.4602	12.4446	12.5221	12.3794
TXNIP	11.4673	11.3492	12.0153	12.8954	12.6296	13.1286
TXNDC9	11.7623	11.7475	11.3682	11.7664	11.4751	11.7036
TXNDC8	6.87512	7.2149	5.47896	6.57739	5.26231	7.01611
TXNDC2	2.65569	2.91014	1.9191	2.99698	3.94225	3.78115
TXNDC17	10.8103	11.1193	11.1636	11.2262	10.917	10.9337
TXNDC16	10.1606	10.0439	10.079	10.4639	9.91234	10.1114
TXNDC15	11.2199	11.5268	11.0648	11.6137	11.3412	11.1149
TXNDC12	11.1898	11.0426	10.9856	11.0116	11.2072	10.9576
TXNDC11	9.48298	9.61646	9.57772	9.3941	9.41768	9.2932
TXN2	10.3731	9.85901	11.0737	11.0208	10.7357	10.5231
TXN	12.5636	12.9275	12.3047	12.5952	12.4775	12.5638
TXLNGY	3.98866	6.60743	9.52413	4.84887	4.96724	9.6011
TXLNG	10.6804	10.4946	10.0131	10.6584	10.6345	9.8618
TXLNB	6.10983	5.62079	5.92009	4.59653	5.77191	1.97833
TXLNA	9.64035	9.28488	9.57494	9.3699	9.18583	9.62266
TXK	4.82795	5.68233	5.35002	6.42631	5.81862	5.96232
TWSG1	12.5623	12.6544	12.5085	12.7853	12.6031	12.4404
TWISTNB	9.86674	9.95179	10.0335	9.74054	10.052	9.86653
TWIST2	5.96214	4.60744	3.24759	5.25413	1.52471	6.02296
TWIST1	2.4724	5.2112	4.99569	4.79712	5.51463	4.00733
TWF2	8.41146	7.95907	7.79148	7.68204	7.64418	8.03478
TWF1	11.8229	12.0981	11.7665	11.7303	11.4715	11.676
TVP23C	9.53667	10.6148	9.7698	9.6737	9.63654	9.94878
TVP23B	12.3159	12.2935	12.0378	12.4144	12.1777	12.3214
TVP23A	5.94044	6.0772	0.766078	5.0202	6.11363	4.15416
TUT1	5.97667	6.28509	5.7652	4.51638	6.16188	5.66343
TUSC8	7.7517	7.39165	7.10473	7.04275	6.74405	7.43692
TUSC7	5.38557	4.50591	4.46247	4.95586	5.31205	5.25682
TUSC5	6.08859	4.46982	4.01913	2.73308	3.152	2.44628
TUSC3	11.4988	11.1629	11.4972	12.01	11.3081	11.518
TUSC2	9.27654	8.64207	8.97016	8.89606	8.99225	9.17025
TUSC1	12.2848	12.5954	12.0856	11.7807	12.2256	12.3848
TUNAR	10.289	10.3027	10.2217	10.4552	10.346	9.33612
TULP4	11.3182	11.1873	11.2577	11.1679	11.1784	11.8782
TULP3	9.92193	9.5751	9.84929	9.8933	10.0058	9.88477
TULP2	5.99688	3.87905	2.80624	5.05492	6.31425	5.32803
TULP1	5.40407	5.56062	5.07935	5.71729	6.39252	2.68868
TUG1	12.0097	12.0621	11.9622	12.1068	11.9619	12.2216
TUFT1	12.8419	12.9608	12.1964	12.6214	13.2271	12.9311
TUFM	11.463	11.5283	11.1683	11.5833	11.3725	11.3745
TUBGCP6	8.69667	7.94748	7.23241	7.64654	7.79927	7.61701
TUBGCP5	8.11318	8.87932	8.48431	8.07096	7.4923	8.36942
TUBGCP4	10.0292	9.57965	10.5162	10.1106	9.69827	10.1228
TUBGCP3	10.9724	11.05	10.8745	10.9145	10.8586	10.953
TUBGCP2	8.73337	9.00292	8.87358	9.17555	9.17134	8.56537
TUBG2	9.09506	9.03758	8.24925	8.33376	9.15883	8.77951
TUBG1	9.78195	9.93638	10.0005	9.39551	9.80116	9.58325
TUBE1	9.72084	9.9373	9.87488	9.95514	9.50543	9.61899
TUBD1	9.97081	10.0826	9.94165	9.84033	9.97503	9.77143
TUBBP5	5.47627	1.55681	0.600011	4.88529	5.64265	4.00417
TUBB8P2	6.42069	6.55314	4.82187	6.1842	6.74468	5.84641
TUBB7P	2.14113	4.58705	5.28123	1.40973	1.84582	5.71715
TUBB6	11.6284	10.8659	11.868	10.4181	11.4638	11.4225
TUBB4BP7	6.70027	4.13723	6.2997	6.00727	6.18626	5.05883
TUBB4B	11.0975	11.6398	11.8549	11.4033	11.5258	11.288
TUBB4A	7.16007	7.69152	6.60711	6.48277	7.38039	2.9396
TUBB3	10.8488	11.367	11.1452	10.9722	10.389	10.7791
TUBB2B	10.8967	11.2537	10.1732	11.7998	9.17256	10.5966
TUBB2A	8.18819	6.20209	8.82715	8.44998	8.24075	7.81789
TUBB2A	11.6237	12.0629	12.2127	11.3246	10.9168	11.3623
TUBB1	5.53959	6.22303	5.07315	5.70414	6.44623	3.10497
TUBB	12.7571	12.7355	12.6389	12.1963	12.7109	12.7678
TUBAL3	2.74342	5.57095	2.0364	5.14857	5.67836	5.37493
TUBA8	3.47034	2.91214	5.3515	4.08817	2.31754	6.46944
TUBA4B	1.81576	4.78491	6.32709	4.91924	5.02088	4.36538
TUBA4A	8.30599	8.224	8.6842	8.6848	7.85069	8.49196
TUBA3FP	8.4435	8.69345	7.63529	8.38307	8.05103	7.78721
TUBA3C	7.84123	8.3457	8.27034	8.31498	9.39325	8.20869
TUBA1C	13.6171	13.6087	13.7864	13.3241	13.8242	13.6182
TUBA1B	14.0744	13.9927	14.2684	13.7534	14.3665	14.1826
TUBA1A	14.6576	14.8187	14.7027	14.1036	14.8837	14.559
TUB	11.6126	11.5638	11.8748	11.8114	11.8236	11.7494
TTYH3	8.65145	8.27803	8.64533	8.16889	8.48753	8.32276
TTYH2	9.33794	9.27836	8.55171	8.93406	9.36666	7.36179
TTYH1	1.60876	2.05293	0.836836	1.41536	2.2565	1.01303
TTTY9A	6.96012	5.40195	6.10022	6.19681	6.6266	5.97496
TTTY8	5.172	5.85634	5.60434	2.61875	6.23118	4.9535
TTTY7	5.59261	3.87151	3.00257	3.74755	5.12568	3.06797
TTTY7	4.09423	4.01851	4.98859	2.55439	2.97733	2.88094
TTTY6	2.13725	4.67416	1.84525	1.7795	1.55902	2.34167
TTTY5	6.00539	6.43957	5.61643	6.17721	5.95606	5.15795
TTTY4	3.17018	3.54449	3.61228	3.48136	3.35678	4.27948
TTTY2	4.638	5.63658	3.39115	6.82093	6.27891	4.17539
TTTY15	2.32333	3.30697	7.53749	2.26429	2.93231	7.8248
TTTY13	4.41261	2.46506	4.8454	3.95031	6.00694	2.35308
TTTY12	4.57208	4.52483	2.80575	5.90087	4.15878	5.78882
TTTY11	6.63563	5.93707	4.88561	5.25681	6.4321	3.60423
TTTY10	5.25615	3.49084	7.08846	5.59915	3.50822	7.17464
TTTY1	6.69681	4.01427	6.09554	5.46407	6.29044	3.43196
TTR	7.12143	7.25193	5.27902	5.65847	6.67127	3.0548
TTPAL	9.4113	9.21335	9.04847	8.70565	9.2404	9.05509
TTPA	4.03019	4.29027	2.04624	5.72031	4.32416	5.47198
TTN-AS1	7.88078	6.74882	6.78242	6.70875	8.81602	7.11374
TTN	5.93524	6.26694	5.36346	5.81971	5.55448	5.78716
TTLL9	6.76387	6.10525	5.88392	5.47366	6.65619	6.2249
TTLL7-IT1	5.88891	2.81965	2.84077	5.55524	6.03493	6.01473
TTLL7	6.5428	6.83747	6.43054	6.77847	7.37482	6.59879
TTLL6	1.79899	5.05731	2.92945	3.16777	3.87894	3.33513
TTLL5	8.79027	8.97814	8.71666	8.41655	8.73466	8.9408
TTLL4	11.4401	11.9751	11.8077	11.8972	11.2788	11.4424
TTLL3	7.89586	8.21318	7.81384	7.73374	8.48011	7.83205
TTLL2	3.24259	3.27023	4.37494	5.7845	1.87092	0.487247
TTLL13	4.50386	4.97069	5.79949	6.13047	5.68253	5.90621
TTLL12	9.45058	9.40648	9.2551	9.47729	9.29033	9.20322
TTLL11-IT1	6.2173	5.8684	4.9226	5.44996	5.01807	6.01859
TTLL11	7.18817	7.44456	4.75043	6.86088	5.74217	5.25466
TTLL10	7.08412	2.40955	5.96412	6.99468	3.61398	7.47145
TTLL1	7.91825	8.01197	7.62757	8.27056	7.9385	8.27234
TTL	10.151	9.89672	10.154	10.0526	9.66993	10.0145
TTK	6.48942	1.96363	2.62352	5.7883	5.52444	5.77245
TTI2	8.73189	8.73709	9.01663	8.98271	9.21524	8.8505
TTI1	9.60451	9.80187	9.33845	9.47735	9.27783	9.23632
TTF2	7.63915	7.87018	6.81943	8.21278	7.16253	7.55148
TTF1	9.54185	10.3057	9.8705	10.0958	9.921	10.0707
TTC9C	8.67166	8.89053	9.02162	8.61018	9.05057	8.55139
TTC9B	6.16922	4.28537	5.74579	3.47933	0.919978	5.34409
TTC9	7.37291	8.52243	7.58286	6.14463	8.68629	7.30119
TTC8	10.4608	10.3164	10.5397	10.4568	10.6518	10.4502
TTC7B	8.70106	9.13979	8.74625	8.38022	8.54552	8.55305
TTC7A	8.13605	7.2352	7.81666	7.52347	7.6259	8.06423
TTC6	3.73694	3.92789	1.47777	5.74749	6.92669	6.27029
TTC5	8.92797	9.06383	9.24998	8.90594	9.27375	9.19981
TTC40	5.38936	6.60429	2.33464	6.26088	5.75203	5.24515
TTC4	9.67969	9.53297	9.2688	8.51933	9.28338	9.26171
TTC39C	5.29132	7.195	5.37911	6.62517	6.54916	6.49873
TTC39B	7.0532	7.50011	7.4249	6.67715	6.93457	6.53085
TTC39A	4.98569	4.60805	4.39843	2.39774	5.40304	1.43062
TTC38	7.24082	7.67394	8.2319	7.56834	7.31028	7.57617
TTC37	11.7728	12.0191	11.8393	11.8872	11.6698	11.7963
TTC36	6.0229	5.62919	1.91354	2.7753	4.16482	5.06152
TTC33	10.1254	10.1785	10.3631	10.1688	10.1609	10.1282
TTC32	11.0426	10.5024	10.5189	9.8916	10.4906	10.8188
TTC31	9.55853	9.70578	9.52028	9.73003	9.4668	9.66695
TTC30B	8.41818	8.39437	8.23753	8.86912	8.68697	8.82118
TTC30A	8.62875	8.11842	8.81405	9.20562	8.74592	9.03787
TTC3	13.0602	12.7655	13.1881	12.9698	13.1701	13.1228
TTC29	3.21881	5.24712	4.6657	1.53751	2.94952	2.11904
TTC28-AS1	8.04545	8.14758	7.81876	7.87967	8.15108	8.25778
TTC28	11.2238	11.0953	10.7145	10.9197	11.2402	11.3959
TTC27	9.57366	9.75804	9.23105	9.43661	9.90269	9.22864
TTC26	7.88005	7.44454	7.5177	7.76317	7.07649	7.88189
TTC25	7.42515	7.04956	7.07384	6.6628	5.41783	7.25097
TTC23L	7.39291	7.51725	6.4295	7.64801	7.25846	7.29916
TTC23	8.96259	9.02495	8.53665	9.03702	8.92355	8.59325
TTC22	8.73156	9.21348	7.86572	8.52738	9.19316	6.56515
TTC21A	7.37013	8.12243	8.08863	7.7277	5.85458	7.47649
TTC19	11.887	11.6594	11.8133	11.688	11.6959	11.7001
TTC18	10.2994	10.6191	10.3908	10.3068	10.0216	10.2247
TTC17	11.6493	11.4307	11.7382	11.6578	11.8507	11.5753
TTC16	5.77963	1.64208	1.67252	1.69959	1.348	1.67489
TTC14	11.8729	11.7183	11.6028	11.8502	11.6017	11.6976
TTC13	9.89627	10.357	10.2837	10.1512	10.5378	10.2866
TTC12	8.38724	7.43524	8.47794	7.68281	8.19024	8.39878
TTC1	9.98139	9.77619	9.78194	9.89692	9.76517	10.2192
TTBK2	9.49848	9.70327	10.0854	9.44672	9.33147	9.88322
TTBK1	6.44948	6.40962	5.90465	6.87616	5.8243	6.88049
TSTD2	1.26797	2.40861	0.887344	1.65271	2.90551	1.96098
TSTD1	11.7333	11.8609	11.6821	11.6244	11.784	11.4625
TSTA3	8.93643	8.97742	8.52953	8.98139	8.80093	8.60698
TST	10.7767	10.9494	11.1581	11.1338	10.8184	10.5809
TSSK6	5.55866	4.92967	4.24804	4.06218	3.85217	3.30095
TSSK4	2.56451	2.93854	2.09666	1.47394	4.95752	5.94718
TSSK3	5.42017	4.30294	3.80598	4.12821	4.39138	5.13849
TSSK2	4.96734	0.771932	5.2153	5.70607	6.1475	3.64991
TSSK1B	2.83061	2.06547	3.52946	3.71754	3.78661	2.22933
TSSC4	8.20874	8.21624	8.79533	7.88784	8.46037	8.11886
TSSC1	9.25192	9.09687	9.4083	9.14812	9.37467	9.38065
TSR3	9.47111	10.3365	9.35467	9.76862	9.5962	9.69614
TSR2	9.73418	9.09711	9.68688	9.74172	9.8031	9.82171
TSR1	10.5389	10.3381	10.1509	10.0201	10.5081	10.0941
TSPYL6	1.73992	2.74702	0.60318	1.74798	4.73576	2.35443
TSPYL5	10.424	10.4244	10.2196	10.514	10.2521	10.2462
TSPYL4	11.9803	12.1455	12.0557	12.003	11.6885	11.8905
TSPYL2	8.67979	9.71104	8.61045	8.61828	9.4969	9.37262
TSPYL1	12.6502	12.897	12.7758	12.871	12.5662	12.6877
TSPY26P	8.5357	8.88463	8.49775	8.66425	8.64568	9.0063
TSPY13P	6.51685	0.556256	6.44945	5.92988	5.92201	5.8803
TSPY1	3.48473	4.96636	2.19438	5.27172	2.35697	5.03764
TSPY1	3.30472	3.28982	1.71784	3.33445	3.68342	2.37536
TSPO2	3.17214	3.53385	3.72629	4.16389	6.12393	3.27616
TSPO	11.7547	12.0587	11.765	12.0478	11.7619	12.1799
TSPEAR	6.09999	6.71111	2.39184	4.23027	4.9814	3.98996
TSPAN9	8.9806	8.78271	8.70444	8.87132	8.84357	8.87635
TSPAN8	2.99466	2.59176	4.47751	0.867595	5.55312	1.76036
TSPAN7	9.31753	10.0705	8.19111	9.8261	9.63835	8.65836
TSPAN6	11.1545	10.8997	11.1133	10.9898	11.5504	10.9697
TSPAN5	11.514	11.2605	11.1194	10.9588	11.2302	11.4701
TSPAN4	10.624	10.8416	10.6243	10.5297	10.675	10.4138
TSPAN33	8.09028	8.11088	8.17077	8.20958	8.67773	8.75847
TSPAN32	5.07595	7.38214	5.6822	6.2103	6.73429	5.97126
TSPAN31	11.5639	12.0947	11.7539	12.0881	11.5362	11.5997
TSPAN3	12.98	13.0855	12.9275	13.1907	13.0363	13.0352
TSPAN2	12.123	12.454	11.4099	11.8085	11.9682	11.3218
TSPAN18	4.06866	7.40906	2.61698	6.2611	4.0635	3.8457
TSPAN17	8.63214	8.32207	9.16761	8.62505	8.94304	7.97768
TSPAN16	5.32561	5.4027	6.83368	6.24116	6.9361	5.91251
TSPAN15	9.27385	9.05831	8.34412	9.04274	8.85043	9.16128
TSPAN14	7.97373	8.28912	7.96567	8.33998	8.44427	8.43461
TSPAN13	7.29964	7.77722	6.6507	7.81064	7.69776	6.73573
TSPAN12	14.3547	14.3435	13.9554	13.9796	13.9566	13.9655
TSPAN11	4.30004	5.74181	6.15365	4.41487	3.33833	5.05404
TSPAN10	7.04812	5.26964	3.9865	6.93002	7.04924	6.31083
TSPAN1	7.59891	5.92562	6.59162	6.9447	5.90613	7.18021
TSNAXIP1	7.44952	7.64756	7.82231	8.00675	7.59774	6.94428
TSNAX	12.2112	12.5786	11.9461	12.1798	11.9019	12.1485
TSNARE1	8.14747	8.43551	7.71075	7.91184	7.2632	8.14175
TSN	12.0138	11.8742	11.8978	12.0819	12.1151	11.9176
TSLP	10.9631	10.51	10.6051	10.2046	10.3852	11.5967
TSKU	10.0366	10.2806	10.0174	9.56829	9.98061	9.92771
TSKS	5.67467	5.01669	4.02714	5.37478	4.74912	5.14229
TSIX	9.94311	9.48134	6.64143	9.39849	9.42379	5.52857
TSHZ3	7.01767	6.70405	6.86158	6.9462	6.96283	6.62878
TSHZ2	9.4141	9.28762	9.58589	9.16473	9.97578	9.96678
TSHZ1	10.0268	10.1754	9.94833	10.3105	10.3974	9.90877
TSHR	6.09151	6.30889	6.14976	6.26898	5.8534	5.56534
TSHB	5.97729	3.25119	5.45188	5.28341	5.23874	6.05678
TSGA13	2.63327	4.65278	5.20384	3.268	2.18192	3.63379
TSGA10IP	2.31593	3.65492	3.52095	4.05434	3.76826	5.85552
TSGA10	8.12685	7.26715	7.71402	8.11474	7.04565	7.39383
TSG101	12.0379	12.2035	11.7817	12.0285	12.2843	12.022
TSFM	9.9974	9.71654	9.45838	10.0862	9.83175	9.75519
TSEN54	8.88304	8.79527	8.84344	8.44861	7.92872	8.70561
TSEN34	10.7284	11.0183	10.6356	10.8962	10.9902	10.9728
TSEN2	10.0594	9.85425	9.35214	9.86153	9.54692	9.75239
TSEN15	11.0418	10.8551	11.0389	10.7688	10.5605	10.8999
TSC22D4	7.92909	8.43886	7.67094	8.13309	8.1284	8.39385
TSC22D3	10.5313	10.4193	10.6373	10.5303	10.0746	10.1989
TSC22D2	11.3146	11.407	11.1509	11.1368	11.1328	11.2511
TSC22D1-AS1	5.22616	6.43728	6.12177	6.58941	6.49389	6.45812
TSC22D1	15.8464	15.6727	15.9022	15.7812	15.9964	15.7984
TSC2	7.81097	7.52477	8.1601	7.65399	7.17736	7.76741
TSC1	10.9676	10.8976	10.6953	10.9295	10.8547	10.9895
TSACC	7.3978	6.06918	5.53641	5.56144	6.33471	3.96784
TRY2P	4.58042	4.04287	2.1071	3.61835	3.40038	2.40239
TRUB2	8.63716	9.16071	8.82692	8.33959	9.06145	8.68056
TRUB1	11.2215	11.2368	11.4733	11.3165	10.9041	11.2211
TRRAP	9.78884	9.72627	9.72588	9.84898	9.6365	9.82793
TRPV6	2.84752	4.2957	2.44708	5.70586	4.42471	1.94501
TRPV5	6.29869	5.69173	4.8538	2.48623	3.92417	5.76363
TRPV4	4.63911	6.13306	5.59117	2.25668	3.90999	2.81743
TRPV3	5.24733	6.76748	6.63543	6.02976	6.94493	6.43028
TRPV2	6.13481	5.66162	3.2278	5.50424	4.08551	5.29375
TRPT1	9.62646	9.70632	9.32605	9.47336	9.45372	9.2013
TRPS1	9.91257	9.85201	9.57792	9.82361	9.81	10.0728
TRPM8	6.37906	5.97381	6.15323	6.8849	6.8808	6.40975
TRPM7	9.53244	9.70316	9.66418	9.40952	9.37744	9.63975
TRPM6	5.65375	6.34927	5.64928	5.70871	5.8592	5.81757
TRPM5	1.87918	3.69018	5.52905	1.97545	1.70645	3.32772
TRPM4	6.62413	7.45058	6.86466	7.11278	7.49102	7.32246
TRPM3	12.0548	12.5545	12.0869	12.1268	11.9999	12.3376
TRPM2-AS	2.40746	1.6152	2.24494	1.84107	3.17134	1.77837
TRPM2	6.3557	5.72498	4.23742	6.33098	6.56023	5.86617
TRPM1	3.00447	4.94047	4.75833	1.92426	5.77942	5.38114
TRPC7	1.54066	1.64331	4.95948	0.724998	2.22879	0.75985
TRPC6	5.13997	6.13789	1.00541	1.82744	2.29755	5.50305
TRPC5OS	5.69983	6.33305	0.787301	5.17162	4.70016	5.54764
TRPC5	6.08947	2.20225	4.6418	1.08291	2.28007	1.29972
TRPC4AP	8.38084	8.16106	7.67148	7.95684	8.45275	7.96497
TRPC4	5.20926	2.75481	2.59521	4.04691	5.16525	4.73002
TRPC3	6.09443	5.51217	4.93672	4.82961	5.61259	6.02576
TRPC2	5.78964	2.5451	1.37368	5.56485	5.72512	5.79396
TRPC1	10.7815	10.8742	10.8949	10.9027	10.8439	10.8266
TRPA1	3.30311	6.3805	3.02193	0.789519	5.10914	2.94988
TROVE2	12.0098	11.9383	12.2331	11.868	12.0368	12
TROAP	7.2324	6.4634	5.78718	6.49705	3.13875	6.49452
TRO	7.86034	7.6996	7.36156	7.9646	8.24351	7.5723
TRNT1	11.0702	10.8931	11.1045	10.9815	10.7345	10.8759
TRNP1	11.0035	11.6791	10.4991	11.1116	11.0373	10.5554
TRNAU1AP	8.53976	8.5342	8.63612	8.63342	8.55351	8.66331
TRMU	8.00385	7.97181	8.41474	7.84012	8.89163	8.00886
TRMT61B	9.98803	9.72937	9.50965	9.50576	9.7076	9.91032
TRMT61A	7.78978	7.54212	7.59583	6.11652	7.64646	8.38296
TRMT6	10.2559	10.2561	10.2877	10.1926	9.94562	10.145
TRMT5	13.2478	13.0129	13.1053	13.0047	13.0622	13.3024
TRMT44	7.17132	6.94818	7.43417	6.97567	7.70952	6.58324
TRMT2B	7.15861	5.73938	6.67494	7.20767	6.77426	6.97825
TRMT2A	7.81503	6.46737	6.44776	6.7741	5.16226	3.23809
TRMT1L	11.0745	11.2432	10.9715	10.7499	11.1542	10.9343
TRMT13	9.89857	9.90792	9.7911	9.73778	9.98983	9.8918
TRMT12	9.74364	10.116	9.95637	10.1069	10.0729	9.27135
TRMT112	13.0276	13.2409	13.0929	13.2252	13.2991	13.0085
TRMT11	10.3162	10.1449	10.4267	10.503	10.3737	10.6181
TRMT10C	10.4086	10.1987	10.3748	10.2573	10.2777	10.2033
TRMT10B	9.25031	9.29308	9.41331	9.14905	9.71735	9.50783
TRMT10A	9.69231	10.0877	9.07295	9.36794	8.68048	9.42158
TRMT1	7.74055	7.81356	7.26604	6.85864	7.79875	7.18673
TRIT1	10.454	10.8581	10.3048	10.8121	10.4327	10.5525
TRIQK	10.161	10.548	10.2213	10.5767	10.3619	10.4388
TRIP6	11.0275	11.0344	10.8749	10.9816	11.0367	10.6458
TRIP4	9.47858	9.68772	9.50914	9.71699	9.71461	9.83185
TRIP13	7.45087	7.91092	7.98842	7.09475	7.89116	7.7706
TRIP12	11.6282	11.4286	11.2504	11.1143	11.1306	11.1682
TRIP11	9.21792	9.15636	9.51379	9.09174	9.16204	9.17232
TRIP10	9.00348	8.59914	8.59145	8.47896	8.87824	8.83055
TRIOBP	10.18	10.4408	10.5828	10.0215	9.91659	10.0976
TRIO	9.19959	8.69687	9.4032	9.12759	8.971	9.54164
TRIML2	3.44068	1.77058	5.25352	4.40921	1.87607	1.70616
TRIML1	3.51242	2.18792	2.76718	2.17575	1.33984	3.07
TRIM9	5.17286	7.21109	7.18709	6.87083	3.16873	6.40265
TRIM8	12.2674	12.8008	12.206	11.6373	12.1687	12.3634
TRIM78P	5.89685	5.71605	6.07093	5.93343	6.34862	6.09452
TRIM73	8.07281	8.01217	7.22217	7.61846	7.73099	7.20347
TRIM72	5.40173	6.42613	5.70891	5.95623	6.07765	5.24928
TRIM71	5.72	6.20555	6.32353	6.29143	6.26579	5.15015
TRIM7	5.94118	6.24909	3.76548	5.29448	6.87355	4.64707
TRIM69	10.1468	9.84633	10.0257	10.2448	9.83826	9.95528
TRIM68	9.28677	9.40395	8.75324	9.14783	9.23537	9.50911
TRIM67	6.50978	5.74406	3.89772	5.58967	5.81903	5.30344
TRIM66	9.16024	9.00803	8.86118	9.10658	9.14564	9.48578
TRIM65	8.15508	8.46885	8.08285	8.26487	8.91532	7.84801
TRIM63	4.57655	2.38228	2.57586	5.5865	1.66965	2.50365
TRIM62	6.99573	7.95895	8.08735	7.23631	7.6351	7.58395
TRIM61	7.88042	8.05385	7.86025	8.28732	7.91406	8.30353
TRIM6	9.76252	9.72837	9.19205	10.2904	10.1617	9.89009
TRIM59	8.16432	8.65803	8.03309	8.32823	8.34257	8.95228
TRIM58	3.74775	5.78646	1.34969	4.83793	6.05502	5.76327
TRIM56	9.68696	9.50061	9.49097	9.69933	10.105	9.65732
TRIM55	4.9244	3.20219	1.82408	4.13821	3.21761	5.17164
TRIM54	6.07874	3.56628	4.73235	5.26454	2.42275	2.09681
TRIM52-AS1	9.80265	10.0358	9.86053	9.17832	10.0583	9.86294
TRIM52	10.4733	10.1397	10.3981	10.0482	10.4845	10.4766
TRIM51	1.98592	1.55106	1.17723	1.95472	2.06726	2.89584
TRIM50	5.21049	2.1415	2.20993	2.91079	5.22588	2.84686
TRIM5	8.86363	9.68115	8.95375	8.63755	8.39654	9.45277
TRIM49	2.61378	5.47341	3.19366	4.75882	0.6117	3.43257
TRIM47	8.61802	8.65922	8.67496	7.55172	8.68024	8.74746
TRIM46	4.21832	7.90059	6.24962	7.60024	6.15333	7.79181
TRIM45	8.35815	8.45373	8.07028	8.34144	8.653	8.67641
TRIM44	12.0142	12.2863	12.125	12.1931	12.3135	11.8724
TRIM43	3.73312	3.98605	1.74818	1.78776	5.81468	4.00286
TRIM42	6.5377	6.84366	6.43558	4.21046	5.73442	5.23032
TRIM41	9.80349	10.1639	9.86348	9.82067	9.95769	9.84315
TRIM40	2.52008	5.62265	5.72513	1.17235	5.67746	3.34212
TRIM4	10.0489	10.2038	10.2913	10.6365	10.087	10.2199
TRIM39	9.1144	9.25363	9.29172	9.23748	9.15183	9.2868
TRIM38	9.40888	8.93806	9.30435	9.58669	9.92333	9.40363
TRIM37	11.3938	11.4306	11.3633	10.922	11.2234	11.0378
TRIM36	12.9268	12.6866	12.898	13.0077	12.9175	13.121
TRIM35	7.88615	8.01741	8.26581	7.6484	8.02347	7.76872
TRIM34	9.11114	8.578	8.14684	8.82469	8.16423	8.95579
TRIM33	11.3888	11.5673	11.4825	11.4257	11.3612	11.3757
TRIM32	9.41575	9.14504	9.26981	9.36107	9.22254	9.46818
TRIM31	2.687	2.51121	5.5397	2.46137	3.96166	5.2612
TRIM3	5.8479	5.68741	6.72155	6.24005	6.88408	3.82962
TRIM29	7.62832	7.85147	6.67933	7.77845	7.50044	7.22128
TRIM28	9.3467	9.70566	9.30593	9.65106	9.1422	9.74729
TRIM27	9.85622	9.72154	9.84435	9.48188	9.60205	9.55995
TRIM26	8.45764	9.05697	8.52488	7.94594	8.15436	8.39071
TRIM25	8.78931	8.96128	8.99413	9.25774	9.2241	8.90245
TRIM24	9.37102	9.51063	9.18195	9.46325	9.49696	9.06839
TRIM23	9.5327	9.26935	9.47601	9.84332	9.54193	9.90572
TRIM22	12.2687	11.9791	11.8931	11.86	11.9373	11.8825
TRIM21	8.20062	7.85554	7.80666	8.15979	7.78736	7.83857
TRIM2	10.6264	10.8471	10.6318	11.4462	10.7254	10.7533
TRIM17	3.57966	5.03697	2.58706	1.92242	5.45408	1.63427
TRIM16	10.7033	11.1796	10.6344	10.4972	10.5179	10.7581
TRIM15	6.34002	3.51113	4.35065	5.80806	6.35048	6.18178
TRIM14	8.39495	8.46545	8.53921	7.54154	8.07847	8.32606
TRIM13	9.99647	9.92459	9.95064	10.0801	10.0485	10.2264
TRIM11	8.30503	8.474	8.41126	7.9859	8.68441	8.37063
TRIM10	5.62547	6.12248	5.10791	4.46791	4.55151	5.0744
TRIL	7.15225	6.76158	5.68076	6.75772	7.25226	7.0258
TRIB3	6.9578	6.61688	7.88796	6.19476	6.5099	5.62457
TRIB2	11.7408	11.1079	11.541	11.2768	11.304	11.2394
TRIB1	13.0187	12.5289	12.8845	12.5705	12.6638	12.8363
TRIAP1	11.0031	10.8696	10.6224	10.5765	10.7675	10.4837
TRHR	2.04731	2.73113	0.949868	2.77441	2.71376	3.00435
TRHDE-AS1	3.77628	3.2849	5.20294	2.67691	3.59958	1.79301
TRHDE	1.11143	3.6457	4.53727	3.19484	5.65244	4.59153
TRH	5.74284	4.64638	2.43841	4.77496	2.14502	5.13114
TRG-AS1	5.31263	6.53531	4.96769	5.71793	6.39971	6.22517
TRERF1	8.97615	9.40663	9.00658	9.28186	8.62133	9.03653
TREML5P	4.57534	6.32672	3.02992	4.42575	3.58195	4.23603
TREML4	6.30229	6.23057	5.10056	5.68099	6.15907	6.61538
TREML3P	5.20716	5.02166	6.16293	4.38767	5.13673	4.12154
TREML2	3.24767	2.951	4.08003	5.95231	3.57476	3.56308
TREML1	5.434	5.74389	5.07695	5.06122	5.89833	6.19797
TREM2	3.80041	3.02451	3.80842	4.9985	7.49676	5.44583
TREM1	5.43297	6.13469	4.84485	5.51654	4.66563	3.48986
TREH	1.57254	2.9647	1.6346	5.37925	1.89145	1.70927
TRDV3	5.82087	5.85075	5.89735	6.30903	6.04449	5.34744
TRDN	4.83546	4.87289	-0.118792	5.35889	1.9458	5.61085
TRDMT1	8.57258	8.69753	8.5879	8.77104	8.49281	8.47545
TRBV7-3	6.66471	4.18115	5.52272	2.87923	6.41132	2.02235
TRBV5-2	4.31913	3.3543	4.66738	1.60652	2.97718	3.93801
TRBV27	5.72038	4.9952	5.92672	5.64404	3.6904	6.30852
TRBC1	7.50095	7.17758	7.12789	7.16895	7.55829	5.02235
TRAV8-3	6.88519	5.90902	4.09842	4.08799	5.7452	6.00298
TRAV34	5.24482	2.73384	6.03447	4.8952	2.93397	6.23193
TRAV20	4.06016	2.88019	3.48057	3.10128	1.81605	4.72048
TRAV12-2	6.23391	6.32641	5.93997	6.26867	5.68417	1.45001
TRAV12-1	5.27727	3.35524	4.96693	2.84651	4.25952	1.09629
TRAT1	5.34046	1.41524	0.0858522	2.79691	4.54626	2.22614
TRAPPC9	8.62973	9.04746	8.81014	8.69665	8.53491	8.72325
TRAPPC8	11.674	11.4761	11.5071	11.3967	11.6946	11.5364
TRAPPC6B	10.6325	10.4901	10.5104	10.58	10.9141	10.5806
TRAPPC6A	10.4014	9.91418	10.377	10.1137	10.907	10.3401
TRAPPC5	10.5519	10.5431	10.5141	10.1524	10.1301	10.4644
TRAPPC3L	5.57048	6.20701	5.04969	5.35159	5.10717	4.91006
TRAPPC3	11.0623	11.2947	10.907	10.7892	11.2591	10.623
TRAPPC2L	10.2448	10.388	10.5092	10.0628	10.8529	10.1852
TRAPPC2	9.42364	9.53411	9.42599	9.53336	9.02765	9.62409
TRAPPC2	9.51782	9.83912	9.29464	10.061	9.54408	9.435
TRAPPC13	10.2571	10.3793	10.1546	10.1091	9.86889	10.0205
TRAPPC12	10.2155	10.2818	9.52311	9.61329	9.75736	9.66789
TRAPPC11	10.1054	10.0378	10.1125	10.0288	9.93392	10.123
TRAPPC10	9.33636	9.36292	9.40079	9.13367	9.78738	9.57489
TRAPPC1	7.04658	7.07359	6.4857	6.98008	5.87894	6.8137
TRAP1	10.0084	10.177	10.4509	10.0616	10.7761	10.0413
TRANK1	7.06305	7.37329	6.82311	7.18204	6.56913	6.49538
TRAM2-AS1	10.1068	10.4761	9.66034	10.1724	10.1814	9.93929
TRAM2	11.0355	10.6133	10.6222	11.1166	10.912	10.9473
TRAM1L1	9.7473	10.1753	9.03689	9.64881	10.054	10.0258
TRAM1	12.8593	13.2558	12.8163	13.0808	12.8927	13.0098
TRAK2	10.6489	10.5079	10.5831	10.8172	10.3171	10.2368
TRAK1	11.6164	11.6292	11.5131	11.3293	11.4128	11.4907
TRAIP	3.05887	2.63706	2.49736	3.96258	4.95967	5.348
TRAFD1	9.21326	9.15849	9.06746	9.22559	9.3123	9.11583
TRAF7	8.5258	7.8829	8.04207	7.63572	8.24888	7.57453
TRAF6	9.44818	9.14969	8.89889	9.44115	9.39688	9.16529
TRAF5	7.87622	7.96517	9.70333	9.40328	8.77454	8.28838
TRAF4	9.49173	9.35929	9.21276	7.89919	9.07287	9.71078
TRAF3IP3	5.25062	5.74662	6.15678	6.15173	5.43812	5.59572
TRAF3IP2-AS1	8.70978	8.50711	8.79379	8.62365	8.80359	8.53744
TRAF3IP2	8.60013	8.69264	8.27698	7.89664	8.12746	8.86658
TRAF3IP1	9.95579	10.3111	10.0495	10.1936	9.73579	9.77023
TRAF3	8.88749	8.03189	9.18306	8.15338	8.91251	9.14342
TRAF2	5.30909	6.38611	5.55161	5.05597	6.03394	6.64594
TRAF1	6.08222	6.60738	6.28264	6.13534	5.63786	5.71184
TRADD	9.80097	9.70033	9.74836	9.67	9.35617	9.43034
TRAC	6.90044	5.06816	7.74517	4.74611	6.11175	8.66681
TRAC	7.4736	7.07525	7.16948	7.33611	6.89804	9.35139
TRABD2B	2.10823	6.85491	4.16679	3.75193	5.23909	2.63976
TRABD2A	6.26792	6.89091	6.67277	6.75631	7.20101	5.21057
TRABD	8.47473	8.06259	8.59131	8.00465	8.25929	8.61185
TRA2B	12.8198	12.6179	12.4868	12.6532	12.7228	12.5235
TRA2A	11.7526	11.1322	11.5936	11.6959	11.417	11.7096
TRA@	3.50335	3.42988	3.22194	3.45542	4.42968	4.76757
TRA	5.63595	6.2282	6.11844	3.8489	2.7549	4.9801
TPX2	5.30101	4.33667	5.64807	4.4197	6.08169	2.68512
TPTEP1	6.88657	5.73723	6.01791	4.98553	5.75846	6.29234
TPTE2P6	6.21618	6.55127	5.70195	5.20106	4.78069	5.9047
TPTE2P5	8.28327	7.26758	6.80994	7.1437	7.26031	7.34011
TPTE	0.202888	4.75717	5.63699	4.94392	3.28046	3.87812
TPT1P8	3.76596	5.39242	5.75426	6.26065	5.19312	5.12479
TPT1-AS1	9.44127	9.88405	9.73154	10.0241	9.77318	10.0429
TPST2	8.82553	9.15698	9.25712	9.2311	8.12476	8.99082
[truncated: 21,349 more rows]
