# Supplementary material for: Mechanism of Chinese botanical drug Dizhi pill for myopia: An integrated study based on bioinformatics and network analysis
Source: Medicine (Baltimore). 2023 Sep 22;102(38):e34753. doi: 10.1097/MD.0000000000034753 (PMC10519534; doi:10.1097/MD.0000000000034753)
Supplement: Supplementary file 4 [file medi-102-e34753-s004.xls]

## Sheet: Sheet1
Myopia	Dizhi pill
COL2A1	ABAT	ABAT		ABAT	The left side is the intersection gene of Dizhi pill and myopia				ABAT	FALSE	ABAT	ABAT
SCO2	ABCG2	FALSE		ACHE					ABCG2	FALSE		FALSE
ZNF644	ACAC	FALSE		ACP1					ACAC	FALSE	ACHE	ACHE
P3H2	ACACA	FALSE		ADCY1					ACACA	FALSE	ACP1	ACP1
SLITRK6	ACACT	FALSE		ADIPOQ					ACACT	FALSE	ADCY1	ADCY1
COL11A1	ACACT1	FALSE		ADORA1					ACACT1	FALSE	ADIPOQ	ADIPOQ
MYP2	ACACT2	FALSE		ADORA2A					ACACT2	FALSE	ADORA1	ADORA1
MYP3	ACAT	FALSE		ADORA3					ACAT	FALSE	ADORA2A	ADORA2A
MYP1	ACAT1	FALSE		ALK					ACAT1	FALSE	ADORA3	ADORA3
MYP10	ACAT2	FALSE		ALPL					ACAT2	FALSE		FALSE
FBN1	ACC1	FALSE		APH1B					ACC1	FALSE		FALSE
LRPAP1	ACCA	FALSE		APP					ACCA	FALSE		FALSE
MYP7	ACDC	FALSE		AR					ACDC	FALSE		FALSE
MYP8	ACHE	ACHE		AXL					ACHE	FALSE		FALSE
MYP9	ACP1	ACP1		BACE1					ACP1	FALSE	ALK	ALK
MYP17	ACP3	FALSE		BAZ2A					ACP3	FALSE	ALPL	ALPL
MYP15	ACPP	FALSE		BAZ2B					ACPP	FALSE	APH1B	APH1B
MYP5	ACRP30	FALSE		BRAF					ACRP30	FALSE	APP	APP
NYX	ADA	FALSE		BRD4					ADA	FALSE	AR	AR
SLC39A5	ADCP2	FALSE		CA1					ADCP2	FALSE	AXL	AXL
MYP18	ADCY1	ADCY1		CA14					ADCY1	FALSE	BACE1	BACE1
MYP14	ADCY2	FALSE		CA4					ADCY2	FALSE		FALSE
MYP11	ADH1C	FALSE		CA6					ADH1C	FALSE	BAZ2A	BAZ2A
MYP12	ADH3	FALSE		CA7					ADH3	FALSE	BAZ2B	BAZ2B
MYP13	ADIPOQ	ADIPOQ		CALM2					ADIPOQ	FALSE		FALSE
ARR3	ADK	FALSE		CASP3					ADK	FALSE	BRAF	BRAF
MYP16	ADORA1	ADORA1		CCL2					ADORA1	FALSE	BRD4	BRD4
PRIMPOL	ADORA2A	ADORA2A		CCNB2					ADORA2A	FALSE	CA1	CA1
CPSF1	ADORA2B	FALSE		CCND1					ADORA2B	FALSE	CA14	CA14
P4HA2	ADORA3	ADORA3		CDC7					ADORA3	FALSE		FALSE
GZF1	ADRA1A	FALSE		CDK2					ADRA1A	FALSE	CA4	CA4
MYP19	ADRA1B	FALSE		CDK5					ADRA1B	FALSE	CA6	CA6
COL18A1	ADRA1C	FALSE		CDK8					ADRA1C	FALSE	CA7	CA7
LRP2	ADRA1D	FALSE		CREBBP					ADRA1D	FALSE	CALM2	CALM2
CACNA1F	ADRA2A	FALSE		CYP19A1					ADRA2A	FALSE	CASP3	CASP3
MYP20	ADRA2R	FALSE		DIO1					ADRA2R	FALSE		FALSE
OPN1LW	ADRAR	FALSE		DRD1					ADRAR	FALSE	CCL2	CCL2
NCAPH2	ADRB1R	FALSE		DUOX2					ADRB1R	FALSE	CCNB2	CCNB2
TYR	ADRB2R	FALSE		DYRK1A					ADRB2R	FALSE	CCND1	CCND1
TYMP	AHSA1	FALSE		DYRK1B					AHSA1	FALSE	CDC7	CDC7
CNGB3	AIB3	FALSE		EGF					AIB3	FALSE	CDK2	CDK2
LTBP2	AKR1B10	FALSE		EGFR					AKR1B10	FALSE	CDK5	CDK5
CNP	AKR1C1	FALSE		EIF6					AKR1C1	FALSE	CDK8	CDK8
CHD7	AKR1C2	FALSE		ERBB2					AKR1C2	FALSE		FALSE
ADAMTS10	AKR1C3	FALSE		ERBB3					AKR1C3	FALSE		FALSE
OPEM	AKR1C4	FALSE		ERG					AKR1C4	FALSE		FALSE
MYP4	ALDR1	FALSE		ERN1					ALDR1	FALSE		FALSE
PAX6	ALK	ALK		ESR1					ALK	FALSE		FALSE
VPS13B	ALOX15	FALSE		ESRRG					ALOX15	FALSE		FALSE
MYOC	ALOX5	FALSE		F12					ALOX5	FALSE		FALSE
MIR939	ALOX5AP	FALSE		FAS					ALOX5AP	FALSE		FALSE
OPN1MW	ALPL	ALPL		FASLG					ALPL	FALSE		FALSE
POMGNT1	ALR2	FALSE		FDFT1					ALR2	FALSE		FALSE
COL9A2	AML1T1	FALSE		FGF1					AML1T1	FALSE	CREBBP	CREBBP
ADAMTS17	AML3	FALSE		FGF2					AML3	FALSE		FALSE
RPGR	AMY2A	FALSE		FLT1					AMY2A	FALSE		FALSE
COL9A1	APH1A	FALSE		FOS					APH1A	FALSE		FALSE
IRX5	APH1B	APH1B		FTO					APH1B	FALSE	CYP19A1	CYP19A1
HS6ST2	API4	FALSE		FUCA1					API4	FALSE		FALSE
ZNF469	APM1	FALSE		GABRA1					APM1	FALSE	DIO1	DIO1
RHO	APOB	FALSE		GABRA3					APOB	FALSE	DRD1	DRD1
LOXL3	APP	APP		GABRA5					APP	FALSE	DUOX2	DUOX2
COL11A2	APT1LG1	FALSE		GABRB2					APT1LG1	FALSE	DYRK1A	DYRK1A
CEMIP2	AR	AR		GABRB3					AR	FALSE	DYRK1B	DYRK1B
GRM6	ASF1A	FALSE		GABRG2					ASF1A	FALSE	EGF	EGF
GNAT1	ATP12A	FALSE		GAPDH					ATP12A	FALSE	EGFR	EGFR
CBS	AXL	AXL		GBA					AXL	FALSE	EIF6	EIF6
SLC19A1	B1AR	FALSE		GJA1					B1AR	FALSE	ERBB2	ERBB2
LAMA1	B2AR	FALSE		GRK1					B2AR	FALSE	ERBB3	ERBB3
CRYAA	BACE1	BACE1		GSR					BACE1	FALSE	ERG	ERG
PDE6B	BAD	FALSE		GSTM1					BAD	FALSE	ERN1	ERN1
TRPM1	BAZ2A	BAZ2A		HIF1A					BAZ2A	FALSE	ESR1	ESR1
COL1A1	BAZ2B	BAZ2B		HK1					BAZ2B	FALSE	ESRRG	ESRRG
IGF1	BBC6	FALSE		HPRT1					BBC6	FALSE	F12	F12
VCAN	BCHE	FALSE		HSP90AA1					BCHE	FALSE	FAS	FAS
SLC24A1	BCL1	FALSE		HTT					BCL1	FALSE	FASLG	FASLG
LUM	BCL2L	FALSE		ICAM1					BCL2L	FALSE	FDFT1	FDFT1
CTNND2	BCL2L1	FALSE		IFNG					BCL2L1	FALSE	FGF1	FGF1
ABCA4	BCL2L3	FALSE		IGF2					BCL2L3	FALSE	FGF2	FGF2
LRIT3	BCL2L4	FALSE		IGFBP3					BCL2L4	FALSE	FLT1	FLT1
MAF	BCL2L8	FALSE		IL10					BCL2L8	FALSE	FOS	FOS
FMOD	BCLX	FALSE		IL1A					BCLX	FALSE	FTO	FTO
CLDN19	BCRG2	FALSE		IL1B					BCRG2	FALSE	FUCA1	FUCA1
CABP4	BHLHD1	FALSE		IL4					BHLHD1	FALSE	GABRA1	GABRA1
GJD2	BHLHE39	FALSE		IL6					BHLHE39	FALSE	GABRA3	GABRA3
SNTB1	BHLHE74	FALSE		IMPDH1					BHLHE74	FALSE	GABRA5	GABRA5
TGFB1	BHLHE76	FALSE		IMPDH2					BHLHE76	FALSE	GABRB2	GABRB2
RPE65	BHLHE78	FALSE		INSR					BHLHE78	FALSE	GABRB3	GABRB3
RASGRF1	BIRC5	FALSE		JAK2					BIRC5	FALSE	GABRG2	GABRG2
GNB3	BNSP	FALSE		JAK3					BNSP	FALSE	GAPDH	GAPDH
BED	BRAF	BRAF		KCNMA1					BRAF	FALSE	GBA	GBA
COL4A4	BRD4	BRD4		KDM4C					BRD4	FALSE	GJA1	GJA1
ADAMTSL4	C14orf3	FALSE		KDR					C14orf3	FALSE	GRK1	GRK1
GPR179	CA1	CA1		KIT					CA1	FALSE	GSR	GSR
PRSS56	CA12	FALSE		LIMK2					CA12	FALSE	GSTM1	GSTM1
TGIF1	CA13	FALSE		MAP2K1					CA13	FALSE	HIF1A	HIF1A
GUCY2D	CA14	CA14		MAPK1					CA14	FALSE	HK1	HK1
CRYBA4	CA3	FALSE		MAPK3					CA3	FALSE	HPRT1	HPRT1
TSPAN1	CA4	CA4		MAPK8					CA4	FALSE	HSP90AA1	HSP90AA1
CYP1B1	CA5A	FALSE		MCL1					CA5A	FALSE	HTT	HTT
NDUFAF7	CA5B	FALSE		MDM2					CA5B	FALSE	ICAM1	ICAM1
POMT1	CA6	CA6		MERTK					CA6	FALSE	IFNG	IFNG
MMP2	CA7	CA7		MET					CA7	FALSE	IGF2	IGF2
HGF	CA9	FALSE		MMP1					CA9	FALSE	IGFBP3	IGFBP3
POMT2	CALM	FALSE		MMP2					CALM	FALSE	IL10	IL10
NR2E3	CALM1	FALSE		MMP3					CALM1	FALSE	IL1A	IL1A
FGF2	CALM2	CALM2		MMP7					CALM2	FALSE	IL1B	IL1B
BLID	CALNA	FALSE		MMP8					CALNA	FALSE	IL4	IL4
ZEB2	CAM	FALSE		MMP9					CAM	FALSE	IL6	IL6
BMP4	CAM1	FALSE		MTOR					CAM1	FALSE	IMPDH1	IMPDH1
MMP3	CAM2	FALSE		MTTP					CAM2	FALSE	IMPDH2	IMPDH2
POGZ	CAMB	FALSE		MYC					CAMB	FALSE	INSR	INSR
VEGFA	CAP20	FALSE		NCF1					CAP20	FALSE	JAK2	JAK2
FKRP	CAR	FALSE		NCOA6					CAR	FALSE	JAK3	JAK3
KCNQ5	CASP3	CASP3		NFE2L2					CASP3	FALSE	KCNMA1	KCNMA1
BFSP2	CASP7	FALSE		NOS2					CASP7	FALSE	KDM4C	KDM4C
FBN2	CASP8	FALSE		NOS3					CASP8	FALSE	KDR	KDR
SAG	CASP9	FALSE		NTRK1					CASP9	FALSE	KIT	KIT
GRK1	CAT	FALSE		NUF2					CAT	FALSE	LIMK2	LIMK2
LAMA2	CAV	FALSE		OAT					CAV	FALSE	MAP2K1	MAP2K1
DCN	CBFA1	FALSE		ODC1					CBFA1	FALSE	MAPK1	MAPK1
VIPR2	CBFA2T1	FALSE		OGA					CBFA2T1	FALSE	MAPK3	MAPK3
PRDM5	CCL2	CCL2		PDE3A					CCL2	FALSE	MAPK8	MAPK8
USH2A	CCN1	FALSE		PGR					CCN1	FALSE	MCL1	MCL1
TGFB2	CCNA	FALSE		PIK3CA					CCNA	FALSE	MDM2	MDM2
BBS12	CCNA1	FALSE		PIK3CB					CCNA1	FALSE	MERTK	MERTK
ASXL1	CCNA2	FALSE		PIK3CD					CCNA2	FALSE	MET	MET
LOC113939944	CCNB	FALSE		PIK3CG					CCNB	FALSE	MMP1	MMP1
ABCA1	CCNB1	FALSE		PIK3R1					CCNB1	FALSE	MMP2	MMP2
SYN3	CCNB2	CCNB2		PIM1					CCNB2	FALSE	MMP3	MMP3
MIPEP	CCNB3	FALSE		PLAT					CCNB3	FALSE	MMP7	MMP7
SMS	CCNC	FALSE		PON1					CCNC	FALSE	MMP8	MMP8
SHISA6	CCND1	CCND1		PPARG					CCND1	FALSE	MMP9	MMP9
COL9A3	CCNE1	FALSE		PRKCA					CCNE1	FALSE	MTOR	MTOR
EPYC	CCNE2	FALSE		PRKCZ					CCNE2	FALSE	MTTP	MTTP
ZNF536	CCNT1	FALSE		PRKDC					CCNT1	FALSE	MYC	MYC
PDE6H	CCR1	FALSE		PSEN1					CCR1	FALSE	NCF1	NCF1
LARGE1	CD163	FALSE		PTEN					CD163	FALSE	NCOA6	NCOA6
MIR100HG	CD26	FALSE		PTGDR					CD26	FALSE	NFE2L2	NFE2L2
PDE6C	CD40L	FALSE		PTGFR					CD40L	FALSE	NOS2	NOS2
OPTC	CD40LG	FALSE		PTPN1					CD40LG	FALSE	NOS3	NOS3
TTC8	CD81	FALSE		PTPN11					CD81	FALSE	NTRK1	NTRK1
LAMA5	CD95L	FALSE		PYGM					CD95L	FALSE	NUF2	NUF2
ZIC2	CDA	FALSE		RAF1					CDA	FALSE	OAT	OAT
TIMP1	CDC2	FALSE		RASA1					CDC2	FALSE	ODC1	ODC1
RDH5	CDC25A	FALSE		RB1					CDC25A	FALSE	OGA	OGA
TIMP2	CDC25B	FALSE		REN					CDC25B	FALSE	PDE3A	PDE3A
SLC25A4	CDC7	CDC7		RET					CDC7	FALSE	PGR	PGR
GMPPB	CDCA1	FALSE		ROS1					CDCA1	FALSE	PIK3CA	PIK3CA
FKTN	CDK1	FALSE		RPS6KA3					CDK1	FALSE	PIK3CB	PIK3CB
GNAT2	CDK2	CDK2		RUNX1T1					CDK2	FALSE	PIK3CD	PIK3CD
SERPINF1	CDK4	FALSE		RUNX2					CDK4	FALSE	PIK3CG	PIK3CG
RBFOX1	CDK5	CDK5		RXRA					CDK5	FALSE	PIK3R1	PIK3R1
PTPRR	CDK5R1	FALSE		SCD					CDK5R1	FALSE	PIM1	PIM1
BICC1	CDK8	CDK8		SELE					CDK8	FALSE	PLAT	PLAT
CNGA3	CDK9	FALSE		SHBG					CDK9	FALSE	PON1	PON1
CYP4V2	CDKN1	FALSE		SIGMAR1					CDKN1	FALSE	PPARG	PPARG
OAT	CDKN1A	FALSE		SLC16A1					CDKN1A	FALSE	PRKCA	PRKCA
PRPH2	CDKN2	FALSE		SLC6A2					CDKN2	FALSE	PRKCZ	PRKCZ
RIMS1	CDR	FALSE		SLC6A4					CDR	FALSE	PRKDC	PRKDC
RARB	CDS1	FALSE		SLC6A5					CDS1	FALSE	PSEN1	PSEN1
ZMAT4	CES1	FALSE		SOD1					CES1	FALSE	PTEN	PTEN
TULP1	CES2	FALSE		SPP1					CES2	FALSE	PTGDR	PTGDR
KCNV2	CFD	FALSE		SREBF1					CFD	FALSE	PTGFR	PTGFR
VCAN-AS1	CHEK1	FALSE		STAT1					CHEK1	FALSE	PTPN1	PTPN1
UMODL1	CHK1	FALSE		STAT3					CHK1	FALSE	PTPN11	PTPN11
PHKA2	CHK2	FALSE		TERT					CHK2	FALSE	PYGM	PYGM
CLCN6	CHRM2	FALSE		TGFB1					CHRM2	FALSE	RAF1	RAF1
ADGRG1	CHRM4	FALSE		THBD					CHRM4	FALSE	RASA1	RASA1
LOC111365204	CHRNA2	FALSE		TIMP1					CHRNA2	FALSE	RB1	RB1
CTNNB1	CHUK	FALSE		TNF					CHUK	FALSE	REN	REN
FLRT3	CIP1	FALSE		TNKS					CIP1	FALSE	RET	RET
SLC35E2B	CLEC8A	FALSE		TP53					CLEC8A	FALSE	ROS1	ROS1
SIX6	CLG	FALSE		TTR					CLG	FALSE	RPS6KA3	RPS6KA3
BBS1	CLG4A	FALSE		TYMP					CLG4A	FALSE	RUNX1T1	RUNX1T1
CDCA3	CLG4B	FALSE		TYMS					CLG4B	FALSE	RUNX2	RUNX2
DAG1	CLGI	FALSE		TYR					CLGI	FALSE	RXRA	RXRA
ALDH18A1	CNA	FALSE		TYRO3					CNA	FALSE	SCD	SCD
EGR1	CNR2	FALSE		UGT1A1					CNR2	FALSE	SELE	SELE
IFT140	COX1	FALSE		VCAM1					COX1	FALSE	SHBG	SHBG
TEX28	COX2	FALSE		VEGFA					COX2	FALSE	SIGMAR1	SIGMAR1
RDH8	CPA1	FALSE							CPA1	FALSE	SLC16A1	SLC16A1
BMP2K	CPER	FALSE							CPER	FALSE	SLC6A2	SLC6A2
ATP6V0A2	CPETR1	FALSE							CPETR1	FALSE	SLC6A4	SLC6A4
CERS3	CPLA2	FALSE							CPLA2	FALSE	SLC6A5	SLC6A5
PRR12	CPP32	FALSE							CPP32	FALSE	SOD1	SOD1
RP1	CPSD	FALSE							CPSD	FALSE	SPP1	SPP1
LAMB2	CREBBP	CREBBP							CREBBP	FALSE	SREBF1	SREBF1
ACAN	CSBP	FALSE							CSBP	FALSE	STAT1	STAT1
GOLGA8B	CSBP1	FALSE							CSBP1	FALSE	STAT3	STAT3
MYO7A	CSBP2	FALSE							CSBP2	FALSE	TERT	TERT
HSPG2	CSNK1A1	FALSE							CSNK1A1	FALSE	TGFB1	TGFB1
CFAP418	CSNK1D	FALSE							CSNK1D	FALSE	THBD	THBD
ELOVL4	CSPB1	FALSE							CSPB1	FALSE	TIMP1	TIMP1
PROM1	CTRB	FALSE							CTRB	FALSE	TNF	TNF
BMP2	CTRB1	FALSE							CTRB1	FALSE	TNKS	TNKS
VIP	CTSD	FALSE							CTSD	FALSE	TP53	TP53
MIR328	CXCL11	FALSE							CXCL11	FALSE	TTR	TTR
HUWE1	CXCR2	FALSE							CXCR2	FALSE	TYMP	TYMP
MSX2	CYP17A1	FALSE							CYP17A1	FALSE	TYMS	TYMS
B3GALNT2	CYP19A1	CYP19A1							CYP19A1	FALSE	TYR	TYR
WDR36	CYP1A1	FALSE							CYP1A1	FALSE	TYRO3	TYRO3
CHM	CYP1A2	FALSE							CYP1A2	FALSE	UGT1A1	UGT1A1
UBE3B	CYP2A6	FALSE							CYP2A6	FALSE	VCAM1	VCAM1
MYH11	CYP3A3	FALSE							CYP3A3	FALSE	VEGFA	VEGFA
C1QTNF9B	CYP3A4	FALSE							CYP3A4	FALSE
TCF4	CYP51A1	FALSE							CYP51A1	FALSE
LOC121815974	CYPOR	FALSE							CYPOR	FALSE
ADAMTSL4-AS2	DAO	FALSE							DAO	FALSE
LRAT	DAT1	FALSE							DAT1	FALSE
TBC1D7	DBF4	FALSE							DBF4	FALSE
WDR19	DCAF5	FALSE							DCAF5	FALSE
CACNA2D4	DCTPP1	FALSE							DCTPP1	FALSE
SIX1	DDH	FALSE							DDH	FALSE
TRAPPC11	DDH1	FALSE							DDH1	FALSE
MCDR1	DIA4	FALSE							DIA4	FALSE
CASK	DIO1	DIO1							DIO1	FALSE
GJA8	DPP4	FALSE							DPP4	FALSE
AGBL5	DRD1	DRD1							DRD1	FALSE
FGFR3	DRD1B	FALSE							DRD1B	FALSE
IFT122	DRD1L2	FALSE							DRD1L2	FALSE
FLII	DRD5	FALSE							DRD5	FALSE
CRYGD	DRT	FALSE							DRT	FALSE
RNU4ATAC	DUOX2	DUOX2							DUOX2	FALSE
ADAMTS18	DYRK1A	DYRK1A							DYRK1A	FALSE
KLHL7	DYRK1B	DYRK1B							DYRK1B	FALSE
EXOSC2	E2F1	FALSE							E2F1	FALSE
RP2	E2F2	FALSE							E2F2	FALSE
RAB28	EGF	EGF							EGF	FALSE
NMNAT1	EGFR	EGFR							EGFR	FALSE
COL4A3	EGLN1	FALSE							EGLN1	FALSE
XYLT1	EIF3A	FALSE							EIF3A	FALSE
LOC101927188	EIF6	EIF6							EIF6	FALSE
USH1C	ELAM1	FALSE							ELAM1	FALSE
EFEMP1	ELANE	FALSE							ELANE	FALSE
PCARE	ELK1	FALSE							ELK1	FALSE
RPGRIP1	EPHB2	FALSE							EPHB2	FALSE
CRIPT	EPHB4	FALSE							EPHB4	FALSE
ELP4	EPHT3	FALSE							EPHT3	FALSE
RHOA	EPHX1	FALSE							EPHX1	FALSE
WDR35	EPTH3	FALSE							EPTH3	FALSE
PPFIA2	ERBB	FALSE							ERBB	FALSE
PRELP	ERBB1	FALSE							ERBB1	FALSE
CCDC102B	ERBB2	ERBB2							ERBB2	FALSE
TNRC6B	ERBB3	ERBB3							ERBB3	FALSE
ATRX	ERG	ERG							ERG	FALSE
TBC1D24	ERG1	FALSE							ERG1	FALSE
GJB2	ERK	FALSE							ERK	FALSE
SMAD9	ERK1	FALSE							ERK1	FALSE
NDE1	ERK2	FALSE							ERK2	FALSE
RSRC2	ERN1	ERN1							ERN1	FALSE
BEST1	ESR	FALSE							ESR	FALSE
CFAP410	ESR1	ESR1							ESR1	FALSE
PLOD3	ESR2	FALSE							ESR2	FALSE
SPATA7	ESRRG	ESRRG							ESRRG	FALSE
GC	ESTRB	FALSE							ESTRB	FALSE
LCA5	ETO	FALSE							ETO	FALSE
IQSEC2	F10	FALSE							F10	FALSE
CLUL1	F12	F12							F12	FALSE
EFL1	F2	FALSE							F2	FALSE
CDH23	F2R	FALSE							F2R	FALSE
ZNF408	F3	FALSE							F3	FALSE
CFH	F7	FALSE							F7	FALSE
COL4A5	FAAH	FALSE							FAAH	FALSE
MECP2	FABP1	FALSE							FABP1	FALSE
TGFBR1	FABP3	FALSE							FABP3	FALSE
NDUFB11	FABP4	FALSE							FABP4	FALSE
FBXW11	FABP5	FALSE							FABP5	FALSE
PTEN	FAEES3	FALSE							FAEES3	FALSE
EMC1	FAS	FAS							FAS	FALSE
RIN2	FASL	FALSE							FASL	FALSE
PDE6A	FASLG	FASLG							FASLG	FALSE
ADAMTSL1	FASN	FALSE							FASN	FALSE
ERBB3	FDFT1	FDFT1							FDFT1	FALSE
RPL10	FFAR1	FALSE							FFAR1	FALSE
ALDH3A2	FGF1	FGF1							FGF1	FALSE
RAI1	FGF2	FGF2							FGF2	FALSE
FOXL2	FKBP1A	FALSE							FKBP1A	FALSE
TBC1D7-LOC100130357	FLAP	FALSE							FLAP	FALSE
ALMS1	FLT1	FLT1							FLT1	FALSE
ATF6	FLT3	FALSE							FLT3	FALSE
CRYBB2	FLT4	FALSE							FLT4	FALSE
IFT43	FNTA	FALSE							FNTA	FALSE
IFT52	FNTB	FALSE							FNTB	FALSE
CLASP1	FOLH1	FALSE							FOLH1	FALSE
ELN	FOS	FOS							FOS	FALSE
CRYGC	FRAP	FALSE							FRAP	FALSE
BBS10	FRAP1	FALSE							FRAP1	FALSE
AKT1	FRAP2	FALSE							FRAP2	FALSE
MMP1	FTO	FTO							FTO	FALSE
CRX	FUCA1	FUCA1							FUCA1	FALSE
B3GALT6	G0S7	FALSE							G0S7	FALSE
TGFBI	G6PD	FALSE							G6PD	FALSE
SEMA4A	GABAT	FALSE							GABAT	FALSE
ZDHHC24	GABBR1	FALSE							GABBR1	FALSE
USH2A-AS1	GABBR2	FALSE							GABBR2	FALSE
USH2A-AS2	GABRA1	GABRA1							GABRA1	FALSE
MCOR	GABRA2	FALSE							GABRA2	FALSE
DYRK1A	GABRA3	GABRA3							GABRA3	FALSE
POLR1C	GABRA5	GABRA5							GABRA5	FALSE
TGFBR2	GABRB2	GABRB2							GABRB2	FALSE
IGF1R	GABRB3	GABRB3							GABRB3	FALSE
MAP2K2	GABRG2	GABRG2							GABRG2	FALSE
HHAT	GAP	FALSE							GAP	FALSE
KAT5	GAPDH	GAPDH							GAPDH	FALSE
UBE3A	GBA	GBA							GBA	FALSE
ARMS2	GBP28	FALSE							GBP28	FALSE
POLR3B	GDA	FALSE							GDA	FALSE
MACOM	GGH	FALSE							GGH	FALSE
NIPBL	GJA1	GJA1							GJA1	FALSE
MFF-DT	GJAL	FALSE							GJAL	FALSE
RBP3	GLRA1	FALSE							GLRA1	FALSE
VSX2	GLUR	FALSE							GLUR	FALSE
AEBP1	GLUR2	FALSE							GLUR2	FALSE
KRAS	GLUT4	FALSE							GLUT4	FALSE
KIAA1549	GNT1	FALSE							GNT1	FALSE
LOC105371046	GOT1	FALSE							GOT1	FALSE
OCA2	GRD1	FALSE							GRD1	FALSE
AHDC1	GRIA2	FALSE							GRIA2	FALSE
KIF11	GRK1	GRK1							GRK1	FALSE
TUB	GRL	FALSE							GRL	FALSE
MBTPS2	GSK3A	FALSE							GSK3A	FALSE
ARL6	GSK3B	FALSE							GSK3B	FALSE
DEAF1	GSR	GSR							GSR	FALSE
CRYBB1	GST1	FALSE							GST1	FALSE
CEP290	GST3	FALSE							GST3	FALSE
FN1	GST4	FALSE							GST4	FALSE
PIK3CA	GSTM1	GSTM1							GSTM1	FALSE
SNRPN	GSTM2	FALSE							GSTM2	FALSE
HDAC8	GSTP1	FALSE							GSTP1	FALSE
RLBP1	GYS1	FALSE							GYS1	FALSE
FLNA	HAS2	FALSE							HAS2	FALSE
MED13L	HCAR2	FALSE							HCAR2	FALSE
MYH10	HCP	FALSE							HCP	FALSE
CLRN1	HEK5	FALSE							HEK5	FALSE
BBIP1	HER1	FALSE							HER1	FALSE
LOX	HER2	FALSE							HER2	FALSE
PHF21A	HER3	FALSE							HER3	FALSE
CMSS1	HERG	FALSE							HERG	FALSE
OPTN	HEXA	FALSE							HEXA	FALSE
SLC39A13	HEXB	FALSE							HEXB	FALSE
ATP6V1A	HIF1A	HIF1A							HIF1A	FALSE
ATP6V1E1	HK1	HK1							HK1	FALSE
HERC1	HK2	FALSE							HK2	FALSE
IL6	HMGCR	FALSE							HMGCR	FALSE
WHRN	HMOX1	FALSE							HMOX1	FALSE
GPR143	HO	FALSE							HO	FALSE
ZC3H11B	HO1	FALSE							HO1	FALSE
CRIM1	HPRT1	HPRT1							HPRT1	FALSE
COL4A1	HPSE	FALSE							HPSE	FALSE
BDNF	HSD11B1	FALSE							HSD11B1	FALSE
KIAA0586	HSD11B2	FALSE							HSD11B2	FALSE
HTT	HSD17B1	FALSE							HSD17B1	FALSE
BBS4	HSD17B2	FALSE							HSD17B2	FALSE
BBS7	HSD17B5	FALSE							HSD17B5	FALSE
ROM1	HSF1	FALSE							HSF1	FALSE
MET	HSP27	FALSE							HSP27	FALSE
EYS	HSP28	FALSE							HSP28	FALSE
SMC3	HSP90A	FALSE							HSP90A	FALSE
PTPN11	HSP90AA1	HSP90AA1							HSP90AA1	FALSE
PDE6G	HSP90AB1	FALSE							HSP90AB1	FALSE
SOX2	HSP90B	FALSE							HSP90B	FALSE
CERKL	HSPA8	FALSE							HSPA8	FALSE
PAX2	HSPB1	FALSE							HSPB1	FALSE
ADAM9	HSPC1	FALSE							HSPC1	FALSE
EXT2	HSPC2	FALSE							HSPC2	FALSE
SATB1	HSPC322	FALSE							HSPC322	FALSE
RBL2	HSPCA	FALSE							HSPCA	FALSE
BBS2	HSPCB	FALSE							HSPCB	FALSE
ALX4	HSTF1	FALSE							HSTF1	FALSE
HGSNAT	HTR2	FALSE							HTR2	FALSE
FAM50A	HTR2A	FALSE							HTR2A	FALSE
TCF4-AS1	HTR2B	FALSE							HTR2B	FALSE
CFAP418-AS1	HTR6	FALSE							HTR6	FALSE
GPDS1	HTT	HTT							HTT	FALSE
SHFM3	IAP4	FALSE							IAP4	FALSE
LOC122152296	IBP3	FALSE							IBP3	FALSE
PSS	ICAM1	ICAM1							ICAM1	FALSE
MRXSA	IFNB2	FALSE							IFNB2	FALSE
DEL8Q13	IFNG	IFNG							IFNG	FALSE
PLOD1	IGF2	IGF2							IGF2	FALSE
ACTC1	IGFBP3	IGFBP3							IGFBP3	FALSE
PDE6B-AS1	IKBA	FALSE							IKBA	FALSE
OPSIN-LCR	IKBKB	FALSE							IKBKB	FALSE
GJA1	IKKA	FALSE							IKKA	FALSE
NF1	IKKB	FALSE							IKKB	FALSE
KAT6B	IL10	IL10							IL10	FALSE
RGR	IL1A	IL1A							IL1A	FALSE
POLR3A	IL1B	IL1B							IL1B	FALSE
COL1A2	IL1F1	FALSE							IL1F1	FALSE
FSCN2	IL1F2	FALSE							IL1F2	FALSE
CRB1	IL2	FALSE							IL2	FALSE
SDHB	IL4	IL4							IL4	FALSE
CANT1	IL6	IL6							IL6	FALSE
PACS1	IL8	FALSE							IL8	FALSE
TCF20	ILK	FALSE							ILK	FALSE
CHST14	IMPDH1	IMPDH1							IMPDH1	FALSE
LIMK1	IMPDH2	IMPDH2							IMPDH2	FALSE
PIGT	INP10	FALSE							INP10	FALSE
PITX2	INSR	INSR							INSR	FALSE
MMP9	IRF1	FALSE							IRF1	FALSE
PRPF31	ITAC	FALSE							ITAC	FALSE
LRRC70	ITDI1	FALSE							ITDI1	FALSE
RDH12	ITGB4BP	FALSE							ITGB4BP	FALSE
AIPL1	JAK2	JAK2							JAK2	FALSE
NSD1	JAK3	JAK3							JAK3	FALSE
ANKRD11	JNK1	FALSE							JNK1	FALSE
EP300	K12D12.1	FALSE							K12D12.1	FALSE
VSX1	KCNH2	FALSE							KCNH2	FALSE
HADHA	KCNK3	FALSE							KCNK3	FALSE
RAD21	KCNMA	FALSE							KCNMA	FALSE
CUBN	KCNMA1	KCNMA1							KCNMA1	FALSE
CNGA1	KDM1A	FALSE							KDM1A	FALSE
BMP6	KDM4C	KDM4C							KDM4C	FALSE
ARID2	KDR	KDR							KDR	FALSE
COL4A6	KIAA0119	FALSE							KIAA0119	FALSE
FZD5	KIAA0181	FALSE							KIAA0181	FALSE
OFD1	KIAA1060	FALSE							KIAA1060	FALSE
SMC1A	KIAA1824	FALSE							KIAA1824	FALSE
NRL	KIT	KIT							KIT	FALSE
ADAMTS2	KMT5A	FALSE							KMT5A	FALSE
CACNA1D	LCK	FALSE							LCK	FALSE
SNHG14	LDHA	FALSE							LDHA	FALSE
FGF10	LDLR	FALSE							LDLR	FALSE
TFAP2B	LIMK2	LIMK2							LIMK2	FALSE
ADAMTSL2	LNOX2	FALSE							LNOX2	FALSE
FOXC1	LOX1	FALSE							LOX1	FALSE
ATP6V1B2	LRRK2	FALSE							LRRK2	FALSE
RP1L1	LTA4	FALSE							LTA4	FALSE
MAK	LTA4H	FALSE							LTA4H	FALSE
RP9	LTB4R	FALSE							LTB4R	FALSE
NRAS	M130	FALSE							M130	FALSE
USP7	MAD3	FALSE							MAD3	FALSE
MC1R	MAOA	FALSE							MAOA	FALSE
SETD5	MAOB	FALSE							MAOB	FALSE
MAGEL2	MAP2	FALSE							MAP2	FALSE
CDKL5	MAP2K1	MAP2K1							MAP2K1	FALSE
TIMP3	MAPK1	MAPK1							MAPK1	FALSE
CNGB1	MAPK10	FALSE							MAPK10	FALSE
ARID1B	MAPK14	FALSE							MAPK14	FALSE
MBD5	MAPK3	MAPK3							MAPK3	FALSE
PARL	MAPK8	MAPK8							MAPK8	FALSE
SLC25A24	MB	FALSE							MB	FALSE
SHH	MCH3	FALSE							MCH3	FALSE
CLDN16	MCH5	FALSE							MCH5	FALSE
SOD1	MCH6	FALSE							MCH6	FALSE
ABCC6	MCL1	MCL1							MCL1	FALSE
ADGRV1	MCP1	FALSE							MCP1	FALSE
COL5A1	MCR	FALSE							MCR	FALSE
GATA4	MDA6	FALSE							MDA6	FALSE
C12orf57	MDM2	MDM2							MDM2	FALSE
GNAS	MERTK	MERTK							MERTK	FALSE
CDHR1	MET	MET							MET	FALSE
MERTK	MGA	FALSE							MGA	FALSE
AHI1	MGAM	FALSE							MGAM	FALSE
MKS1	MGAML	FALSE							MGAML	FALSE
CHRM1	MGST1L1	FALSE							MGST1L1	FALSE
KDM5C	MKNK1	FALSE							MKNK1	FALSE
TTLL5	MKNK2	FALSE							MKNK2	FALSE
MTHFR	MLN19	FALSE							MLN19	FALSE
USP9X	MLR	FALSE							MLR	FALSE
PPP2R5D	MMAC1	FALSE							MMAC1	FALSE
SDHD	MMP1	MMP1							MMP1	FALSE
SHOC2	MMP2	MMP2							MMP2	FALSE
BFSP2-AS1	MMP3	MMP3							MMP3	FALSE
RCBTB1	MMP7	MMP7							MMP7	FALSE
GABRG3	MMP8	MMP8							MMP8	FALSE
C5orf38	MMP9	MMP9							MMP9	FALSE
SLC2A10	MOP1	FALSE							MOP1	FALSE
RERE	MOR1	FALSE							MOR1	FALSE
NFIX	MPGES1	FALSE							MPGES1	FALSE
GNB1	MPO	FALSE							MPO	FALSE
BRAF	MRP	FALSE							MRP	FALSE
SKI	MRP1	FALSE							MRP1	FALSE
MFRP	MTG8	FALSE							MTG8	FALSE
PRPF3	MTOR	MTOR							MTOR	FALSE
PRCD	MTP	FALSE							MTP	FALSE
IMPDH1	MTS1	FALSE							MTS1	FALSE
PNPLA6	MTTP	MTTP							MTTP	FALSE
DHX38	MXI2	FALSE							MXI2	FALSE
IFT88	MYC	MYC							MYC	FALSE
IFT172	NAALAD2	FALSE							NAALAD2	FALSE
IMPG2	NACHRA7	FALSE							NACHRA7	FALSE
TOX	NAT1	FALSE							NAT1	FALSE
TEAD1	NCF1	NCF1							NCF1	FALSE
BRD4	NCOA1	FALSE							NCOA1	FALSE
CREBBP	NCOA6	NCOA6							NCOA6	FALSE
PTPRD	NCSTN	FALSE							NCSTN	FALSE
COL5A2	NET1	FALSE							NET1	FALSE
GUCA1A	NEU	FALSE							NEU	FALSE
OCRL	NFE2L2	NFE2L2							NFE2L2	FALSE
ANKRA2	NFKB3	FALSE							NFKB3	FALSE
VLDLR	NFKBI	FALSE							NFKBI	FALSE
STRA6	NFKBIA	FALSE							NFKBIA	FALSE
LRP8	NGL	FALSE							NGL	FALSE
LMBRD1	NKX3.1	FALSE							NKX3.1	FALSE
TFAP2A	NKX3-1	FALSE							NKX3-1	FALSE
SDHC	NKX3A	FALSE							NKX3A	FALSE
PUF60	NMOR1	FALSE							NMOR1	FALSE
CSPP1	NMT1	FALSE							NMT1	FALSE
PDZD7	NOS2	NOS2							NOS2	FALSE
DCX	NOS3	NOS3							NOS3	FALSE
FOXE3	NOXO2	FALSE							NOXO2	FALSE
CD36	NPC1L1	FALSE							NPC1L1	FALSE
KTCN5	NPEPPS	FALSE							NPEPPS	FALSE
HRAS	NQO1	FALSE							NQO1	FALSE
DUSP29	NQO2	FALSE							NQO2	FALSE
NLRP12	NR1C1	FALSE							NR1C1	FALSE
B4GALT7	NR1C2	FALSE							NR1C2	FALSE
SREBF1	NR1C3	FALSE							NR1C3	FALSE
PRPF8	NR1H3	FALSE							NR1H3	FALSE
DYNC2H1	NR1I2	FALSE							NR1I2	FALSE
ZNF513	NR1I3	FALSE							NR1I3	FALSE
IGFBP3	NR2B1	FALSE							NR2B1	FALSE
RPTOR	NR3A1	FALSE							NR3A1	FALSE
CLSTN2	NR3A2	FALSE							NR3A2	FALSE
RARA	NR3C1	FALSE							NR3C1	FALSE
RASA2	NR3C2	FALSE							NR3C2	FALSE
HERC2	NR3C3	FALSE							NR3C3	FALSE
TIMM8A	NRF2	FALSE							NRF2	FALSE
GJC2	NTRK1	NTRK1							NTRK1	FALSE
TSC2	NUF2	NUF2							NUF2	FALSE
ASXL3	NUF2R	FALSE							NUF2R	FALSE
GSTO1	OAT	OAT							OAT	FALSE
CLCN5	ODC1	ODC1							ODC1	FALSE
DAB2	OGA	OGA							OGA	FALSE
AMN	OK/SW-cl.27	FALSE							OK/SW-cl.27	FALSE
CWF19L1	OLR1	FALSE							OLR1	FALSE
OR4D1	OPN	FALSE							OPN	FALSE
ANKRD37	OPRM1	FALSE							OPRM1	FALSE
GRID2IP	OSF2	FALSE							OSF2	FALSE
GARIN5B	P2RX3	FALSE							P2RX3	FALSE
MAP2K1	P2RX7	FALSE							P2RX7	FALSE
DPYD	P53	FALSE							P53	FALSE
GLRB	PAI1	FALSE							PAI1	FALSE
KCNH1	PAK1	FALSE							PAK1	FALSE
XYLT2	PARP1	FALSE							PARP1	FALSE
HNRNPK	PARP5A	FALSE							PARP5A	FALSE
HACE1	PARPL	FALSE							PARPL	FALSE
SON	PASD8	FALSE							PASD8	FALSE
NBAS	PCNA	FALSE							PCNA	FALSE
FKBP14	PCOLCE	FALSE							PCOLCE	FALSE
THG1L	PCPE1	FALSE							PCPE1	FALSE
CRYBA2	PDE10A	FALSE							PDE10A	FALSE
LRRC32	PDE3A	PDE3A							PDE3A	FALSE
COX7B	PDE4D	FALSE							PDE4D	FALSE
MYO1H	PDE5A	FALSE							PDE5A	FALSE
ZSWIM6	PEBP2A	FALSE							PEBP2A	FALSE
CPLANE1	PER2	FALSE							PER2	FALSE
PMM2	PFKFB3	FALSE							PFKFB3	FALSE
TGFB3	PGES	FALSE							PGES	FALSE
SUOX	PGFS	FALSE							PGFS	FALSE
BBS9	PGR	PGR							PGR	FALSE
STX1A	PIC1	FALSE							PIC1	FALSE
AP1B1	PIG12	FALSE							PIG12	FALSE
TRIT1	PIK3CA	PIK3CA							PIK3CA	FALSE
BPTF	PIK3CB	PIK3CB							PIK3CB	FALSE
TNF	PIK3CD	PIK3CD							PIK3CD	FALSE
CFHR2	PIK3CG	PIK3CG							PIK3CG	FALSE
PIK3R1	PIK3R1	PIK3R1							PIK3R1	FALSE
SMARCA4	PIM1	PIM1							PIM1	FALSE
NDN	PIM2	FALSE							PIM2	FALSE
PSMD12	PIM3	FALSE							PIM3	FALSE
ATAD3A	PKACA	FALSE							PKACA	FALSE
KCNE5	PKB	FALSE							PKB	FALSE
NPAP1	PKCA	FALSE							PKCA	FALSE
MEF2C	PKCB	FALSE							PKCB	FALSE
FOXG1	PKIA	FALSE							PKIA	FALSE
EGFLAM	PLA2G1B	FALSE							PLA2G1B	FALSE
MORC2	PLA2G4	FALSE							PLA2G4	FALSE
CHD4	PLA2G4A	FALSE							PLA2G4A	FALSE
ASPA	PLANH1	FALSE							PLANH1	FALSE
SLC35D1	PLAT	PLAT							PLAT	FALSE
EDN1	PLAU	FALSE							PLAU	FALSE
SMAD4	PLB	FALSE							PLB	FALSE
EED	PLB1	FALSE							PLB1	FALSE
OPN1SW	PLEC	FALSE							PLEC	FALSE
IFT27	POLA1	FALSE							POLA1	FALSE
GRIA4	POLB	FALSE							POLB	FALSE
RORB	PON	FALSE							PON	FALSE
TJP2	PON1	PON1							PON1	FALSE
CYP26A1	POR	FALSE							POR	FALSE
BMP3	PP1446	FALSE							PP1446	FALSE
MYO1D	PPAR	FALSE							PPAR	FALSE
BLOC1S1-RDH5	PPARA	FALSE							PPARA	FALSE
PDLIM5	PPARB	FALSE							PPARB	FALSE
GH1	PPARD	FALSE							PPARD	FALSE
COL10A1	PPARG	PPARG							PPARG	FALSE
JAG1	PPP3CA	FALSE							PPP3CA	FALSE
ACSL4	PRAD1	FALSE							PRAD1	FALSE
MKRN3	PREP	FALSE							PREP	FALSE
BUD23	PRKACA	FALSE							PRKACA	FALSE
PWRN1	PRKACN1	FALSE							PRKACN1	FALSE
SNORD115-1	PRKCA	PRKCA							PRKCA	FALSE
FLI1	PRKCB	FALSE							PRKCB	FALSE
ERI1	PRKCB1	FALSE							PRKCB1	FALSE
EGFR	PRKCH	FALSE							PRKCH	FALSE
TBCE	PRKCZ	PRKCZ							PRKCZ	FALSE
WDPCP	PRKDC	PRKDC							PRKDC	FALSE
MFSD8	PRKM1	FALSE							PRKM1	FALSE
OPA1	PRKM2	FALSE							PRKM2	FALSE
TTR	PRKM3	FALSE							PRKM3	FALSE
MIR184	PRKM8	FALSE							PRKM8	FALSE
PRPS1	PSA	FALSE							PSA	FALSE
SOX11	PSEC0156	FALSE							PSEC0156	FALSE
TRNT1	PSEN1	PSEN1							PSEN1	FALSE
CCDC28B	PSEN2	FALSE							PSEN2	FALSE
YAP1	PSENEN	FALSE							PSENEN	FALSE
ARL3	PSMD3	FALSE							PSMD3	FALSE
TOPORS	PTEN	PTEN							PTEN	FALSE
ARL2BP	PTGDR	PTGDR							PTGDR	FALSE
IL10	PTGER1	FALSE							PTGER1	FALSE
TMEM67	PTGER2	FALSE							PTGER2	FALSE
IMPG1	PTGER3	FALSE							PTGER3	FALSE
ST18	PTGER4	FALSE							PTGER4	FALSE
ERCC2	PTGES	FALSE							PTGES	FALSE
LPIN2	PTGFR	PTGFR							PTGFR	FALSE
NOTCH2	PTGIR	FALSE							PTGIR	FALSE
CAMK2G	PTGS1	FALSE							PTGS1	FALSE
NT5C2	PTGS2	FALSE							PTGS2	FALSE
NONO	PTP1C	FALSE							PTP1C	FALSE
MYO5A	PTPN1	PTPN1							PTPN1	FALSE
CDC45	PTPN11	PTPN11							PTPN11	FALSE
NSUN2	PTPN2	FALSE							PTPN2	FALSE
KAT6A	PTPN6	FALSE							PTPN6	FALSE
SEC23B	PTPRF	FALSE							PTPRF	FALSE
EIF4H	PTX1	FALSE							PTX1	FALSE
GPAA1	PXR	FALSE							PXR	FALSE
TWIST2	PYGL	FALSE							PYGL	FALSE
DSE	PYGM	PYGM							PYGM	FALSE
AFF4	RAC	FALSE							RAC	FALSE
AGK	RAD53	FALSE							RAD53	FALSE
AMMECR1	RAF	FALSE							RAF	FALSE
PACS2	RAF1	RAF1							RAF1	FALSE
POMK	RAFT1	FALSE							RAFT1	FALSE
MED12L	RAP250	FALSE							RAP250	FALSE
BLOC1S3	RAPT1	FALSE							RAPT1	FALSE
DNAJC21	RASA	FALSE							RASA	FALSE
KLLN	RASA1	RASA1							RASA1	FALSE
USF3	RASSF1	FALSE							RASSF1	FALSE
CDC42	RB1	RB1							RB1	FALSE
ARSG	RBBP3	FALSE							RBBP3	FALSE
ZFHX4	RDA32	FALSE							RDA32	FALSE
MT-TS2	RELA	FALSE							RELA	FALSE
LOC101448202	REN	REN							REN	FALSE
NPHP1	RET	RET							RET	FALSE
SMARCA2	RORA	FALSE							RORA	FALSE
SYNGAP1	RORC	FALSE							RORC	FALSE
INA	ROS1	ROS1							ROS1	FALSE
GLE1	RPS6KA3	RPS6KA3							RPS6KA3	FALSE
KIF7	RUNX1T1	RUNX1T1							RUNX1T1	FALSE
ABCB6	RUNX2	RUNX2							RUNX2	FALSE
FLVCR1	RXRA	RXRA							RXRA	FALSE
SMAP2	SAPK1	FALSE							SAPK1	FALSE
PPT1	SAPK1C	FALSE							SAPK1C	FALSE
CLN3	SAPK2A	FALSE							SAPK2A	FALSE
SNRNP200	SCD	SCD							SCD	FALSE
ARHGEF18	SCN5A	FALSE							SCN5A	FALSE
CHRDL1	SCN9A	FALSE							SCN9A	FALSE
SCAPER	SCYA2	FALSE							SCYA2	FALSE
CLRN1-AS1	SCYB10	FALSE							SCYB10	FALSE
RSPO1	SCYB11	FALSE							SCYB11	FALSE
NALCN	SCYB9B	FALSE							SCYB9B	FALSE
CLN6	SDI1	FALSE							SDI1	FALSE
RRAS2	SELE	SELE							SELE	FALSE
KMT2A	SERPINA6	FALSE							SERPINA6	FALSE
B4GALT1	SERPINE1	FALSE							SERPINE1	FALSE
TAF6	SERT	FALSE							SERT	FALSE
CEP85L	SES1	FALSE							SES1	FALSE
MEA1	SH3PXD1A	FALSE							SH3PXD1A	FALSE
SRFBP1	SHBG	SHBG							SHBG	FALSE
RAB40AL	SIGMAR1	SIGMAR1							SIGMAR1	FALSE
FKBP14-AS1	SIRT1	FALSE							SIRT1	FALSE
MRXSMP	SIRT2	FALSE							SIRT2	FALSE
DEL3Q13.31	SLC16A1	SLC16A1							SLC16A1	FALSE
ZNF664	SLC22A6	FALSE							SLC22A6	FALSE
PML	SLC29A1	FALSE							SLC29A1	FALSE
SRPK2	SLC2A4	FALSE							SLC2A4	FALSE
PTPRN2	SLC5A1	FALSE							SLC5A1	FALSE
FHIT	SLC5A2	FALSE							SLC5A2	FALSE
MSRA	SLC6A2	SLC6A2							SLC6A2	FALSE
CAPN9	SLC6A3	FALSE							SLC6A3	FALSE
TACC2	SLC6A4	SLC6A4							SLC6A4	FALSE
DNAH9	SLC6A5	SLC6A5							SLC6A5	FALSE
CNTN5	SLO	FALSE							SLO	FALSE
DENND1A	SLPI	FALSE							SLPI	FALSE
DHX15	SOAT	FALSE							SOAT	FALSE
PPP1R3B	SOAT1	FALSE							SOAT1	FALSE
SPATA22	SOAT2	FALSE							SOAT2	FALSE
NAV3	SOD1	SOD1							SOD1	FALSE
ZNF285	SPP1	SPP1							SPP1	FALSE
MIR124-1	SRC1	FALSE							SRC1	FALSE
MIR4660	SRD5A2	FALSE							SRD5A2	FALSE
LINC02275	SREBF1	SREBF1							SREBF1	FALSE
PLPPR5-AS1	SREBF2	FALSE							SREBF2	FALSE
PNPT1	SREBP1	FALSE							SREBP1	FALSE
KCNAB2	STAT	FALSE							STAT	FALSE
AAAS	STAT1	STAT1							STAT1	FALSE
RNASEH2C	STAT3	STAT3							STAT3	FALSE
BLOC1S5	STE	FALSE							STE	FALSE
PLEKHA7	STMY1	FALSE							STMY1	FALSE
PCMTD1	SULT1E1	FALSE							SULT1E1	FALSE
QARS1	TCF16	FALSE							TCF16	FALSE
BBS5	TEP1	FALSE							TEP1	FALSE
HLA-DQB1	TERT	TERT							TERT	FALSE
BCL11B	TGFB	FALSE							TGFB	FALSE
KDM6A	TGFB1	TGFB1							TGFB1	FALSE
ZBTB38	THBD	THBD							THBD	FALSE
FRMD7	THOX2	FALSE							THOX2	FALSE
PCOTH	THRM	FALSE							THRM	FALSE
CA4	TIMP	FALSE							TIMP	FALSE
FAM161A	TIMP1	TIMP1							TIMP1	FALSE
KCNJ2	TIN1	FALSE							TIN1	FALSE
PCCA	TINF1	FALSE							TINF1	FALSE
C14orf39	TK1	FALSE							TK1	FALSE
SPTBN1	TLR4	FALSE							TLR4	FALSE
PARP8	TMIGD3	FALSE							TMIGD3	FALSE
SEMA4F	TNF	TNF							TNF	FALSE
RAF1	TNFA	FALSE							TNFA	FALSE
DNMT3A	TNFSF2	FALSE							TNFSF2	FALSE
GAD1	TNFSF5	FALSE							TNFSF5	FALSE
ARSA	TNFSF6	FALSE							TNFSF6	FALSE
CDKN1C	TNKS	TNKS							TNKS	FALSE
KCNA2	TNKS1	FALSE							TNKS1	FALSE
ARAF	TNKS2	FALSE							TNKS2	FALSE
WWP2	TOP1	FALSE							TOP1	FALSE
CLN5	TOP2	FALSE							TOP2	FALSE
HPS3	top-2	FALSE							top-2	FALSE
HPS6	TOP2A	FALSE							TOP2A	FALSE
HPS5	TP53	TP53							TP53	FALSE
SNORD116@	TRAP	FALSE							TRAP	FALSE
CCT5	TRAP1	FALSE							TRAP1	FALSE
IRX1	TRBP	FALSE							TRBP	FALSE
IRX2	TREH	FALSE							TREH	FALSE
NOS1	TTR	TTR							TTR	FALSE
RRH	TUBB1	FALSE							TUBB1	FALSE
IGF2	TXDI1	FALSE							TXDI1	FALSE
PCDH1	TYK2	FALSE							TYK2	FALSE
HIF1A	TYMP	TYMP							TYMP	FALSE
FGF13	TYMS	TYMS							TYMS	FALSE
NRCAM	TYR	TYR							TYR	FALSE
NEIL2	TYRO3	TYRO3							TYRO3	FALSE
ZNF692	TYRO5	FALSE							TYRO5	FALSE
EPHA2	UGT1	FALSE							UGT1	FALSE
UCHL1	UGT1A1	UGT1A1							UGT1A1	FALSE
ENPP1	UPP1	FALSE							UPP1	FALSE
SLC12A6	VCAM1	VCAM1							VCAM1	FALSE
ERCC3	VEGF	FALSE							VEGF	FALSE
CDK8	VEGFA	VEGFA							VEGFA	FALSE
LIG4	WAF1	FALSE							WAF1	FALSE
NCF1	WAP4	FALSE							WAP4	FALSE
SETD2	WBSCR8	FALSE							WBSCR8	FALSE
NR2F1	WDR22	FALSE							WDR22	FALSE
ACOX1	WFDC4	FALSE							WFDC4	FALSE
TAF1	WNT3A	FALSE							WNT3A	FALSE
SOX5	XDH	FALSE							XDH	FALSE
SMARCB1	XDHA	FALSE							XDHA	FALSE
ANTXR1	ZMYND2	FALSE							ZMYND2	FALSE
IFIH1		FALSE								FALSE
PURA		FALSE								FALSE
SMARCC2		FALSE								FALSE
SMARCE1		FALSE								FALSE
SMARCAL1		FALSE								FALSE
ARID1A		FALSE								FALSE
EIF2S3		FALSE								FALSE
MAN2B1		FALSE								FALSE
RFC2		FALSE								FALSE
MADD		FALSE								FALSE
TSPAN7		FALSE								FALSE
GTF2E2		FALSE								FALSE
SOX4		FALSE								FALSE
COL12A1		FALSE								FALSE
ARCN1		FALSE								FALSE
MLXIPL		FALSE								FALSE
RECQL4		FALSE								FALSE
KDM5B		FALSE								FALSE
YME1L1		FALSE								FALSE
GTF2IRD1		FALSE								FALSE
GTF2I		FALSE								FALSE
FANCI		FALSE								FALSE
SMARCD1		FALSE								FALSE
DPF2		FALSE								FALSE
WDR26
GNPTG
TBL2
BAZ1B
APC2
RBM10
TKFC
CHMP1A
TMEM63A
WAC
FKBP6
GTF2H5
CLIP2
GTPBP2
RNF113A
THOC6
BCL7B
P4HTM
MPLKIP
PPP1R21
VARS1
TARS1
DNAJC30
ELP1
GTF2IRD2
B3GLCT
VPS37D
TMEM94
CCNQ
BICRA
METTL27
RMRP
TMEM270
MIR140
IPW
SNORD116-1
PWAR1
MKRN3-AS1
WNT7B
POLG
TUBA1A
EWSR1
RAB3GAP1
SDCCAG8
CEP250
AGO2
MKKS
LZTFL1
CAPN15
CEP19
LOC118142757
DMD
PCSK9
APLP2
NEK2
AHR
IDH3A
IDH3B
PHYH
HYAL2
RBP4
PANK2
MMACHC
DHDDS
PRPF4
SLC7A14
SALL2
PRPF6
GUCA1B
ZFYVE26
CYGB
REEP6
PHF3
KIZ
ADGRA3
MT-ATP6
KRTCAP3
LOC101927157
RP22
RP24
RP6
RP63
MCOPCB1
MCOPCB2
KTCN2
KTCN3
KTCN4
LOC112806037
RP29
RP34
KTCN6
KTCN7
KTCN8
TRIP11
IGFBP4
RS1
TPO
P2RY12
SOS1
DDX3X
MRAS
PPP1CB
SOS2
HS2ST1
RRAS
LZTR1
MYT1L
SPRED2
A2ML1
BRPF1
AP3D1
HNRNPH2
MIR21
DEL1P36
LOC111982869
AMMEC
SNIP1
CFI
SPATA5L1
LRMDA
NDP
TNC
FGFR1
FNDC5
CHRNG
LINC00989
CLIC2
NUDT6
IQCB1
LTBP3
GATM
GCG
MT-TL1
NRXN1
LMX1B
ZBTB14
F13A1
HLA-DPB1
TNKS
EGF
GAREM2
LOC100287944
EPDR1
VIT
FAM102A
FUCA2
HMX2
NDP-AS1
LOC100507443
CDKN2B-AS1
MATN3
COL27A1
KNG1
KCNJ5
TRAF3IP1
FOS
ESR1
POMC
H2AC18
CHRM3
CES5A
KCNJ1
NID1
TRAPPC2
RGS9BP
FBN3
ZIC5
LINC00554
LOC106014249
CDH2
CBL
GRIN1
CACNA1G
CP
SMPD1
PRKCZ
KCNQ2
GLI2
NR4A2
GDF5
GATA1
HADHB
RIT1
BAP1
PAX5
GABRD
SGSH
STAR
SCN4A
ASL
ERG
PRDM16
SATB2
TDO2
TAOK1
CUX1
PRMT7
JARID2
TRIP12
KMT2C
NAGLU
TRIM32
TFE3
CARD14
DTNBP1
CHD3
KDM6B
HPS1
STX1B
SPEN
SNAP29
KMT2E
MMP23B
PDPN
SEMA5A
SHANK3
TBCK
BAZ2B
EBF3
CNOT1
UBE4B
OGDHL
TUBGCP2
CASZ1
COL25A1
IPO8
EXOSC5
MSL3
RNF170
TNPO2
ASTN2
ALPK3
AP4S1
AFF3
NUP188
SRRM2
LUZP1
ZNF292
INTS1
LRRC56
NARS1
RIC3
SMG9
H3-3B
CARS1
TMEM240
CCDC107
MTRFR
VPS50
DENND11
BLOC1S5-TXNDC5
MIR19A
GDF5-AS1
RPL36A-HNRNPH2
DPYD-AS1
EEF1E1-BLOC1S5
TFAP2A-AS2
EMC1-AS1
CACNG2-DT
DCR
DEL9P
GH-LCR
DEL10Q26
LOC111721705
LOC111811965
LOC108903148
DEL16P13.3
DER22T11-22
DEL18Q
MRX92
CTBP2
COMP
ADAMTSL5
VDR
ADORA2A
CRYAB
HOXA9
CLDN14
PDE6D
FRAS1
DDHD1
TGFA
DES
MMP14
LTBP1
THSD4
GK
ADCYAP1
SCT
UHRF1BP1L
DEPDC4
PTCH1
TTC21B
PCDH15
CNDP2
TENT4A
MTOR
EFEMP2
PDGFRA
SOX9
RD3
CHD8
MYCBP2
PAPLN
ZNF41
ADAMTSL3
TBRG1
ZNF81
GNB5
TCOF1
RAB6A
TRIM8
ARL13B
RCC1L
KDR
NFKB1
PRKAA2
ST14
SLC22A5
PSAT1
PYGM
SLC6A19
MCL1
IL1RAP
EPHA8
CPT1B
COL17A1
SEMA3C
GRB7
GNA14
SLC28A1
PTPRZ1
DUT
AFF2
LGMN
PGAP1
RPL4
CD109
LRP1B
ELAVL4
ALDH1L1
ANAPC1
BCAN
RABEPK
SLC25A25
STAC2
PGS1
SIPA1L2
HSD17B14
SNTG2
AP5Z1
MACROD2
RALGAPB
ABLIM2
PAXBP1
ZNF446
ATAT1
IL36B
ZC3H13
ZNF107
PRPF38B
IFIT1B
ANKMY2
KRTAP9-2
CIAO3
FHIP1A
CHKB-CPT1B
BCAN-AS1
GRIN2B
CFTR
BLK
ALDH7A1
KLF4
PAFAH1B1
CR2
BTRC
COL6A1
CCR6
CD34
TRPM3
SH3PXD2B
DOCK9
FNDC3B
FAM167A
AGMO
ELFN1
DYNC2I1
BLOC1S1
CTSH
CENPI
RIMS2
CHPF2
SIM1
MMP12
BSG
MFN1
DLGAP1
MYOM1
EMILIN2
IGHE
MIR29A
GRK7
TYRP1
PRODH
SLC6A8
ADSL
GAMT
ADAMTS4
SLC26A4
SFTA3
TNFRSF13B
ATOH7
SERPINB1
CC2D1A
ZNF182
PRICKLE3
SLC38A8
DEL15Q13.3
NOTCH1
TSC1
LOXL1
MYO15A
MGAT2
GALT
TNFRSF21
PEPD
RPL36AP23
KMT2D
EYA1
GTDC1
SIX3
GNGT2
NPHP4
MSH6
MSH2
TBX20
CDKN3
ADAMTS13
FURIN
ADAMTS5
SLC26A2
SLC25A15
ALDH3A1
GNB2
OPN4
MFAP2
ADAMTS7
PKHD1
ADAMTS20
MMP10
KCNJ6
PXDN
TBX1
MCOLN1
IFT20
TP53
INS
PYCR1
FMR1
SALL1
B3GAT3
CHAT
PLN
TCF7L2
CCL2
AP3B2
LIPA
ENO2
RICTOR
M6PR
IGFBP6
NPPC
CDC16
TFAP2D
DEXI
AR
TBX5
GHR
SLC9A6
ERCC6
EHMT1
KDM4C
RGS7
SLC9A7
RXYLT1
H3-7
DZIP1
GSN
AMPD2
SRD5A3
SPTAN1
BRF2
DYNC2I2
NR5A1
TRPV4
MTR
KCNJ3
PKD1
PLCB2
TUBB4A
BMP7
MC4R
IRF6
CHST3
MTRR
ASCL1
EFTUD2
GNAZ
GNB4
RGS6
SUCLG2
KIF3A
CNNM4
VPS45
IFT74
POMGNT2
B4GAT1
TTLL10
PRPH
SEC24D
CST3
INPP5E
CRELD2
ADAMTS6
ADAMTS16
RPGRIP1L
TCTN2
CC2D2A
DCAF12L2
RTL8B
LINC00685
VIM
CRP
SST
DGKE
NOG
MYCN
PDE11A
FXN
CLU
GAS6
CRB2
MYCL
LRIT1
DNAJC14
LRIT2
IGSF9B
CASC15
TNS2-AS1
UFSP2
MMEL1
GALNT16
CES4A
LBX1-AS1
RET
GLI3
ACTG1
GFAP
COL3A1
GJB6
HNF1B
DIAPH2
LAMP1
USP6
DPM3
USH1G
KANSL1
ESPN
CHML
ASB10
CEP78
CDKN2B
MFAP4
GPR34
ICAM1
PMM1
INSR
THRB
PDGFB
ADCY5
CTSF
ITGA7
ADAM12
ANTXR2
ASNS
ERCC4
CHKB
MYOF
SOCS1
FXYD2
GMDS
FBXO11
MFAP5
SUMF1
RNF135
COG2
GK2
ECEL1
EIF2S2
AP1M1
MAP1LC3B
SIX2
DSCAML1
B4GALNT2
ESCO2
PLCH2
IKZF4
PPP1R15B
PGBD1
NREP
SEPTIN9
AJAP1
RALYL
DPF3
MVB12B
TMEM242
FAAP100
CCZ1B
TEX41
AGK-DT
CLDN14-AS1
STAT2
IL23A
ARHGAP18
PAN2
ZER1
KERA
DDR2
ALB
PRKCA
CACNA1S
PCYT1A
RRM2B
LBR
KRT14
ITGAM
CACNA1E
GPX4
INVS
SEC23A
PTDSS1
UBE2A
HAX1
RNF216
SELL
BAMBI
CYP26C1
RBX1
G6PC3
CREB3L1
MEOX1
SERPINA10
ARL1
ALG14
CNTF
VPS13A
UBE3C
IFT57
OTUD6B
RDH10
NPNT
DYM
HERC3
RCVRN
ATPAF2
DR1
SNX13
CENPB
IFT80
HRC
BSN
LOXHD1
PAM16
NXNL1
FSCB
ZFPL1
ADAM18
TMEM216
VPS13D
VPS13C
BNIP1
IFT22
SH2D6
TECTB
C2orf68
GGT3P
WDR35-DT
DALIR
LOC113783876
PIK3C2A
MYO3A
MMP7
COL8A1
GCGR
FGFR2
ERBB2
EZH2
ATM
PRKAR1A
BRCA1
BCL2
GLDC
ABCA3
CD4
MAPK3
CREB1
ACTB
SERPINC1
SLC12A1
CAV1
NR0B1
ACTA2
CTCF
PSAP
GNAI1
MSTN
CD8A
ZIC1
FA2H
FBLN2
PYCR2
SLC34A1
CXCL10
SGCG
CAV2
PRL
U2AF1
OTOF
UNC119
TOP3A
SMN1
SMN2
ARF4
ARL2
CDH17
CILP
FLCN
UBC
NES
IFNA1
BGLAP
TNPO1
TBCD
SRSF2
EVC2
DDHD2
PITX3
TMC1
POU4F1
TMCO1
ANO5
CIB2
BMP15
ICOSLG
ZNF202
GPR158
CHD6
LYST
PRKN
KIF17
OTOA
RGS11
VAX1
JAKMIP1
WDR37
TBCC
HARS1
STRC
UNC119B
TBCCD1
PTPRQ
VEZT
TULP4
BHLHE23
ARL13A
BHLHA9
SEBOX
MEG8
RNU6ATAC
ETS1
HABP2
UBASH3B
XK
ZEB2-AS1
SENCR
LINC00603
LOC101929538
lnc-ZEB2-1
lnc-ARHGAP15-17
HSALNG0019352
lnc-KCNJ5-2
lnc-ARHGAP15-15
HSALNG0019358
GSS
P4HA1
BCAS3
CXCL8
FBLN5
SLC45A2
SLC35C1
CDK2
PAX3
CLDN4
CLDN3
LAT2
ABHD11
KIT
SLC2A1
MYLK
PPARG
MYC
STAT3
SRC
APP
APOE
HK1
NGF
AGTR1
SNCA
SOD2
SPARC
ALDH2
CACNA1C
LRP5
KCNQ1
GLUL
STXBP1
SCN10A
CYP2C9
CD19
B2M
ADRB1
LMNA
MAP3K1
LRP1
NTRK1
WT1
GDNF
GGCX
PCK1
SLC6A1
CD40
FGF8
GNAO1
HPRT1
IRF5
IHH
IMPDH2
RRM2
TLR7
TCF12
TALDO1
CUL3
CYP24A1
AQP5
WNT4
HMGCL
IRF8
IRS2
IL4
STAT4
SHMT1
SOX10
TLR9
TRPM7
CD27
TRPM6
NEK1
NCOR1
GPNMB
ADIPOR1
MTTP
POLR1D
TCF3
TNFSF13B
AMH
ALDH1B1
ALDH4A1
CNTNAP2
CAPN5
FOXP2
DLX5
XPNPEP2
LEFTY2
EIF5A
PCNT
TNFRSF13C
DNAJC5
CLOCK
CRLF1
KCNJ13
CYP2U1
SLC39A14
NEUROD2
FOXE1
ELOVL5
KCNJ12
ABHD12
POLL
PMP22
SULF1
TMPRSS15
ATXN2
ALOXE3
CA6
LNX1
PROKR2
PEX6
FLVCR2
MX1
MRPS22
RPL19
SSB
TNFRSF25
TRIM21
SLC47A1
CNN1
CXCL13
COL8A2
COQ2
IL17A
FREM1
FREM2
EML1
C2CD3
POLR3K
CETN2
DNAH5
DCTN2
CXCR5
BSND
LLGL1
IFT81
KCNJ16
DLX6
SLC4A11
LBX1
LILRA4
SPIB
CEP120
RASD1
COPS3
NANOG
FCRL4
IBSP
FUZ
PDC
RAB8A
TOM1L2
SPDEF
SOX14
CETN3
EVC
DYNC2LI1
DRG2
PITPNM1
SIGLEC5
GUCY2F
POC1B
TBL1X
DENND4A
IFI44
VAX2
ZIC4
COPS8
FBXW4
OSR2
CNGA4
CLUAP1
LUC7L2
PRDM8
NT5M
WSCD2
PGAP2
TTC30B
TMC2
SPAG17
ALDH16A1
CCDC68
ZNF804A
RNF112
ALKBH5
DPCD
DHRS7B
CLEC4C
IFI44L
MED9
MIEF2
PLEKHG3
SLCO5A1
MIEF1
WWC3
ZP4
GSAP
IFT46
LGALS9C
MT-CYB
PYCR3
SEM1
GID4
KLHL33
DYNLT2B
GPR152
SMCR8
CCDC24
RO60
CFAP47
POTEF
CCDC144A
DRC3
TASL
C10orf105
MIR223
MIR16-1
MIR200B
MIR342
BPESC1
MIR151A
SMCR5
MIR18A
MIR19B1
PISRT1
SMCR2
CDH23-AS1
SPATA8-AS1
MIR4695
SRP68P1
DLX6-AS2
SMCR6
LOC106020709
LOC106020710
LOC106020711
LOC106020712
LOC108745275
LOC108745276
LOC112939934
LOC121627832
GABRA5
COL4A2
IGFBP2
LTBP4
NPHS2
CCN2
MIP
OR4A47
HKDC1
CHEK2
LAMP2
MEIS2
RAB32
TAFA1
ALDH1A2
SERPINI2
AKT2
MYH9
RASA1
SMARCA5
CYFIP1
PLEK
POU3F4
SMARCA1
GORAB
GSPT2
H2AC20
ENSG00000202498
TWIST1
ERLIN2
LARGE2
NEUROD1
EIF4EBP1
SHBG
VCAM1
CRISP3
PLCG2
FLT1
FSHR
KCNMA1
MGMT
PBX1
PDE3A
MMP19
AHCY
MAPK8
PLD1
PDHA1
TUBB3
RYR2
PRKACG
SLC16A1
GRM3
GRM7
GPD2
CD46
ROS1
PTK2
SLC25A12
EPHX2
DUSP1
CSNK1E
MAP3K11
PRKG2
PC
CD55
NR5A2
GRIK1
ACVR2A
RPS6KA2
SORD
TPT1
TBX2
CNTN2
CAST
ERAP1
CALM2
CA8
ADRA2C
BLNK
MAD1L1
MAP2K4
MAP3K12
PRTN3
OSMR
KLF5
NFASC
FDFT1
FGF5
IFNGR2
KCNA4
NCOA2
MYO5B
NFIA
GPC6
POLR2A
PTPN3
SFRP4
TNFSF13
SCN3B
TRHR
TIAM1
TRPC4
SLC15A1
SNCAIP
CIITA
ACSS2
DUOX2
DRD1
DGKA
CACNA1I
ATXN3
AFG3L2
MAD2L1
MDM4
PPP3CC
PPM1A
PPM1B
PIP4K2A
DPP6
CDH13
NRIP1
DYSF
IMPA2
RSPO2
STK38L
AKAP13
ATN1
PNPLA8
COX10
SLC2A5
USP5
LILRB1
NEFM
HAT1
GRAP2
MNAT1
NDUFB8
GPX3
GPR35
FBXO7
IL3RA
PLXNA2
PZP
SEMA3E
SH3GL2
TAC1
TRIM25
SCN11A
RYK
SLC28A2
SLC30A10
SP3
CDH8
CACNA2D3
DIS3L2
C4BPA
LRPPRC
MCCC1
MAPRE2
DDIT4
TSPYL1
NPTXR
GDF11
ENAH
HPSE2
GTF2F2
IL22
GPC5
ANXA6
OLA1
MTHFD1L
POMP
PTPN5
TAB1
TARBP2
TOPBP1
SGK3
SOCS5
SYNGR1
[truncated: 3,394 more rows]
