# Supplementary material for: Mechanism of Chinese botanical drug Dizhi pill for myopia: An integrated study based on bioinformatics and network analysis
Source: Medicine (Baltimore). 2023 Sep 22;102(38):e34753. doi: 10.1097/MD.0000000000034753 (PMC10519534; doi:10.1097/MD.0000000000034753)
Supplement: Supplementary file 5 [file medi-102-e34753-s005.xls]

## Sheet: infromation of the PPI diagram 
name	Degree	Betweenness	Closeness	shared name
ACHE	2	0	0.266821	ACHE
APP	18	1123.82	0.362776	APP
ADCY1	2	0	0.270588	ADCY1
IL1A	16	230.209	0.369775	IL1A
ADIPOQ	8	45.1612	0.356037	ADIPOQ
CREBBP	46	699.837	0.456349	CREBBP
PPARG	22	173.181	0.419708	PPARG
CDK8	8	19.9595	0.308311	CDK8
RXRA	30	496.547	0.447471	RXRA
ALK	4	0	0.345345	ALK
PIK3CA	72	766.979	0.504386	PIK3CA
JAK3	28	109.619	0.444015	JAK3
APH1B	4	0	0.267442	APH1B
PSEN1	6	1	0.268065	PSEN1
GAPDH	12	153.527	0.391156	GAPDH
TTR	2	0	0.266821	TTR
CASP3	18	260.02	0.403509	CASP3
MAPK8	32	558.06	0.454545	MAPK8
NTRK1	26	583.583	0.447471	NTRK1
BACE1	4	0	0.267442	BACE1
AR	26	324.951	0.45098	AR
CCND1	28	166.02	0.444015	CCND1
MDM2	22	90.2216	0.415162	MDM2
BRD4	6	1.01587	0.357143	BRD4
STAT3	84	1658.99	0.550239	STAT3
RB1	30	159.307	0.438931	RB1
EGFR	58	478.135	0.497835	EGFR
HSP90AA1	60	535.43	0.493562	HSP90AA1
RUNX2	18	13.709	0.40636	RUNX2
SHBG	2	0	0.311653	SHBG
PIK3R1	72	719.991	0.504386	PIK3R1
BRAF	10	0.865079	0.369775	BRAF
MAPK1	72	1140.11	0.534884	MAPK1
RAF1	20	29.4824	0.416667	RAF1
MAPK3	70	1076.37	0.532407	MAPK3
PRKCA	30	277.007	0.440613	PRKCA
MAP2K1	28	220.556	0.442308	MAP2K1
MYC	38	366.056	0.487288	MYC
TP53	54	767.596	0.487288	TP53
CALM2	4	1.42722	0.310811	CALM2
NOS2	20	183.702	0.435606	NOS2
NOS3	14	71.6796	0.377049	NOS3
MCL1	14	23.524	0.429104	MCL1
SREBF1	14	81.1249	0.378289	SREBF1
PRKDC	8	1.6475	0.369775	PRKDC
CCL2	14	2.20941	0.36859	CCL2
FOS	40	414.198	0.46748	FOS
IL4	22	59.7297	0.402098	IL4
IL10	34	160.256	0.407801	IL10
TNF	36	596.343	0.442308	TNF
IL1B	24	95.9675	0.421245	IL1B
IL6	50	401.262	0.46371	IL6
CCNB2	8	672	0.30343	CCNB2
CDK2	26	1003.32	0.410714	CDK2
NUF2	4	452	0.235174	NUF2
CDK5	14	310.138	0.387205	CDK5
PIM1	10	0	0.389831	PIM1
JAK2	44	178.951	0.456349	JAK2
HIF1A	30	77.7161	0.449219	HIF1A
ESR1	46	518.965	0.489362	ESR1
CDC7	2	0	0.291878	CDC7
PTGDR	6	4.64343	0.347432	PTGDR
TERT	24	215.895	0.435606	TERT
FDFT1	8	0.97619	0.342262	FDFT1
NFE2L2	6	3.17153	0.359375	NFE2L2
VEGFA	44	358.153	0.46371	VEGFA
NCOA6	8	7.54159	0.358255	NCOA6
HTT	8	4.63393	0.384615	HTT
STAT1	42	155.087	0.473251	STAT1
CYP19A1	2	0	0.329513	CYP19A1
EGF	36	97.1699	0.444015	EGF
FGF2	32	181.3	0.442308	FGF2
KIT	18	7.62434	0.40636	KIT
RASA1	18	35.1322	0.392491	RASA1
PIK3CB	28	42.3028	0.392491	PIK3CB
PTPN1	16	6.33743	0.375817	PTPN1
MTOR	28	194.969	0.440613	MTOR
PTPN11	52	254.444	0.479167	PTPN11
ERBB2	32	46.3182	0.445736	ERBB2
ERBB3	24	15.049	0.40493	ERBB3
PTEN	18	114.977	0.395189	PTEN
MET	22	30.3078	0.435606	MET
FAS	12	9.85162	0.387205	FAS
IGFBP3	14	104.194	0.413669	IGFBP3
PGR	14	2.46392	0.421245	PGR
ERN1	2	0	0.307487	ERN1
FASLG	10	6.80588	0.38206	FASLG
FGF1	4	0	0.35061	FGF1
TIMP1	18	82.5126	0.380795	TIMP1
MMP2	24	65.1681	0.402098	MMP2
TGFB1	24	97.3252	0.425926	TGFB1
KDR	16	13.0651	0.387205	KDR
FLT1	14	10.4897	0.378289	FLT1
MMP1	26	193.043	0.395189	MMP1
MMP3	22	463.719	0.400697	MMP3
MMP9	20	1.68253	0.384615	MMP9
GJA1	4	0	0.35061	GJA1
GSTM1	2	0	0.225049	GSTM1
SPP1	6	230.086	0.289673	SPP1
IFNG	26	76.2081	0.425926	IFNG
ICAM1	8	190.09	0.36859	ICAM1
SELE	4	0	0.275779	SELE
VCAM1	8	68.5885	0.321229	VCAM1
IGF2	10	24.6961	0.346386	IGF2
INSR	14	29.7381	0.36859	INSR
PRKCZ	28	170.612	0.437262	PRKCZ
PIK3CG	12	2.07771	0.370968	PIK3CG
NCF1	10	82.7372	0.375817	NCF1
RPS6KA3	4	0	0.35061	RPS6KA3
RET	12	9.27921	0.383333	RET
MMP7	6	9.39513	0.2875	MMP7
PIK3CD	6	0	0.351682	PIK3CD
TYMS	4	228	0.191348	TYMS
TNKS	4	0.666667	0.315934	TNKS
SCD	4	0	0.315934	SCD
TYMP	2	0	0.160839	TYMP
