# Supplementary material for: Mechanism of Chinese botanical drug Dizhi pill for myopia: An integrated study based on bioinformatics and network analysis
Source: Medicine (Baltimore). 2023 Sep 22;102(38):e34753. doi: 10.1097/MD.0000000000034753 (PMC10519534; doi:10.1097/MD.0000000000034753)
Supplement: Supplementary file 6 [file medi-102-e34753-s006.xls]

## Sheet: PPI of myopia targets
Results ranked by Degree
Date: 2022年12月8日 下午4:21:56
1	ITGAM	Degree: 20.0		Betweenness: 1352.7333		Closeness: 0.2372093
2	GATA3	Degree: 10.0		Betweenness: 272.0		Closeness: 0.2246696
3	CSF2RB	Degree: 10.0		Betweenness: 101.066666		Closeness: 0.19767442
4	IRF8	Degree: 10.0		Betweenness: 33.8		Closeness: 0.19767442
5	C1QA	Degree: 10.0		Betweenness: 125.53333		Closeness: 0.19767442
6	F2	Degree: 10.0		Betweenness: 1418.0		Closeness: 0.26020408
7	IFNA1	Degree: 8.0		Betweenness: 2.6666667		Closeness: 0.19615385
8	TNNT1	Degree: 8.0		Betweenness: 792.0		Closeness: 0.16943522
9	IGLL5	Degree: 8.0		Betweenness: 5.4666667		Closeness: 0.16831683
10	APOC3	Degree: 8.0		Betweenness: 169.0		Closeness: 0.21794872
11	GNG13	Degree: 8.0		Betweenness: 1218.0		Closeness: 0.23076923
12	SERPINC1	Degree: 8.0		Betweenness: 265.0		Closeness: 0.21794872
13	MYOM1	Degree: 6.0		Betweenness: 288.0		Closeness: 0.13246754
14	MYLPF	Degree: 6.0		Betweenness: 184.0		Closeness: 0.1491228
15	MYH8	Degree: 6.0		Betweenness: 184.0		Closeness: 0.1491228
16	GPR62	Degree: 6.0		Betweenness: 198.0		Closeness: 0.16721311
17	SERPINB2	Degree: 6.0		Betweenness: 1155.0		Closeness: 0.25123152
18	CR2	Degree: 6.0		Betweenness: 30.733334		Closeness: 0.1954023
19	NEURL1	Degree: 6.0		Betweenness: 198.0		Closeness: 0.118329465
20	KCNJ12	Degree: 6.0		Betweenness: 1062.0		Closeness: 0.20987654
21	CASQ2	Degree: 6.0		Betweenness: 976.0		Closeness: 0.18959108
22	CLEC4E	Degree: 6.0		Betweenness: 292.0		Closeness: 0.1969112
23	ADRA1B	Degree: 6.0		Betweenness: 1239.0		Closeness: 0.24878049
24	A1CF	Degree: 6.0		Betweenness: 203.0		Closeness: 0.1969112
25	MYO18B	Degree: 4.0		Betweenness: 196.0		Closeness: 0.14697406
26	MYO3B	Degree: 4.0		Betweenness: 100.0		Closeness: 0.12911393
27	GPR17	Degree: 4.0		Betweenness: 288.0		Closeness: 0.1969112
28	PLN	Degree: 4.0		Betweenness: 100.0		Closeness: 0.16088328
29	CARD9	Degree: 4.0		Betweenness: 100.0		Closeness: 0.16612378
30	COLEC11	Degree: 4.0		Betweenness: 0.0		Closeness: 0.16666667
31	SOX4	Degree: 4.0		Betweenness: 63.0		Closeness: 0.21161826
32	CDA	Degree: 4.0		Betweenness: 100.0		Closeness: 0.16612378
33	HAAO	Degree: 4.0		Betweenness: 114.0		Closeness: 0.20647773
34	PPP1R3A	Degree: 2.0		Betweenness: 0.0		Closeness: 0.13896458
35	PDE9A	Degree: 2.0		Betweenness: 0.0		Closeness: 0.10602911
36	MC4R	Degree: 2.0		Betweenness: 0.0		Closeness: 0.11460674
37	SCN4A	Degree: 2.0		Betweenness: 0.0		Closeness: 0.17406143
38	MCAM	Degree: 2.0		Betweenness: 0.0		Closeness: 0.19245283
39	HS3ST5	Degree: 2.0		Betweenness: 0.0		Closeness: 0.17957747
40	GPR45	Degree: 2.0		Betweenness: 0.0		Closeness: 0.14366198
41	GPR15	Degree: 2.0		Betweenness: 0.0		Closeness: 0.14366198
42	OR2F2	Degree: 2.0		Betweenness: 0.0		Closeness: 0.18819188
43	GNAT2	Degree: 2.0		Betweenness: 0.0		Closeness: 0.18819188
44	POU4F3	Degree: 2.0		Betweenness: 0.0		Closeness: 0.18411553
45	FOXN1	Degree: 2.0		Betweenness: 0.0		Closeness: 0.18411553
46	SV2C	Degree: 2.0		Betweenness: 0.0		Closeness: 0.20731707
47	IFNK	Degree: 2.0		Betweenness: 0.0		Closeness: 0.16558442
48	IRG1	Degree: 2.0		Betweenness: 0.0		Closeness: 0.16504854
49	CDK5R2	Degree: 2.0		Betweenness: 0.0		Closeness: 0.10602911
50	RGS22	Degree: 2.0		Betweenness: 0.0		Closeness: 0.14285715
51	KIAA0408	Degree: 2.0		Betweenness: 0.0		Closeness: 0.14285715
52	TM6SF2	Degree: 2.0		Betweenness: 0.0		Closeness: 0.17957747
