# Supplementary material for: Mechanism of Chinese botanical drug Dizhi pill for myopia: An integrated study based on bioinformatics and network analysis
Source: Medicine (Baltimore). 2023 Sep 22;102(38):e34753. doi: 10.1097/MD.0000000000034753 (PMC10519534; doi:10.1097/MD.0000000000034753)
Supplement: Supplementary file 8 [file medi-102-e34753-s008.xls]

## Sheet: Herb-ingredients-target-disease
AverageShortestPathLength	BetweennessCentrality	ClosenessCentrality	ClusteringCoefficient	Column 4	Degree	Eccentricity	IsSingleNode	name	NeighborhoodConnectivity	NumberOfDirectedEdges	NumberOfUndirectedEdges	PartnerOfMultiEdgedNodePairs	Radiality	selected	SelfLoops	shared name	Stress	TopologicalCoefficient	Type
1.20179	0.764596	0.83209	0		182	3	FALSE	Myopia	3.30769	0	182	0	0.998891	FALSE	0	Myopia	279034	0.0623701	disease
2.3139	0.0622916	0.432171	0		128	4	FALSE	A2	4.36508	0	128	61	0.992781	FALSE	0	A2	54104	0.105159	B
2.65471	0.0149057	0.376689	0		68	3	FALSE	B1	7.75	0	68	16	0.990908	FALSE	0	B1	25182	0.182432	C
2.47534	0.0349131	0.403986	0		59	4	FALSE	SDH3	3.63265	0	59	5	0.991894	FALSE	0	SDH3	21554	0.0940233	SDH
2.57399	0.0271253	0.388502	0		46	4	FALSE	SDH7	3.33333	0	46	1	0.991352	FALSE	0	SDH7	15654	0.111111	SDH
2.75336	0.00878414	0.363192	0		36	4	FALSE	A1	6.72222	0	36	16	0.990366	FALSE	0	A1	13496	0.204365	A
2.63677	0.0124671	0.379252	0		28	4	FALSE	JH14	6.14286	0	28	0	0.991007	FALSE	0	JH14	14410	0.165899	JH
2.00897	0.0227994	0.497768	0		25	3	FALSE	HSP90AA1	26.9444	0	25	3	0.994456	FALSE	0	HSP90AA1	26324	0.14024	gene
2.65471	0.0100066	0.376689	0		24	4	FALSE	JH12	7.79167	0	24	0	0.990908	FALSE	0	JH12	12982	0.205808	JH
2	0.0302639	0.5	0		23	3	FALSE	NCOA6	22.3158	0	23	2	0.994505	FALSE	0	NCOA6	23874	0.11522	gene
2.66368	0.0114914	0.375421	0		23	4	FALSE	SDH2	4.86957	0	23	0	0.990859	FALSE	0	SDH2	8852	0.11726	SDH
2.06278	0.00919177	0.484783	0		17	3	FALSE	PPARG	33.6667	0	17	3	0.994161	FALSE	0	PPARG	13202	0.176577	gene
2.82511	0.0150919	0.353968	0		17	4	FALSE	JuH	13.0588	0	17	0	0.989972	FALSE	0	JuH	9634	0.126935	Herb
2.07175	0.00863002	0.482684	0		16	3	FALSE	PIK3CG	34.3636	0	16	3	0.994111	FALSE	0	PIK3CG	11566	0.180344	gene
2.76233	0.00498722	0.362013	0		16	4	FALSE	TD3	8.25	0	16	0	0.990317	FALSE	0	TD3	7234	0.25	TD
2.88789	0.00343767	0.346273	0		15	4	FALSE	SDH8	4.13333	0	15	0	0.989627	FALSE	0	SDH8	2960	0.195833	SDH
2.08969	0.00620318	0.478541	0		14	3	FALSE	GABRA1	42.8889	0	14	3	0.994013	FALSE	0	GABRA1	10546	0.226426	gene
2.07175	0.0294786	0.482684	0		14	3	FALSE	PGR	25.1818	0	14	1	0.994111	FALSE	0	PGR	12166	0.130713	gene
2.78027	0.00331057	0.359677	0		14	4	FALSE	JH11	10.0714	0	14	0	0.990218	FALSE	0	JH11	5994	0.312808	JH
2.80717	0.0043896	0.35623	0		14	4	FALSE	ZQ1	8.61538	0	14	1	0.99007	FALSE	0	ZQ1	7462	0.282051	ZQ
2.09865	0.00388218	0.476496	0		13	3	FALSE	CASP3	48.875	0	13	3	0.993963	FALSE	0	CASP3	9148	0.258784	gene
2.07175	0.00964396	0.482684	0		13	4	FALSE	CALM2	25.8333	0	13	1	0.994111	FALSE	0	CALM2	10384	0.134964	gene
2.54709	0.0142294	0.392606	0		13	4	FALSE	ShengDH	15.6154	0	13	0	0.9915	FALSE	0	ShengDH	8324	0.112426	Herb
2.06278	0.0123685	0.484783	0		12	3	FALSE	NOS2	26	0	12	0	0.994161	FALSE	0	NOS2	10760	0.135135	gene
2.90583	0.0017452	0.344136	0		12	4	FALSE	SDH11	4.6	0	12	2	0.989528	FALSE	0	SDH11	1948	0.189474	SDH
2.80717	0.00237174	0.35623	0		11	4	FALSE	JH9	10.4545	0	11	0	0.99007	FALSE	0	JH9	4086	0.326019	JH
2.9148	0.0021347	0.343077	0		11	4	FALSE	SDH9	4.81818	0	11	0	0.989479	FALSE	0	SDH9	2038	0.224599	SDH
2.08969	0.00607893	0.478541	0		10	3	FALSE	ESR1	32.1111	0	10	1	0.994013	FALSE	0	ESR1	7736	0.168168	gene
2.13453	0.00373419	0.468487	0		9	4	FALSE	NOS3	50.5	0	9	1	0.993766	FALSE	0	NOS3	4320	0.270492	gene
2.12556	0.0022627	0.470464	0		9	3	FALSE	ERG	57.4	0	9	2	0.993816	FALSE	0	ERG	4064	0.304865	gene
2.11659	0.0126569	0.472458	0		9	3	FALSE	PDE3A	39	0	9	1	0.993865	FALSE	0	PDE3A	5796	0.205405	gene
2.83408	0.00127971	0.352848	0		9	4	FALSE	JH6	12	0	9	0	0.989923	FALSE	0	JH6	3078	0.392857	JH
2.11659	0.00273916	0.472458	0		8	4	FALSE	MMP1	58	0	8	1	0.993865	FALSE	0	MMP1	7294	0.309783	gene
2.85202	0.000745	0.350629	0		8	4	FALSE	JH10	13.75	0	8	0	0.989824	FALSE	0	JH10	2494	0.472222	JH
2.15247	0.00420034	0.464583	0		8	4	FALSE	CDK2	58.8	0	8	2	0.993668	FALSE	0	CDK2	3336	0.317582	gene
2.85202	0.00155082	0.350629	0		8	4	FALSE	SDH6	6.625	0	8	0	0.989824	FALSE	0	SDH6	2110	0.208333	SDH
2.85202	0.00159481	0.350629	0		8	4	FALSE	TD4	7.75	0	8	0	0.989824	FALSE	0	TD4	2664	0.25	TD
2.92377	0.00148176	0.342025	0		8	4	FALSE	TD5	5.5	0	8	0	0.98943	FALSE	0	TD5	2362	0.236842	TD
2.12556	0.0014244	0.470464	0		7	3	FALSE	MAPK1	68	0	7	2	0.993816	FALSE	0	MAPK1	4094	0.362162	gene
2.12556	0.00315493	0.470464	0		7	4	FALSE	TP53	50.8333	0	7	1	0.993816	FALSE	0	TP53	4650	0.270833	gene
2.12556	0.00168657	0.470464	0		7	4	FALSE	TNF	61.5	0	7	1	0.993816	FALSE	0	TNF	4696	0.328804	gene
2.1435	0.00067	0.466527	0		7	3	FALSE	TGFB1	88.3333	0	7	2	0.993717	FALSE	0	TGFB1	2122	0.472072	gene
2.1435	0.00067	0.466527	0		7	3	FALSE	PRKCA	88.3333	0	7	2	0.993717	FALSE	0	PRKCA	2122	0.472072	gene
2.1435	0.00067	0.466527	0		7	3	FALSE	PON1	88.3333	0	7	2	0.993717	FALSE	0	PON1	2122	0.472072	gene
2.13453	0.00129103	0.468487	0		7	3	FALSE	SLC6A4	60.25	0	7	1	0.993766	FALSE	0	SLC6A4	2722	0.32027	gene
2.13453	0.00181619	0.468487	0		7	3	FALSE	GABRA3	64.75	0	7	1	0.993766	FALSE	0	GABRA3	3064	0.344595	gene
2.86996	0.00102227	0.348438	0		7	4	FALSE	SDH1	7.57143	0	7	0	0.989726	FALSE	0	SDH1	1748	0.252747	SDH
2.1704	0.000902	0.460744	0		7	4	FALSE	GABRG2	80.3333	0	7	2	0.993569	FALSE	0	GABRG2	1170	0.435897	gene
3.0583	0.00374949	0.326979	0		7	4	FALSE	TianD	17.1429	0	7	0	0.988691	FALSE	0	TianD	2572	0.20434	Herb
2.1435	0.00181071	0.466527	0		6	4	FALSE	SOD1	67.75	0	6	2	0.993717	FALSE	0	SOD1	2964	0.362772	gene
2.13453	0.00276678	0.468487	0		6	4	FALSE	VEGFA	57.8	0	6	1	0.993766	FALSE	0	VEGFA	3456	0.308696	gene
2.12556	0.00158537	0.470464	0		6	3	FALSE	MMP9	66.2	0	6	1	0.993816	FALSE	0	MMP9	4074	0.352432	gene
2.1435	0.00144872	0.466527	0		6	4	FALSE	ACHE	59.8	0	6	1	0.993717	FALSE	0	ACHE	3120	0.321311	gene
2.1435	0.000865	0.466527	0		6	3	FALSE	HTT	72.6667	0	6	1	0.993717	FALSE	0	HTT	1922	0.387387	gene
2.1435	0.000701	0.466527	0		6	3	FALSE	GABRA5	83.6667	0	6	1	0.993717	FALSE	0	GABRA5	1942	0.446847	gene
2.1435	0.000865	0.466527	0		6	3	FALSE	DRD1	72.6667	0	6	1	0.993717	FALSE	0	DRD1	1922	0.387387	gene
2.1704	0.000902	0.460744	0		6	4	FALSE	GABRB3	80.3333	0	6	1	0.993569	FALSE	0	GABRB3	1170	0.435897	gene
2.1435	0.00523046	0.466527	0		6	4	FALSE	ADORA2A	50.8333	0	6	0	0.993717	FALSE	0	ADORA2A	4552	0.27381	gene
2.9148	0.000742	0.343077	0		6	4	FALSE	SDH12	7.33333	0	6	0	0.989479	FALSE	0	SDH12	1358	0.287879	SDH
2.1435	0.00201915	0.466527	0		5	4	FALSE	FAS	54.75	0	5	1	0.993717	FALSE	0	FAS	2608	0.29212	gene
2.15247	0.00164758	0.464583	0		5	4	FALSE	RXRA	67.25	0	5	1	0.993668	FALSE	0	RXRA	2512	0.362022	gene
2.1435	0.000668	0.466527	0		5	4	FALSE	MMP2	79.5	0	5	1	0.993717	FALSE	0	MMP2	2674	0.42663	gene
2.15247	0.000652	0.464583	0		5	4	FALSE	INSR	74.25	0	5	1	0.993668	FALSE	0	INSR	2008	0.400273	gene
2.15247	0.000652	0.464583	0		5	4	FALSE	ICAM1	74.25	0	5	1	0.993668	FALSE	0	ICAM1	2008	0.400273	gene
2.1435	0.000634	0.466527	0		5	4	FALSE	ERBB2	80.5	0	5	1	0.993717	FALSE	0	ERBB2	2446	0.432065	gene
2.1435	0.000668	0.466527	0		5	4	FALSE	EGFR	79.5	0	5	1	0.993717	FALSE	0	EGFR	2674	0.42663	gene
2.1435	0.000634	0.466527	0		5	4	FALSE	CCND1	80.5	0	5	1	0.993717	FALSE	0	CCND1	2446	0.432065	gene
2.88789	0.000289	0.346273	0		5	4	FALSE	JH5	15.6	0	5	0	0.989627	FALSE	0	JH5	1246	0.561538	JH
2.13453	0.00543215	0.468487	0		5	4	FALSE	SLC6A2	45.6	0	5	0	0.993766	FALSE	0	SLC6A2	3868	0.242391	gene
2.1435	0.00273742	0.466527	0		5	4	FALSE	PYGM	52.6	0	5	0	0.993717	FALSE	0	PYGM	3386	0.281967	gene
2.89686	0.000275	0.345201	0		5	4	FALSE	JH13	15.4	0	5	0	0.989578	FALSE	0	JH13	1174	0.576	JH
2.15247	0.00747291	0.464583	0		5	4	FALSE	FUCA1	42	0	5	0	0.993668	FALSE	0	FUCA1	3048	0.225275	gene
2.15247	0.00169906	0.464583	0		5	4	FALSE	MTOR	71	0	5	1	0.993668	FALSE	0	MTOR	2394	0.382514	gene
3.44395	0.00146831	0.290365	0		5	4	FALSE	ZhiQ	11.6	0	5	0	0.986572	FALSE	0	ZhiQ	1072	0.278947	Herb
2.9148	0.000855	0.343077	0		5	4	FALSE	ZQ2	13	0	5	0	0.989479	FALSE	0	ZQ2	2218	0.521739	ZQ
2.15247	0.000787	0.464583	0		4	4	FALSE	MAPK3	74.3333	0	4	1	0.993668	FALSE	0	MAPK3	1562	0.398551	gene
2.15247	0.000736	0.464583	0		4	4	FALSE	ABAT	81.6667	0	4	1	0.993668	FALSE	0	ABAT	1828	0.438406	gene
2.16143	0.000395	0.462656	0		4	4	FALSE	VCAM1	89.6667	0	4	1	0.993618	FALSE	0	VCAM1	1298	0.484517	gene
2.16143	0.000395	0.462656	0		4	4	FALSE	STAT1	89.6667	0	4	1	0.993618	FALSE	0	STAT1	1298	0.484517	gene
2.16143	0.000395	0.462656	0		4	4	FALSE	SELE	89.6667	0	4	1	0.993618	FALSE	0	SELE	1298	0.484517	gene
2.16143	0.00035	0.462656	0		4	4	FALSE	RB1	91	0	4	1	0.993618	FALSE	0	RB1	1314	0.491803	gene
2.15247	0.000362	0.464583	0		4	4	FALSE	NFE2L2	96.6667	0	4	1	0.993668	FALSE	0	NFE2L2	1738	0.519928	gene
2.16143	0.000618	0.462656	0		4	4	FALSE	NCF1	86.3333	0	4	1	0.993618	FALSE	0	NCF1	1492	0.466302	gene
2.15247	0.000329	0.464583	0		4	4	FALSE	MMP3	98	0	4	1	0.993668	FALSE	0	MMP3	1550	0.527174	gene
2.16143	0.00035	0.462656	0		4	4	FALSE	IL6	91	0	4	1	0.993618	FALSE	0	IL6	1314	0.491803	gene
2.16143	0.00035	0.462656	0		4	4	FALSE	IL10	91	0	4	1	0.993618	FALSE	0	IL10	1314	0.491803	gene
2.16143	0.00035	0.462656	0		4	4	FALSE	IFNG	91	0	4	1	0.993618	FALSE	0	IFNG	1314	0.491803	gene
2.16143	0.00114553	0.462656	0		4	4	FALSE	HIF1A	84.3333	0	4	1	0.993618	FALSE	0	HIF1A	1640	0.455373	gene
2.16143	0.000395	0.462656	0		4	4	FALSE	GSTM1	89.6667	0	4	1	0.993618	FALSE	0	GSTM1	1298	0.484517	gene
2.16143	0.000395	0.462656	0		4	4	FALSE	DIO1	89.6667	0	4	1	0.993618	FALSE	0	DIO1	1298	0.484517	gene
2.1435	0.00173899	0.466527	0		4	4	FALSE	KCNMA1	62.25	0	4	0	0.993717	FALSE	0	KCNMA1	2524	0.33288	gene
2.92377	0.000207	0.342025	0		4	4	FALSE	JH8	13.5	0	4	0	0.98943	FALSE	0	JH8	784	0.543478	JH
2.15247	0.00165028	0.464583	0		4	4	FALSE	TYR	58.75	0	4	0	0.993668	FALSE	0	TYR	2374	0.315574	gene
2.16143	0.00205254	0.462656	0		4	4	FALSE	PSEN1	61.5	0	4	0	0.993618	FALSE	0	PSEN1	1662	0.332418	gene
2.16143	0.0020976	0.462656	0		4	4	FALSE	OGA	53.75	0	4	0	0.993618	FALSE	0	OGA	2206	0.289835	gene
2.16143	0.00205254	0.462656	0		4	4	FALSE	APH1B	61.5	0	4	0	0.993618	FALSE	0	APH1B	1662	0.332418	gene
2.16143	0.00219319	0.462656	0		4	4	FALSE	SHBG	55.25	0	4	0	0.993618	FALSE	0	SHBG	1862	0.298077	gene
2.16143	0.00296035	0.462656	0		4	4	FALSE	PTPN1	63.5	0	4	0	0.993618	FALSE	0	PTPN1	2338	0.343407	gene
2.16143	0.000727	0.462656	0		4	4	FALSE	CYP19A1	74.75	0	4	0	0.993618	FALSE	0	CYP19A1	1876	0.40522	gene
2.16143	0.00109687	0.462656	0		4	4	FALSE	ADORA3	66.25	0	4	0	0.993618	FALSE	0	ADORA3	2076	0.358516	gene
3.01345	0.000323	0.331845	0		4	4	FALSE	SDH4	5.5	0	4	0	0.988937	FALSE	0	SDH4	444	0.346154	SDH
2.16143	0.0014486	0.462656	0		4	4	FALSE	ADORA1	63.25	0	4	0	0.993618	FALSE	0	ADORA1	2354	0.342033	gene
2.1704	0.000436	0.460744	0		3	4	FALSE	UGT1A1	100	0	3	1	0.993569	FALSE	0	UGT1A1	910	0.540984	gene
2.1704	0.000436	0.460744	0		3	4	FALSE	SREBF1	100	0	3	1	0.993569	FALSE	0	SREBF1	910	0.540984	gene
2.1704	0.000436	0.460744	0		3	4	FALSE	MTTP	100	0	3	1	0.993569	FALSE	0	MTTP	910	0.540984	gene
2.1704	0.000436	0.460744	0		3	4	FALSE	GSR	100	0	3	1	0.993569	FALSE	0	GSR	910	0.540984	gene
2.1704	0.000436	0.460744	0		3	4	FALSE	ADIPOQ	100	0	3	1	0.993569	FALSE	0	ADIPOQ	910	0.540984	gene
2.1704	0.000123	0.460744	0		3	4	FALSE	TNKS	122.5	0	3	1	0.993569	FALSE	0	TNKS	674	0.663934	gene
2.1704	0.000123	0.460744	0		3	4	FALSE	THBD	122.5	0	3	1	0.993569	FALSE	0	THBD	674	0.663934	gene
2.1704	0.000123	0.460744	0		3	4	FALSE	SPP1	122.5	0	3	1	0.993569	FALSE	0	SPP1	674	0.663934	gene
2.1704	0.000123	0.460744	0		3	4	FALSE	RUNX2	122.5	0	3	1	0.993569	FALSE	0	RUNX2	674	0.663934	gene
2.1704	0.000123	0.460744	0		3	4	FALSE	RUNX1T1	122.5	0	3	1	0.993569	FALSE	0	RUNX1T1	674	0.663934	gene
2.1704	0.000123	0.460744	0		3	4	FALSE	RASA1	122.5	0	3	1	0.993569	FALSE	0	RASA1	674	0.663934	gene
2.1704	0.000123	0.460744	0		3	4	FALSE	RAF1	122.5	0	3	1	0.993569	FALSE	0	RAF1	674	0.663934	gene
2.1704	0.000123	0.460744	0		3	4	FALSE	PTEN	122.5	0	3	1	0.993569	FALSE	0	PTEN	674	0.663934	gene
2.1704	0.000123	0.460744	0		3	4	FALSE	PLAT	122.5	0	3	1	0.993569	FALSE	0	PLAT	674	0.663934	gene
2.1704	0.000123	0.460744	0		3	4	FALSE	ODC1	122.5	0	3	1	0.993569	FALSE	0	ODC1	674	0.663934	gene
2.1704	0.000123	0.460744	0		3	4	FALSE	MYC	122.5	0	3	1	0.993569	FALSE	0	MYC	674	0.663934	gene
2.1704	0.000123	0.460744	0		3	4	FALSE	IL1B	122.5	0	3	1	0.993569	FALSE	0	IL1B	674	0.663934	gene
2.1704	0.000123	0.460744	0		3	4	FALSE	IL1A	122.5	0	3	1	0.993569	FALSE	0	IL1A	674	0.663934	gene
2.1704	0.000123	0.460744	0		3	4	FALSE	IGFBP3	122.5	0	3	1	0.993569	FALSE	0	IGFBP3	674	0.663934	gene
2.1704	0.000123	0.460744	0		3	4	FALSE	IGF2	122.5	0	3	1	0.993569	FALSE	0	IGF2	674	0.663934	gene
2.1704	0.000123	0.460744	0		3	4	FALSE	GJA1	122.5	0	3	1	0.993569	FALSE	0	GJA1	674	0.663934	gene
2.1704	0.000123	0.460744	0		3	4	FALSE	FOS	122.5	0	3	1	0.993569	FALSE	0	FOS	674	0.663934	gene
2.1704	0.000123	0.460744	0		3	4	FALSE	ERBB3	122.5	0	3	1	0.993569	FALSE	0	ERBB3	674	0.663934	gene
2.1704	0.000123	0.460744	0		3	4	FALSE	EIF6	122.5	0	3	1	0.993569	FALSE	0	EIF6	674	0.663934	gene
2.1704	0.000123	0.460744	0		3	4	FALSE	EGF	122.5	0	3	1	0.993569	FALSE	0	EGF	674	0.663934	gene
2.1704	0.000123	0.460744	0		3	4	FALSE	DUOX2	122.5	0	3	1	0.993569	FALSE	0	DUOX2	674	0.663934	gene
2.1704	0.000123	0.460744	0		3	4	FALSE	CCL2	122.5	0	3	1	0.993569	FALSE	0	CCL2	674	0.663934	gene
2.93274	9.58e-05	0.340979	0		3	4	FALSE	JH2	16	0	3	0	0.989381	FALSE	0	JH2	504	0.652174	JH
2.9148	0.000174	0.343077	0		3	4	FALSE	JH4	15.6667	0	3	0	0.989479	FALSE	0	JH4	616	0.586667	JH
2.95067	0.000275	0.338906	0		3	4	FALSE	JH7	9.33333	0	3	0	0.989282	FALSE	0	JH7	542	0.396825	JH
2.16143	0.000812	0.462656	0		3	4	FALSE	PIM1	70.6667	0	3	0	0.993618	FALSE	0	PIM1	1406	0.380692	gene
2.16143	0.00108484	0.462656	0		3	4	FALSE	SLC6A5	71.3333	0	3	0	0.993618	FALSE	0	SLC6A5	1352	0.384335	gene
2.16143	0.000802	0.462656	0		3	4	FALSE	MAPK8	73	0	3	0	0.993618	FALSE	0	MAPK8	1344	0.393443	gene
2.16143	0.000395	0.462656	0		3	4	FALSE	MET	85	0	3	0	0.993618	FALSE	0	MET	1354	0.459016	gene
2.16143	0.000376	0.462656	0		3	4	FALSE	MDM2	86.3333	0	3	0	0.993618	FALSE	0	MDM2	1198	0.466302	gene
2.16143	0.000395	0.462656	0		3	4	FALSE	MCL1	85	0	3	0	0.993618	FALSE	0	MCL1	1354	0.459016	gene
2.1704	0.00138039	0.460744	0		3	4	FALSE	PTGFR	70.3333	0	3	0	0.993569	FALSE	0	PTGFR	1084	0.380952	gene
2.1704	0.00138039	0.460744	0		3	4	FALSE	PTGDR	70.3333	0	3	0	0.993569	FALSE	0	PTGDR	1084	0.380952	gene
2.1704	0.000464	0.460744	0		3	4	FALSE	BACE1	83.3333	0	3	0	0.993569	FALSE	0	BACE1	1140	0.452381	gene
2.1704	0.000998	0.460744	0		3	4	FALSE	AR	71.6667	0	3	0	0.993569	FALSE	0	AR	1190	0.388278	gene
2.1704	0.000293	0.460744	0		3	4	FALSE	RPS6KA3	92	0	3	0	0.993569	FALSE	0	RPS6KA3	1112	0.5	gene
2.1704	0.000293	0.460744	0		3	4	FALSE	RET	92	0	3	0	0.993569	FALSE	0	RET	1112	0.5	gene
2.1704	0.000293	0.460744	0		3	4	FALSE	KDR	92	0	3	0	0.993569	FALSE	0	KDR	1112	0.5	gene
2.1704	0.000293	0.460744	0		3	4	FALSE	JAK3	92	0	3	0	0.993569	FALSE	0	JAK3	1112	0.5	gene
2.1704	0.00241968	0.460744	0		3	4	FALSE	IMPDH2	78.3333	0	3	0	0.993569	FALSE	0	IMPDH2	1522	0.424908	gene
2.17937	0.000109	0.458848	0		3	4	FALSE	CDK8	115.5	0	3	1	0.99352	FALSE	0	CDK8	412	0.629121	gene
3.02242	0.000103	0.330861	0		3	4	FALSE	SDH5	8	0	3	0	0.988888	FALSE	0	SDH5	278	0.538462	SDH
2.1704	0.000942	0.460744	0		3	4	FALSE	CA4	79	0	3	0	0.993569	FALSE	0	CA4	1286	0.428571	gene
2.1704	0.000872	0.460744	0		3	4	FALSE	CA14	79.3333	0	3	0	0.993569	FALSE	0	CA14	1502	0.430403	gene
2.1704	0.000872	0.460744	0		3	4	FALSE	CA1	79.3333	0	3	0	0.993569	FALSE	0	CA1	1502	0.430403	gene
2.1704	0.00111496	0.460744	0		3	4	FALSE	HK1	69.3333	0	3	0	0.993569	FALSE	0	HK1	1574	0.375458	gene
2.93274	0.000227	0.340979	0		3	4	FALSE	TD1	12.3333	0	3	0	0.989381	FALSE	0	TD1	670	0.492754	TD
2.95067	8.02e-05	0.338906	0		2	4	FALSE	JH1	14	0	2	0	0.989282	FALSE	0	JH1	298	0.590909	JH
2.95067	8.02e-05	0.338906	0		2	4	FALSE	JH3	14	0	2	0	0.989282	FALSE	0	JH3	298	0.590909	JH
2.17937	0.000534	0.458848	0		2	4	FALSE	FASLG	96.5	0	2	0	0.99352	FALSE	0	FASLG	618	0.524725	gene
2.17937	0.000189	0.458848	0		2	4	FALSE	NUF2	105	0	2	0	0.99352	FALSE	0	NUF2	530	0.571429	gene
2.17937	0.000189	0.458848	0		2	4	FALSE	IL4	105	0	2	0	0.99352	FALSE	0	IL4	530	0.571429	gene
2.17937	0.000255	0.458848	0		2	4	FALSE	TERT	102.5	0	2	0	0.99352	FALSE	0	TERT	456	0.557692	gene
2.17937	0.000255	0.458848	0		2	4	FALSE	SIGMAR1	102.5	0	2	0	0.99352	FALSE	0	SIGMAR1	456	0.557692	gene
2.17937	0.000255	0.458848	0		2	4	FALSE	SCD	102.5	0	2	0	0.99352	FALSE	0	SCD	456	0.557692	gene
2.17937	0.000255	0.458848	0		2	4	FALSE	PTPN11	102.5	0	2	0	0.99352	FALSE	0	PTPN11	456	0.557692	gene
2.17937	0.000255	0.458848	0		2	4	FALSE	OAT	102.5	0	2	0	0.99352	FALSE	0	OAT	456	0.557692	gene
2.17937	0.000255	0.458848	0		2	4	FALSE	FDFT1	102.5	0	2	0	0.99352	FALSE	0	FDFT1	456	0.557692	gene
2.17937	0.000255	0.458848	0		2	4	FALSE	ACP1	102.5	0	2	0	0.99352	FALSE	0	ACP1	456	0.557692	gene
2.17937	0.000109	0.458848	0		2	4	FALSE	TYRO3	115.5	0	2	0	0.99352	FALSE	0	TYRO3	412	0.629121	gene
2.17937	0.000109	0.458848	0		2	4	FALSE	ROS1	115.5	0	2	0	0.99352	FALSE	0	ROS1	412	0.629121	gene
2.17937	0.000109	0.458848	0		2	4	FALSE	REN	115.5	0	2	0	0.99352	FALSE	0	REN	412	0.629121	gene
2.17937	0.000109	0.458848	0		2	4	FALSE	PRKDC	115.5	0	2	0	0.99352	FALSE	0	PRKDC	412	0.629121	gene
2.17937	0.000109	0.458848	0		2	4	FALSE	PRKCZ	115.5	0	2	0	0.99352	FALSE	0	PRKCZ	412	0.629121	gene
2.17937	0.000109	0.458848	0		2	4	FALSE	PIK3CD	115.5	0	2	0	0.99352	FALSE	0	PIK3CD	412	0.629121	gene
2.17937	0.000109	0.458848	0		2	4	FALSE	PIK3CB	115.5	0	2	0	0.99352	FALSE	0	PIK3CB	412	0.629121	gene
2.17937	0.000109	0.458848	0		2	4	FALSE	PIK3CA	115.5	0	2	0	0.99352	FALSE	0	PIK3CA	412	0.629121	gene
2.17937	0.000109	0.458848	0		2	4	FALSE	NTRK1	115.5	0	2	0	0.99352	FALSE	0	NTRK1	412	0.629121	gene
2.17937	0.000109	0.458848	0		2	4	FALSE	MERTK	115.5	0	2	0	0.99352	FALSE	0	MERTK	412	0.629121	gene
2.17937	0.000109	0.458848	0		2	4	FALSE	MAP2K1	115.5	0	2	0	0.99352	FALSE	0	MAP2K1	412	0.629121	gene
2.17937	0.000109	0.458848	0		2	4	FALSE	LIMK2	115.5	0	2	0	0.99352	FALSE	0	LIMK2	412	0.629121	gene
2.17937	0.000109	0.458848	0		2	4	FALSE	KIT	115.5	0	2	0	0.99352	FALSE	0	KIT	412	0.629121	gene
2.17937	0.000109	0.458848	0		2	4	FALSE	IMPDH1	115.5	0	2	0	0.99352	FALSE	0	IMPDH1	412	0.629121	gene
2.17937	0.000109	0.458848	0		2	4	FALSE	CREBBP	115.5	0	2	0	0.99352	FALSE	0	CREBBP	412	0.629121	gene
2.17937	0.000109	0.458848	0		2	4	FALSE	CCNB2	115.5	0	2	0	0.99352	FALSE	0	CCNB2	412	0.629121	gene
2.17937	0.000109	0.458848	0		2	4	FALSE	BRD4	115.5	0	2	0	0.99352	FALSE	0	BRD4	412	0.629121	gene
2.17937	0.000109	0.458848	0		2	4	FALSE	BAZ2B	115.5	0	2	0	0.99352	FALSE	0	BAZ2B	412	0.629121	gene
2.17937	0.000109	0.458848	0		2	4	FALSE	BAZ2A	115.5	0	2	0	0.99352	FALSE	0	BAZ2A	412	0.629121	gene
2.17937	0.000109	0.458848	0		2	4	FALSE	AXL	115.5	0	2	0	0.99352	FALSE	0	AXL	412	0.629121	gene
2.17937	0.000109	0.458848	0		2	4	FALSE	ALK	115.5	0	2	0	0.99352	FALSE	0	ALK	412	0.629121	gene
2.17937	0.000109	0.458848	0		2	4	FALSE	ADCY1	115.5	0	2	0	0.99352	FALSE	0	ADCY1	412	0.629121	gene
2.17937	0.00193206	0.458848	0		2	4	FALSE	FTO	93	0	2	0	0.99352	FALSE	0	FTO	938	0.505495	gene
2.17937	0.000744	0.458848	0		2	4	FALSE	FGF2	95	0	2	0	0.99352	FALSE	0	FGF2	508	0.516484	gene
2.17937	0.000744	0.458848	0		2	4	FALSE	FGF1	95	0	2	0	0.99352	FALSE	0	FGF1	508	0.516484	gene
2.17937	0.000128	0.458848	0		2	4	FALSE	TYMS	113.5	0	2	0	0.99352	FALSE	0	TYMS	528	0.618132	gene
2.17937	0.000128	0.458848	0		2	4	FALSE	TTR	113.5	0	2	0	0.99352	FALSE	0	TTR	528	0.618132	gene
2.17937	0.000128	0.458848	0		2	4	FALSE	STAT3	113.5	0	2	0	0.99352	FALSE	0	STAT3	528	0.618132	gene
2.17937	0.000128	0.458848	0		2	4	FALSE	SLC16A1	113.5	0	2	0	0.99352	FALSE	0	SLC16A1	528	0.618132	gene
2.17937	0.000128	0.458848	0		2	4	FALSE	PIK3R1	113.5	0	2	0	0.99352	FALSE	0	PIK3R1	528	0.618132	gene
2.17937	0.000128	0.458848	0		2	4	FALSE	KDM4C	113.5	0	2	0	0.99352	FALSE	0	KDM4C	528	0.618132	gene
2.17937	0.000128	0.458848	0		2	4	FALSE	JAK2	113.5	0	2	0	0.99352	FALSE	0	JAK2	528	0.618132	gene
2.17937	0.000128	0.458848	0		2	4	FALSE	FLT1	113.5	0	2	0	0.99352	FALSE	0	FLT1	528	0.618132	gene
2.17937	0.000128	0.458848	0		2	4	FALSE	F12	113.5	0	2	0	0.99352	FALSE	0	F12	528	0.618132	gene
2.17937	0.000128	0.458848	0		2	4	FALSE	ERN1	113.5	0	2	0	0.99352	FALSE	0	ERN1	528	0.618132	gene
2.17937	0.000128	0.458848	0		2	4	FALSE	DYRK1B	113.5	0	2	0	0.99352	FALSE	0	DYRK1B	528	0.618132	gene
2.17937	0.000128	0.458848	0		2	4	FALSE	DYRK1A	113.5	0	2	0	0.99352	FALSE	0	DYRK1A	528	0.618132	gene
2.17937	0.000128	0.458848	0		2	4	FALSE	CDK5	113.5	0	2	0	0.99352	FALSE	0	CDK5	528	0.618132	gene
2.17937	0.000128	0.458848	0		2	4	FALSE	CDC7	113.5	0	2	0	0.99352	FALSE	0	CDC7	528	0.618132	gene
2.17937	0.000128	0.458848	0		2	4	FALSE	CA7	113.5	0	2	0	0.99352	FALSE	0	CA7	528	0.618132	gene
2.17937	0.000128	0.458848	0		2	4	FALSE	CA6	113.5	0	2	0	0.99352	FALSE	0	CA6	528	0.618132	gene
2.17937	0.000128	0.458848	0		2	4	FALSE	BRAF	113.5	0	2	0	0.99352	FALSE	0	BRAF	528	0.618132	gene
2.17937	0.000128	0.458848	0		2	4	FALSE	APP	113.5	0	2	0	0.99352	FALSE	0	APP	528	0.618132	gene
2.17937	0.000128	0.458848	0		2	4	FALSE	ALPL	113.5	0	2	0	0.99352	FALSE	0	ALPL	528	0.618132	gene
2.17937	0.000443	0.458848	0		2	4	FALSE	TYMP	98.5	0	2	0	0.99352	FALSE	0	TYMP	694	0.535714	gene
2.17937	0.000443	0.458848	0		2	4	FALSE	MMP8	98.5	0	2	0	0.99352	FALSE	0	MMP8	694	0.535714	gene
2.17937	0.000443	0.458848	0		2	4	FALSE	MMP7	98.5	0	2	0	0.99352	FALSE	0	MMP7	694	0.535714	gene
2.17937	0.000443	0.458848	0		2	4	FALSE	GRK1	98.5	0	2	0	0.99352	FALSE	0	GRK1	694	0.535714	gene
2.17937	0.000443	0.458848	0		2	4	FALSE	GBA	98.5	0	2	0	0.99352	FALSE	0	GBA	694	0.535714	gene
2.17937	0.000443	0.458848	0		2	4	FALSE	GAPDH	98.5	0	2	0	0.99352	FALSE	0	GAPDH	694	0.535714	gene
2.17937	0.000628	0.458848	0		2	4	FALSE	HPRT1	96.5	0	2	0	0.99352	FALSE	0	HPRT1	834	0.524725	gene
3.03139	4.7e-05	0.329882	0		2	4	FALSE	SDH10	9	0	2	0	0.988839	FALSE	0	SDH10	138	0.615385	SDH
2.17937	0.000648	0.458848	0		2	4	FALSE	GABRB2	96	0	2	0	0.99352	FALSE	0	GABRB2	634	0.521978	gene
2.17937	0.000648	0.458848	0		2	4	FALSE	ESRRG	96	0	2	0	0.99352	FALSE	0	ESRRG	634	0.521978	gene
3.04036	6.88e-05	0.328909	0		2	4	FALSE	TD2	9	0	2	0	0.988789	FALSE	0	TD2	268	0.666667	TD
3.07623	0.000134	0.325073	0		2	4	FALSE	ZQ3	5.5	0	2	0	0.988592	FALSE	0	ZQ3	326	0.5625	ZQ
2.17937	0.000527	0.458848	0		2	4	FALSE	TIMP1	97.5	0	2	0	0.99352	FALSE	0	TIMP1	726	0.53022	gene
2.19731	0	0.455102	0		1	4	FALSE	Symbol	182	0	1	0	0.993421	FALSE	0	Symbol	0	0	gene
