# Supplementary material for: Mechanism of Chinese botanical drug Dizhi pill for myopia: An integrated study based on bioinformatics and network analysis
Source: Medicine (Baltimore). 2023 Sep 22;102(38):e34753. doi: 10.1097/MD.0000000000034753 (PMC10519534; doi:10.1097/MD.0000000000034753)
Supplement: Supplementary file 9 [file medi-102-e34753-s009.xls]

ONTOLOGY	ID	Description	GeneRatio	BgRatio	pvalue	p.adjust	qvalue	geneID	Count
BP	GO:0018108	peptidyl-tyrosine phosphorylation	40/180	375/18723	2.15565786346039e-30	6.34804142297185e-27	2.887520860629e-27	ADIPOQ/ADORA1/ALK/APP/AXL/DYRK1A/DYRK1B/EGF/EGFR/ERBB2/ERBB3/FLT1/ICAM1/IFNG/IGF2/IL4/IL6/INSR/JAK2/JAK3/KDR/KIT/MAP2K1/MAPK3/MERTK/MET/MTOR/NCF1/NTRK1/PRKCZ/PSEN1/PTPN1/PTPN11/RET/ROS1/TGFB1/TNF/TP53/TYRO3/VEGFA	40
BP	GO:0018212	peptidyl-tyrosine modification	40/180	378/18723	2.95120475266009e-30	6.34804142297185e-27	2.887520860629e-27	ADIPOQ/ADORA1/ALK/APP/AXL/DYRK1A/DYRK1B/EGF/EGFR/ERBB2/ERBB3/FLT1/ICAM1/IFNG/IGF2/IL4/IL6/INSR/JAK2/JAK3/KDR/KIT/MAP2K1/MAPK3/MERTK/MET/MTOR/NCF1/NTRK1/PRKCZ/PSEN1/PTPN1/PTPN11/RET/ROS1/TGFB1/TNF/TP53/TYRO3/VEGFA	40
BP	GO:0033674	positive regulation of kinase activity	41/180	467/18723	8.72882337284609e-28	1.25171327166613e-24	5.69364303513014e-25	ADIPOQ/ADORA1/ALK/AXL/CALM2/CCND1/CDK5/EGF/EGFR/ERBB2/ERBB3/ERN1/FGF1/FGF2/FLT1/HSP90AA1/IFNG/IGF2/IL1B/IL4/INSR/JAK2/KDR/KIT/MAP2K1/MERTK/MET/MTOR/NCF1/NTRK1/PIK3CA/PIK3CG/PRKCZ/PSEN1/PTPN1/RET/ROS1/TGFB1/TNF/TYRO3/VEGFA	41
BP	GO:0070997	neuron death	34/180	361/18723	4.82516092417598e-24	5.18946057395126e-21	2.36051951527451e-21	ADORA1/ADORA2A/APP/AXL/BACE1/CASP3/CCL2/CDK5/ERBB3/FAS/FASLG/FOS/GABRA5/GABRB2/GAPDH/GBA/HIF1A/IFNG/IL10/JAK2/MCL1/MTOR/NTRK1/PIK3CA/PSEN1/RASA1/RB1/SIGMAR1/SOD1/STAT3/TERT/TNF/TP53/TYRO3	34
BP	GO:0051402	neuron apoptotic process	29/180	246/18723	2.39809283860967e-23	2.06331907833976e-20	9.38537807784288e-21	ADORA2A/APP/AXL/BACE1/CASP3/CCL2/CDK5/ERBB3/FAS/FASLG/GABRA5/GABRB2/GAPDH/GBA/HIF1A/IL10/JAK2/MCL1/NTRK1/PIK3CA/PSEN1/RASA1/RB1/SIGMAR1/SOD1/TERT/TNF/TP53/TYRO3	29
BP	GO:0043410	positive regulation of MAPK cascade	37/180	480/18723	4.45948031516454e-23	3.19744738597298e-20	1.4544164747177e-20	ALK/APP/AR/BRAF/CCL2/EGF/EGFR/ERBB2/ERN1/FGF1/FGF2/FLT1/ICAM1/IGF2/IL1B/IL6/INSR/KDR/KIT/MAP2K1/MAPK3/MMP8/NCF1/NTRK1/PIK3CG/PRKCA/PRKCZ/PSEN1/PTEN/PTPN1/PTPN11/RAF1/RET/SOD1/TGFB1/TNF/VEGFA	37
BP	GO:0050673	epithelial cell proliferation	35/180	437/18723	2.18145714589743e-22	1.34066123452153e-19	6.09823884845612e-20	AR/CCL2/CCND1/EGF/EGFR/ERBB2/ERN1/ESR1/FGF1/FGF2/FLT1/GJA1/HIF1A/IGF2/IL10/IL6/KDR/KIT/MAP2K1/MAPK1/MTOR/MYC/PGR/PIK3CD/PPARG/PRKCA/PRKDC/PSEN1/PTEN/RB1/STAT1/STAT3/TGFB1/TNF/VEGFA	35
BP	GO:0042060	wound healing	34/180	422/18723	7.71446699712837e-22	4.14845462770578e-19	1.88699922995548e-19	ABAT/ADORA2A/AXL/CASP3/DUOX2/EGFR/ERBB2/ERBB3/F12/FGF1/FGF2/GJA1/HIF1A/IL1A/IL6/JAK2/KDR/MERTK/MTOR/NFE2L2/NOS3/PIK3CA/PIK3CB/PIK3CG/PLAT/PRKCA/PTEN/RAF1/TGFB1/THBD/TIMP1/TNF/TYRO3/VEGFA	34
BP	GO:1901214	regulation of neuron death	30/180	319/18723	3.01283804772849e-21	1.44013658681422e-18	6.55072038681551e-19	ADORA1/ADORA2A/AXL/BACE1/CASP3/CCL2/CDK5/ERBB3/FASLG/FOS/GABRA5/GABRB2/GBA/HIF1A/IFNG/IL10/JAK2/MCL1/MTOR/NTRK1/PIK3CA/PSEN1/RASA1/SIGMAR1/SOD1/STAT3/TERT/TNF/TP53/TYRO3	30
BP	GO:0045860	positive regulation of protein kinase activity	32/180	386/18723	5.93146991446286e-21	2.55171835720192e-18	1.16069500747226e-18	ADIPOQ/ADORA1/CALM2/CCND1/CDK5/EGF/EGFR/ERBB2/ERBB3/ERN1/FGF1/FGF2/FLT1/HSP90AA1/IFNG/IGF2/IL1B/IL4/INSR/JAK2/KIT/MAP2K1/MTOR/NCF1/PIK3CA/PIK3CG/PRKCZ/PSEN1/PTPN1/TGFB1/TNF/VEGFA	32
BP	GO:0043523	regulation of neuron apoptotic process	25/180	212/18723	3.13340720273222e-20	1.22544707146854e-17	5.57416649749205e-18	ADORA2A/AXL/BACE1/CASP3/CCL2/CDK5/ERBB3/FASLG/GABRA5/GABRB2/GBA/HIF1A/IL10/JAK2/MCL1/NTRK1/PIK3CA/PSEN1/RASA1/SIGMAR1/SOD1/TERT/TNF/TP53/TYRO3	25
BP	GO:0071900	regulation of protein serine/threonine kinase activity	30/180	359/18723	8.93173843616496e-20	3.20202822936514e-17	1.45650015375708e-17	ADIPOQ/CALM2/CASP3/CCNB2/CCND1/EGF/EGFR/ERBB2/ERN1/FGF1/FGF2/FLT1/GBA/HTT/IFNG/IGF2/IL1B/INSR/KIT/MAP2K1/PIK3CB/PIK3CG/PPARG/PSEN1/PTEN/PTPN1/RB1/TGFB1/TNF/VEGFA	30
BP	GO:0018105	peptidyl-serine phosphorylation	28/180	315/18723	3.24192571414267e-19	1.07282803248014e-16	4.87995133813055e-17	APP/BRAF/CDC7/CDK2/CDK5/DYRK1A/DYRK1B/EGFR/ERN1/HSP90AA1/IFNG/IL6/MAPK1/MAPK3/MAPK8/MTOR/PIK3CA/PRKCA/PRKCZ/PRKDC/PTEN/RAF1/RET/RPS6KA3/TGFB1/TNF/TNKS/VEGFA	28
BP	GO:0048511	rhythmic process	27/180	298/18723	9.04435242442312e-19	2.77920029499059e-16	1.26416925992501e-16	ADCY1/ADIPOQ/ADORA1/ADORA2A/AXL/CASP3/CDK5/CREBBP/DYRK1A/EGFR/ESR1/IMPDH2/MAPK8/MMP7/MTOR/MTTP/NOS2/NTRK1/PGR/PPARG/PRKDC/PTEN/SLC6A4/SREBF1/TP53/TYMS/TYRO3	27
BP	GO:0033002	muscle cell proliferation	25/180	248/18723	1.475493530619e-18	4.23171544581528e-16	1.92487191117243e-16	ADIPOQ/EGFR/ERN1/FGF2/GJA1/IFNG/IGFBP3/IL10/IL6/JAK2/MAPK1/MDM2/MMP2/MMP9/MTOR/PIM1/PPARG/PRKDC/PTEN/PTPN11/STAT1/STAT3/TERT/TGFB1/TNF	25
BP	GO:0062197	cellular response to chemical stress	28/180	337/18723	1.95690888645174e-18	5.26163876844712e-16	2.39335106573275e-16	AXL/CASP3/EGFR/ERN1/FAS/FOS/GSR/HIF1A/IL10/IL6/JAK2/MAPK1/MAPK3/MAPK8/MCL1/MDM2/MET/MMP2/MMP3/MMP9/NCF1/NFE2L2/NOS3/PIK3CA/PTPN11/SIGMAR1/SOD1/TP53	28
BP	GO:0018209	peptidyl-serine modification	28/180	338/18723	2.11669579607411e-18	5.35648547924165e-16	2.43649379870078e-16	APP/BRAF/CDC7/CDK2/CDK5/DYRK1A/DYRK1B/EGFR/ERN1/HSP90AA1/IFNG/IL6/MAPK1/MAPK3/MAPK8/MTOR/PIK3CA/PRKCA/PRKCZ/PRKDC/PTEN/RAF1/RET/RPS6KA3/TGFB1/TNF/TNKS/VEGFA	28
BP	GO:0007568	aging	28/180	339/18723	2.28891913563477e-18	5.47051673416709e-16	2.48836296675148e-16	ABAT/APP/BAZ2B/CDK2/FGF2/FOS/GBA/ICAM1/IL10/MAP2K1/MAPK1/MAPK3/MAPK8/MMP7/MTOR/NFE2L2/NTRK1/PRKDC/PSEN1/PTEN/SOD1/SREBF1/STAT3/TERT/TIMP1/TP53/TYMS/VCAM1	28
BP	GO:0032496	response to lipopolysaccharide	28/180	343/18723	3.12157801667095e-18	7.06790980406233e-16	3.21496594625557e-16	ALPL/AXL/CASP3/CCL2/FASLG/FOS/GJA1/ICAM1/IL10/IL1A/IL1B/IL6/JAK2/MAPK1/MAPK3/MAPK8/NOS2/NOS3/PRKCA/PTGFR/REN/RPS6KA3/SELE/TGFB1/THBD/TNF/UGT1A1/VCAM1	28
BP	GO:0006979	response to oxidative stress	31/180	446/18723	4.26756378908599e-18	9.17952971032396e-16	4.17547425468992e-16	ADIPOQ/APP/AXL/CASP3/DUOX2/EGFR/ERN1/FOS/GSR/HIF1A/IL10/IL6/JAK2/MAPK1/MAPK3/MAPK8/MCL1/MDM2/MET/MMP2/MMP3/MMP9/NCF1/NFE2L2/NOS3/PSEN1/PTPN11/SIGMAR1/SOD1/STAT1/TP53	31
BP	GO:0048659	smooth muscle cell proliferation	22/180	184/18723	4.82000958393599e-18	9.70544760303866e-16	4.4146974709557e-16	ADIPOQ/EGFR/ERN1/FGF2/GJA1/IFNG/IGFBP3/IL10/IL6/JAK2/MDM2/MMP2/MMP9/MTOR/PPARG/PRKDC/PTEN/PTPN11/STAT1/TERT/TGFB1/TNF	22
BP	GO:0030099	myeloid cell differentiation	29/180	381/18723	4.96326934604487e-18	9.70544760303866e-16	4.4146974709557e-16	ADIPOQ/APP/CASP3/EIF6/FOS/GBA/HIF1A/IFNG/IL4/JAK2/JAK3/KIT/MMP9/MTOR/MYC/NCOA6/PIK3CD/PIK3R1/PPARG/PRKCA/PRKDC/PSEN1/PTPN11/RB1/STAT1/STAT3/TGFB1/TNF/VEGFA	29
BP	GO:0043491	protein kinase B signaling	23/180	211/18723	6.58815568132538e-18	1.23227155395921e-15	5.60520888402008e-16	AXL/CCL2/EGF/EGFR/FGF2/HSP90AA1/IGF2/IL1B/INSR/KDR/MERTK/MET/MTOR/NTRK1/PIK3CA/PIK3CB/PIK3CD/PIK3CG/PTEN/RET/TGFB1/TNF/TYRO3	23
BP	GO:0014065	phosphatidylinositol 3-kinase signaling	20/180	144/18723	8.4201549145223e-18	1.50931276842812e-15	6.86538069565657e-16	EGF/EGFR/ERBB2/ERBB3/FGF2/FLT1/INSR/JAK2/KDR/KIT/NCF1/NTRK1/PIK3CA/PIK3CB/PIK3CD/PIK3CG/PIK3R1/PTEN/TNF/TYRO3	20
BP	GO:0002237	response to molecule of bacterial origin	28/180	363/18723	1.38663741723442e-17	2.38612566757699e-15	1.08537219311107e-15	ALPL/AXL/CASP3/CCL2/FASLG/FOS/GJA1/ICAM1/IL10/IL1A/IL1B/IL6/JAK2/MAPK1/MAPK3/MAPK8/NOS2/NOS3/PRKCA/PTGFR/REN/RPS6KA3/SELE/TGFB1/THBD/TNF/UGT1A1/VCAM1	28
BP	GO:0048732	gland development	30/180	436/18723	2.06864645260054e-17	3.42281424580289e-15	1.55692864590462e-15	AR/CCNB2/CCND1/EGF/EGFR/ESR1/FGF1/FGF2/HIF1A/IGF2/IL10/IL6/JAK2/MAP2K1/MAPK1/MAPK3/MET/PGR/PIK3CA/PRKDC/PSEN1/PTEN/RAF1/SOD1/TGFB1/TNF/TYMS/TYR/UGT1A1/VEGFA	30
BP	GO:0031667	response to nutrient levels	31/180	474/18723	2.40916024480308e-17	3.83859532338623e-15	1.74605415013213e-15	ADIPOQ/ALPL/CCND1/EGFR/FAS/GBA/ICAM1/MAPK1/MAPK3/MAPK8/MDM2/MMP7/MTOR/NFE2L2/NTRK1/PIM1/PON1/PPARG/PTEN/SLC16A1/SLC6A4/SOD1/SPP1/SREBF1/STAT1/TNKS/TP53/TYMS/TYR/UGT1A1/VCAM1	31
BP	GO:0071902	positive regulation of protein serine/threonine kinase activity	22/180	200/18723	2.95242131599106e-17	4.5361844647834e-15	2.06336512271706e-15	ADIPOQ/CALM2/CCND1/EGF/EGFR/ERBB2/ERN1/FGF1/FGF2/FLT1/IFNG/IGF2/IL1B/INSR/KIT/MAP2K1/PIK3CG/PSEN1/PTPN1/TGFB1/TNF/VEGFA	22
BP	GO:0048660	regulation of smooth muscle cell proliferation	21/180	180/18723	4.78347891503753e-17	7.03089082342095e-15	3.19812719683368e-15	ADIPOQ/EGFR/ERN1/FGF2/GJA1/IFNG/IGFBP3/IL10/IL6/JAK2/MDM2/MMP2/MMP9/MTOR/PPARG/PRKDC/PTEN/STAT1/TERT/TGFB1/TNF	21
BP	GO:0050678	regulation of epithelial cell proliferation	28/180	381/18723	4.90299220601182e-17	7.03089082342095e-15	3.19812719683368e-15	AR/CCL2/CCND1/EGF/EGFR/ERBB2/FGF1/FGF2/FLT1/GJA1/HIF1A/IGF2/IL10/KDR/MTOR/MYC/PGR/PIK3CD/PPARG/PRKCA/PRKDC/PTEN/RB1/STAT1/STAT3/TGFB1/TNF/VEGFA	28
BP	GO:0034599	cellular response to oxidative stress	25/180	288/18723	5.3689553460601e-17	7.45072448346793e-15	3.3890960911123e-15	AXL/EGFR/ERN1/FOS/GSR/HIF1A/IL10/IL6/JAK2/MAPK1/MAPK3/MAPK8/MCL1/MDM2/MET/MMP2/MMP3/MMP9/NCF1/NFE2L2/NOS3/PTPN11/SIGMAR1/SOD1/TP53	25
BP	GO:0009410	response to xenobiotic stimulus	30/180	462/18723	1.01444675121681e-16	1.3636599135663e-14	6.20285247821028e-15	ABAT/ADCY1/ADIPOQ/ADORA2A/CASP3/DRD1/EGFR/FOS/GSTM1/ICAM1/IL10/IL1B/MDM2/MYC/NFE2L2/NOS2/NTRK1/PDE3A/PTEN/RB1/REN/RET/SLC6A2/SLC6A4/SOD1/SREBF1/STAT1/STAT3/TYMS/UGT1A1	30
BP	GO:1901653	cellular response to peptide	27/180	359/18723	1.04604316940232e-16	1.3636599135663e-14	6.20285247821028e-15	ADIPOQ/APP/BACE1/CDK5/GJA1/ICAM1/IGF2/IL1B/INSR/JAK2/JAK3/MDM2/NFE2L2/PIK3CA/PIK3R1/PPARG/PRKCZ/PRKDC/PSEN1/PTEN/PTPN1/PTPN11/SREBF1/STAT1/STAT3/TP53/VCAM1	27
BP	GO:0010038	response to metal ion	27/180	373/18723	2.72929385710956e-16	3.40584621246134e-14	1.54921043063584e-14	ABAT/ADCY1/APP/BACE1/BRAF/CALM2/CASP3/CCND1/EGFR/FOS/HIF1A/ICAM1/IL1A/KCNMA1/KIT/MAPK1/MAPK3/MAPK8/MDM2/MMP9/MTTP/NCF1/NFE2L2/PTEN/SOD1/TERT/VCAM1	27
BP	GO:0000302	response to reactive oxygen species	22/180	222/18723	2.77091160939439e-16	3.40584621246134e-14	1.54921043063584e-14	AXL/CASP3/EGFR/ERN1/FOS/HIF1A/IL10/IL6/MAPK1/MAPK3/MAPK8/MDM2/MET/MMP2/MMP9/NCF1/NFE2L2/NOS3/PTPN11/SIGMAR1/SOD1/STAT1	22
BP	GO:0043405	regulation of MAP kinase activity	20/180	177/18723	5.20297802728096e-16	6.21755874260074e-14	2.82816846570623e-14	ADIPOQ/EGF/EGFR/ERBB2/ERN1/FGF1/FGF2/FLT1/GBA/IL1B/INSR/KIT/PIK3CB/PIK3CG/PPARG/PSEN1/PTPN1/TGFB1/TNF/VEGFA	20
BP	GO:0048015	phosphatidylinositol-mediated signaling	20/180	178/18723	5.81359178238168e-16	6.7594788777854e-14	3.0746705898855e-14	EGF/EGFR/ERBB2/ERBB3/FGF2/FLT1/INSR/JAK2/KDR/KIT/NCF1/NTRK1/PIK3CA/PIK3CB/PIK3CD/PIK3CG/PIK3R1/PTEN/TNF/TYRO3	20
BP	GO:0009314	response to radiation	29/180	456/18723	6.01369952309435e-16	6.80814088114524e-14	3.0968053776821e-14	APP/BACE1/CASP3/CCND1/CDK5/CREBBP/DRD1/EGFR/FOS/GRK1/HIF1A/ICAM1/KIT/MAPK8/MDM2/MMP1/MMP2/MMP3/MMP9/MTOR/MYC/NTRK1/PIK3R1/PRKDC/THBD/TIMP1/TP53/TYR/VCAM1	29
BP	GO:0034614	cellular response to reactive oxygen species	19/180	155/18723	6.271535177837e-16	6.91798572693713e-14	3.14677028221295e-14	AXL/EGFR/ERN1/FOS/IL10/IL6/MAPK1/MAPK3/MAPK8/MDM2/MET/MMP2/MMP9/NCF1/NFE2L2/NOS3/PTPN11/SIGMAR1/SOD1	19
BP	GO:1903131	mononuclear cell differentiation	28/180	426/18723	8.69541526437019e-16	9.35191911683014e-14	4.25388867801689e-14	AXL/ERBB2/GBA/IFNG/IL10/IL1A/IL1B/IL4/IL6/JAK3/KIT/MERTK/MTOR/MYC/NTRK1/PIK3CD/PIK3R1/PPARG/PRKCZ/PRKDC/PSEN1/RUNX2/SOD1/STAT3/TP53/TYRO3/VCAM1/VEGFA	28
BP	GO:0048017	inositol lipid-mediated signaling	20/180	182/18723	8.99869365673014e-16	9.44204392957392e-14	4.29488357069611e-14	EGF/EGFR/ERBB2/ERBB3/FGF2/FLT1/INSR/JAK2/KDR/KIT/NCF1/NTRK1/PIK3CA/PIK3CB/PIK3CD/PIK3CG/PIK3R1/PTEN/TNF/TYRO3	20
BP	GO:0050730	regulation of peptidyl-tyrosine phosphorylation	23/180	264/18723	9.58323056235677e-16	9.81596616172829e-14	4.46496882592011e-14	ADIPOQ/ADORA1/APP/EGF/EGFR/ERBB3/ICAM1/IFNG/IGF2/IL4/IL6/JAK2/KIT/MTOR/NCF1/PRKCZ/PSEN1/PTPN1/PTPN11/TGFB1/TNF/TP53/VEGFA	23
BP	GO:0070371	ERK1 and ERK2 cascade	25/180	330/18723	1.32181811861564e-15	1.32243291774057e-13	6.01532406978328e-14	ADIPOQ/APP/BRAF/CCL2/EGF/EGFR/ERBB2/FGF1/FGF2/ICAM1/IL1B/KDR/MAP2K1/MAPK1/MAPK3/MYC/NTRK1/PRKCA/PRKCZ/PTEN/PTPN1/PTPN11/ROS1/TGFB1/TNF	25
BP	GO:0010001	glial cell differentiation	21/180	225/18723	4.60777533538603e-15	4.50514761200698e-13	2.0492474517901e-13	ADORA2A/APP/CDK5/EGFR/ERBB2/ERBB3/FGF2/GBA/IFNG/IL6/MAP2K1/MAPK1/MAPK3/MTOR/PSEN1/PTEN/PTPN11/SOD1/STAT3/TGFB1/TNF	21
BP	GO:0046777	protein autophosphorylation	21/180	227/18723	5.50654201516378e-15	5.26425416649658e-13	2.39454072659403e-13	ADIPOQ/ALK/CALM2/CDK5/DYRK1A/DYRK1B/EGFR/ERBB2/ERN1/FLT1/GRK1/INSR/JAK2/KDR/KIT/MAPK3/MTOR/NTRK1/PIM1/TYRO3/VEGFA	21
BP	GO:0050727	regulation of inflammatory response	26/180	386/18723	5.70809606908761e-15	5.33831071504672e-13	2.42822668019082e-13	ADIPOQ/ADORA1/ADORA2A/APP/BRD4/EGFR/ESR1/F12/GBA/IFNG/IL10/IL1B/IL4/IL6/JAK2/MMP3/MMP8/MMP9/NCF1/PIK3CG/PPARG/RB1/SELE/SOD1/TNF/TYRO3	26
BP	GO:0043406	positive regulation of MAP kinase activity	16/180	112/18723	1.15774826964612e-14	1.05970916085481e-12	4.82027779008317e-13	EGF/EGFR/ERBB2/ERN1/FGF1/FGF2/FLT1/IL1B/INSR/KIT/PIK3CG/PSEN1/PTPN1/TGFB1/TNF/VEGFA	16
BP	GO:0042063	gliogenesis	23/180	301/18723	1.63939628543685e-14	1.46930892082278e-12	6.68341599698927e-13	ADORA2A/APP/CCL2/CDK5/EGFR/ERBB2/ERBB3/FGF2/GBA/IFNG/IL1B/IL6/MAP2K1/MAPK1/MAPK3/MTOR/PSEN1/PTEN/PTPN11/SOD1/STAT3/TGFB1/TNF	23
BP	GO:0048545	response to steroid hormone	24/180	339/18723	2.30361963839963e-14	2.02248401722351e-12	9.1996324549622e-13	ADIPOQ/ALPL/AR/CASP3/CCND1/EGFR/ESR1/ESRRG/FOS/GBA/ICAM1/IL10/IL6/JAK2/KDM4C/MDM2/PGR/RXRA/SPP1/SREBF1/TGFB1/TNF/TYMS/UGT1A1	24
BP	GO:0042110	T cell activation	28/180	487/18723	2.53758937111047e-14	2.18334189490345e-12	9.93132345451446e-13	ADORA2A/CASP3/CCL2/ERBB2/GBA/ICAM1/IFNG/IGF2/IL10/IL1A/IL1B/IL4/IL6/JAK3/KIT/MTOR/PIK3CA/PIK3CD/PIK3CG/PRKCZ/PRKDC/PSEN1/PTPN11/RUNX2/SOD1/STAT3/TP53/VCAM1	28
BP	GO:0097191	extrinsic apoptotic signaling pathway	20/180	219/18723	3.24675121839795e-14	2.73873014540156e-12	1.24576068421089e-12	AR/ERBB3/FAS/FASLG/HTT/ICAM1/IFNG/IL1A/IL1B/IL4/JAK2/MCL1/NOS3/PIK3R1/PTEN/RAF1/RET/TERT/TGFB1/TNF	20
BP	GO:0051897	positive regulation of protein kinase B signaling	16/180	120/18723	3.53411011370341e-14	2.92379648252924e-12	1.32994143752523e-12	AXL/EGF/EGFR/FGF2/HSP90AA1/IGF2/INSR/MET/MTOR/PIK3CA/PIK3CB/PIK3CD/PIK3CG/RET/TGFB1/TNF	16
BP	GO:0050731	positive regulation of peptidyl-tyrosine phosphorylation	19/180	193/18723	3.73462573624312e-14	3.03138866364489e-12	1.37888167699622e-12	ADIPOQ/ADORA1/EGF/ERBB3/ICAM1/IFNG/IGF2/IL4/IL6/JAK2/KIT/MTOR/NCF1/PTPN1/PTPN11/TGFB1/TNF/TP53/VEGFA	19
BP	GO:0043524	negative regulation of neuron apoptotic process	17/180	145/18723	4.80989158970486e-14	3.83188029979821e-12	1.74299970083067e-12	ADORA2A/AXL/CCL2/ERBB3/GABRA5/GABRB2/GBA/HIF1A/IL10/JAK2/NTRK1/PIK3CA/PSEN1/RASA1/SOD1/TERT/TYRO3	17
BP	GO:0048608	reproductive structure development	26/180	424/18723	5.21860514699922e-14	4.08189806225285e-12	1.85672477861657e-12	AR/AXL/CASP3/CCND1/CYP19A1/ESR1/GJA1/HIF1A/ICAM1/IGF2/IL10/KIT/MAP2K1/MAPK1/MAPK3/MERTK/NTRK1/PGR/PPARG/PTEN/PTPN11/REN/SOD1/SPP1/TYRO3/VEGFA	26
BP	GO:0009416	response to light stimulus	23/180	320/18723	6.04693757394885e-14	4.64365010076623e-12	2.11224780085748e-12	APP/CASP3/CCND1/CDK5/CREBBP/DRD1/EGFR/FOS/GRK1/HIF1A/KIT/MAPK8/MDM2/MMP1/MMP2/MMP3/MMP9/MTOR/MYC/PIK3R1/TIMP1/TP53/TYR	23
BP	GO:0061458	reproductive system development	26/180	427/18723	6.15267447102918e-14	4.64365010076623e-12	2.11224780085748e-12	AR/AXL/CASP3/CCND1/CYP19A1/ESR1/GJA1/HIF1A/ICAM1/IGF2/IL10/KIT/MAP2K1/MAPK1/MAPK3/MERTK/NTRK1/PGR/PPARG/PTEN/PTPN11/REN/SOD1/SPP1/TYRO3/VEGFA	26
BP	GO:0001819	positive regulation of cytokine production	27/180	467/18723	6.74206563035543e-14	4.9298858499083e-12	2.24244728155314e-12	ADIPOQ/APP/GAPDH/HIF1A/HK1/HSP90AA1/IFNG/IL10/IL1A/IL1B/IL4/IL6/JAK2/KIT/MMP8/NOS2/PIK3CD/PIK3CG/PIK3R1/PRKCZ/PSEN1/PTPN11/SOD1/STAT1/STAT3/TGFB1/TNF	27
BP	GO:2001233	regulation of apoptotic signaling pathway	24/180	356/18723	6.76111727439772e-14	4.9298858499083e-12	2.24244728155314e-12	ADORA2A/AR/FAS/HIF1A/HTT/ICAM1/IL1A/IL1B/IL4/MCL1/MDM2/MMP9/NFE2L2/NOS3/PSEN1/PTEN/PTPN1/RAF1/RB1/RET/SOD1/TERT/TNF/TP53	24
BP	GO:0048661	positive regulation of smooth muscle cell proliferation	15/180	104/18723	6.96475104988407e-14	4.99372650276688e-12	2.27148635118149e-12	EGFR/ERN1/FGF2/GJA1/IL10/IL6/JAK2/MDM2/MMP2/MMP9/MTOR/STAT1/TERT/TGFB1/TNF	15
BP	GO:0010631	epithelial cell migration	24/180	357/18723	7.18963439863505e-14	5.07046019392262e-12	2.30639005126187e-12	EGF/FGF1/FGF2/HIF1A/IFNG/IL4/KDR/KIT/MET/MMP9/MTOR/NFE2L2/NOS3/PIK3CA/PIK3CB/PIK3CD/PIK3CG/PPARG/PRKCA/PTEN/PTPN11/TGFB1/TNF/VEGFA	24
BP	GO:0007584	response to nutrient	18/180	174/18723	7.6349055453972e-14	5.29763929940303e-12	2.40972655499039e-12	ADIPOQ/ALPL/CCND1/EGFR/MDM2/MTOR/PIM1/PPARG/PTEN/SLC16A1/SLC6A4/SPP1/STAT1/TNKS/TYMS/TYR/UGT1A1/VCAM1	18
BP	GO:0090132	epithelium migration	24/180	360/18723	8.63472563637038e-14	5.8962840774072e-12	2.68203090359441e-12	EGF/FGF1/FGF2/HIF1A/IFNG/IL4/KDR/KIT/MET/MMP9/MTOR/NFE2L2/NOS3/PIK3CA/PIK3CB/PIK3CD/PIK3CG/PPARG/PRKCA/PTEN/PTPN11/TGFB1/TNF/VEGFA	24
BP	GO:0001667	ameboidal-type cell migration	27/180	475/18723	1.01310466590696e-13	6.80996292614336e-12	3.09763416763329e-12	EGF/FGF1/FGF2/GJA1/HIF1A/IFNG/IL4/KDR/KIT/MET/MMP9/MTOR/NFE2L2/NOS3/PIK3CA/PIK3CB/PIK3CD/PIK3CG/PPARG/PRKCA/PTEN/PTPN11/RET/TGFB1/TIMP1/TNF/VEGFA	27
BP	GO:0090130	tissue migration	24/180	365/18723	1.16708799665048e-13	7.72432701783131e-12	3.51354912675828e-12	EGF/FGF1/FGF2/HIF1A/IFNG/IL4/KDR/KIT/MET/MMP9/MTOR/NFE2L2/NOS3/PIK3CA/PIK3CB/PIK3CD/PIK3CG/PPARG/PRKCA/PTEN/PTPN11/TGFB1/TNF/VEGFA	24
BP	GO:0002573	myeloid leukocyte differentiation	19/180	208/18723	1.46446512367138e-13	9.40317755527507e-12	4.27720450102923e-12	ADIPOQ/APP/FOS/GBA/IFNG/IL4/KIT/MMP9/MTOR/MYC/PIK3CD/PIK3R1/PPARG/PRKCA/PSEN1/RB1/TGFB1/TNF/VEGFA	19
BP	GO:1901215	negative regulation of neuron death	19/180	208/18723	1.46446512367138e-13	9.40317755527507e-12	4.27720450102923e-12	ADORA2A/AXL/CCL2/CDK5/ERBB3/GABRA5/GABRB2/GBA/HIF1A/IL10/JAK2/NTRK1/PIK3CA/PSEN1/RASA1/SOD1/STAT3/TERT/TYRO3	19
BP	GO:0007623	circadian rhythm	19/180	210/18723	1.74215504370857e-13	1.1021692644168e-11	5.01341521091985e-12	ADCY1/ADIPOQ/ADORA1/ADORA2A/DYRK1A/EGFR/IMPDH2/MAPK8/MTOR/MTTP/NOS2/NTRK1/PPARG/PRKDC/PTEN/SLC6A4/SREBF1/TP53/TYMS	19
BP	GO:0030098	lymphocyte differentiation	24/180	374/18723	1.98340963091245e-13	1.22686687480021e-11	5.58062472840927e-12	AXL/ERBB2/GBA/IFNG/IL10/IL1A/IL1B/IL4/IL6/JAK3/KIT/MERTK/MTOR/NTRK1/PIK3CD/PIK3R1/PRKCZ/PRKDC/RUNX2/SOD1/STAT3/TP53/TYRO3/VCAM1	24
BP	GO:0048872	homeostasis of number of cells	21/180	272/18723	1.99629663496082e-13	1.22686687480021e-11	5.58062472840927e-12	AXL/CASP3/CCNB2/FAS/GBA/HIF1A/IL6/JAK2/JAK3/KIT/MERTK/NOS3/PIK3CB/PIK3CD/PRKDC/PTPN11/RB1/SOD1/STAT1/STAT3/VEGFA	21
BP	GO:0051896	regulation of protein kinase B signaling	18/180	185/18723	2.22220357223679e-13	1.34646757292432e-11	6.12465002340727e-12	AXL/EGF/EGFR/FGF2/HSP90AA1/IGF2/INSR/MET/MTOR/NTRK1/PIK3CA/PIK3CB/PIK3CD/PIK3CG/PTEN/RET/TGFB1/TNF	18
BP	GO:0001666	response to hypoxia	22/180	307/18723	2.3463828295703e-13	1.38572328452521e-11	6.30321169084727e-12	ABAT/ADIPOQ/ADORA1/CASP3/CREBBP/HIF1A/ICAM1/KCNMA1/MDM2/MMP2/MTOR/MYC/NFE2L2/NOS2/PLAT/PTEN/RAF1/SLC6A4/TERT/TP53/VCAM1/VEGFA	22
BP	GO:0043434	response to peptide hormone	25/180	414/18723	2.35141329080289e-13	1.38572328452521e-11	6.30321169084727e-12	ADIPOQ/EIF6/GJA1/ICAM1/IGF2/IL10/IL1B/INSR/JAK2/JAK3/MDM2/MTOR/NFE2L2/PIK3CA/PIK3R1/PPARG/PRKCZ/PRKDC/PTEN/PTPN1/PTPN11/SREBF1/STAT1/STAT3/TIMP1	25
BP	GO:0050878	regulation of body fluid levels	24/180	379/18723	2.64580016672529e-13	1.53515417756953e-11	6.98292499474357e-12	ABAT/ADORA1/ADORA2A/AXL/CCND1/EGFR/F12/GBA/GJA1/HIF1A/IL6/JAK2/MERTK/MET/NFE2L2/NOS3/PIK3CA/PIK3CB/PIK3CG/PLAT/PRKCA/THBD/TYRO3/VEGFA	24
BP	GO:0070372	regulation of ERK1 and ERK2 cascade	22/180	309/18723	2.67634968195524e-13	1.53515417756953e-11	6.98292499474357e-12	ADIPOQ/APP/BRAF/CCL2/EGFR/ERBB2/FGF1/FGF2/ICAM1/IL1B/KDR/MAP2K1/MAPK3/NTRK1/PRKCA/PRKCZ/PTEN/PTPN1/PTPN11/ROS1/TGFB1/TNF	22
BP	GO:0070482	response to oxygen levels	23/180	347/18723	3.33322143231234e-13	1.88677876339575e-11	8.58235269067678e-12	ABAT/ADIPOQ/ADORA1/CASP3/CREBBP/FAS/HIF1A/ICAM1/KCNMA1/MDM2/MMP2/MTOR/MYC/NFE2L2/NOS2/PLAT/PTEN/RAF1/SLC6A4/TERT/TP53/VCAM1/VEGFA	23
BP	GO:0044706	multi-multicellular organism process	19/180	220/18723	4.03786936148919e-13	2.2559628562502e-11	1.02616529637846e-11	AR/ESR1/FOS/GJA1/IL1B/MAPK1/MAPK3/MMP2/MMP7/MMP9/MTOR/PGR/PTGFR/SLC6A4/SOD1/SPP1/THBD/TIMP1/VEGFA	19
BP	GO:0001935	endothelial cell proliferation	18/180	193/18723	4.62219650907042e-13	2.54931915154115e-11	1.15960368560889e-11	CCL2/EGF/ERN1/FGF2/FLT1/GJA1/HIF1A/IGF2/IL10/KDR/MTOR/PIK3CD/PPARG/PRKCA/STAT1/STAT3/TNF/VEGFA	18
BP	GO:0062013	positive regulation of small molecule metabolic process	16/180	143/18723	5.75088513430027e-13	3.13168453769111e-11	1.42450305991528e-11	ADIPOQ/APP/FGF1/HIF1A/IFNG/IGF2/IL1B/IL4/INSR/NOS2/NOS3/PPARG/PSEN1/SREBF1/STAT3/TNF	16
BP	GO:0036293	response to decreased oxygen levels	22/180	322/18723	6.14819369516609e-13	3.30619115957556e-11	1.50388053675181e-11	ABAT/ADIPOQ/ADORA1/CASP3/CREBBP/HIF1A/ICAM1/KCNMA1/MDM2/MMP2/MTOR/MYC/NFE2L2/NOS2/PLAT/PTEN/RAF1/SLC6A4/TERT/TP53/VCAM1/VEGFA	22
BP	GO:0010632	regulation of epithelial cell migration	21/180	292/18723	7.94480279214446e-13	4.2195730384945e-11	1.919348718726e-11	EGF/FGF1/FGF2/HIF1A/IFNG/IL4/KDR/MET/MMP9/MTOR/NFE2L2/NOS3/PIK3CB/PIK3CD/PIK3CG/PPARG/PRKCA/PTEN/TGFB1/TNF/VEGFA	21
BP	GO:1903798	regulation of production of miRNAs involved in gene silencing by miRNA	9/180	25/18723	1.02694471021705e-12	5.35683339496757e-11	2.43665205442871e-11	EGFR/ESR1/IL6/MAP2K1/STAT3/TERT/TGFB1/TNF/TP53	9
BP	GO:0050890	cognition	21/180	296/18723	1.03351271915925e-12	5.35683339496757e-11	2.43665205442871e-11	ADCY1/ADORA1/APP/CASP3/CDK5/DRD1/EGFR/FOS/GABRA5/HIF1A/HTT/INSR/KIT/MAPK1/MTOR/NTRK1/PRKCZ/PSEN1/PTEN/SLC6A4/TNF	21
BP	GO:0071214	cellular response to abiotic stimulus	22/180	331/18723	1.06893199035778e-12	5.41005343825787e-11	2.46086014869984e-11	CASP3/CREBBP/EGFR/FAS/GJA1/GRK1/IL1B/MAPK3/MAPK8/MDM2/MMP1/MMP2/MMP3/MMP7/MMP9/MYC/PIK3CA/PIK3R1/PTEN/PTPN11/TIMP1/TP53	22
BP	GO:0104004	cellular response to environmental stimulus	22/180	331/18723	1.06893199035778e-12	5.41005343825787e-11	2.46086014869984e-11	CASP3/CREBBP/EGFR/FAS/GJA1/GRK1/IL1B/MAPK3/MAPK8/MDM2/MMP1/MMP2/MMP3/MMP7/MMP9/MYC/PIK3CA/PIK3R1/PTEN/PTPN11/TIMP1/TP53	22
BP	GO:0010634	positive regulation of epithelial cell migration	17/180	176/18723	1.19701915932401e-12	5.98787956210686e-11	2.72369475787435e-11	EGF/FGF1/FGF2/HIF1A/IFNG/KDR/MET/MMP9/MTOR/NFE2L2/NOS3/PIK3CB/PIK3CD/PIK3CG/PRKCA/TGFB1/VEGFA	17
BP	GO:0022407	regulation of cell-cell adhesion	25/180	448/18723	1.35859143787554e-12	6.71800042039147e-11	3.05580336722399e-11	ABAT/ADIPOQ/ADORA2A/CASP3/CCL2/ERBB2/ICAM1/IFNG/IGF2/IL10/IL1A/IL1B/IL4/IL6/JAK2/JAK3/PIK3CA/PRKCA/PRKCZ/PTPN11/SELE/TGFB1/TNF/VCAM1/VEGFA	25
BP	GO:0070920	regulation of production of small RNA involved in gene silencing by RNA	9/180	26/18723	1.55771232936244e-12	7.61508913740591e-11	3.46386031134542e-11	EGFR/ESR1/IL6/MAP2K1/STAT3/TERT/TGFB1/TNF/TP53	9
BP	GO:0001936	regulation of endothelial cell proliferation	17/180	179/18723	1.5779020803308e-12	7.62711769616079e-11	3.46933171772319e-11	CCL2/EGF/FGF2/FLT1/GJA1/HIF1A/IGF2/IL10/KDR/MTOR/PIK3CD/PPARG/PRKCA/STAT1/STAT3/TNF/VEGFA	17
BP	GO:0045765	regulation of angiogenesis	22/180	342/18723	2.05263772688316e-12	9.8116083345015e-11	4.46298658979625e-11	ERBB2/FASLG/FGF1/FGF2/FLT1/HIF1A/IL10/IL1A/IL1B/IL6/KDR/NFE2L2/NOS3/PIK3CB/PIK3CD/PPARG/PRKCA/STAT1/STAT3/TERT/TNF/VEGFA	22
BP	GO:0046683	response to organophosphorus	15/180	131/18723	2.22665241074650e-12	1.05264381000346e-10	4.78813977047745e-11	ADIPOQ/APP/DUOX2/FOS/PDE3A/PIK3CG/PTEN/REN/SLC6A4/SOD1/SREBF1/STAT1/THBD/TYMS/TYR	15
BP	GO:0002262	myeloid cell homeostasis	16/180	157/18723	2.47272479899301e-12	1.15626761796391e-10	5.25949130586729e-11	AXL/CASP3/HIF1A/IL6/JAK2/JAK3/KIT/MERTK/PIK3CB/PIK3CD/PRKDC/RB1/SOD1/STAT1/STAT3/VEGFA	16
BP	GO:0023061	signal release	25/180	463/18723	2.80184093456926e-12	1.29607738715236e-10	5.89544119679034e-11	ABAT/ADCY1/ADIPOQ/ADORA1/ADORA2A/BACE1/CDK5/CYP19A1/EGFR/GJA1/HIF1A/IFNG/IL1B/IL6/JAK2/NOS2/PSEN1/PTPN11/RAF1/REN/SLC16A1/SLC6A4/SPP1/SREBF1/TNF	25
BP	GO:1901342	regulation of vasculature development	22/180	348/18723	2.89989405131797e-12	1.32716427752871e-10	6.03684551108634e-11	ERBB2/FASLG/FGF1/FGF2/FLT1/HIF1A/IL10/IL1A/IL1B/IL6/KDR/NFE2L2/NOS3/PIK3CB/PIK3CD/PPARG/PRKCA/STAT1/STAT3/TERT/TNF/VEGFA	22
BP	GO:1904705	regulation of vascular associated smooth muscle cell proliferation	13/180	90/18723	3.34291346476175e-12	1.51381197109527e-10	6.88584612852309e-11	ADIPOQ/ERN1/FGF2/GJA1/IL10/JAK2/MDM2/MMP2/MMP9/PPARG/PTEN/TERT/TNF	13
BP	GO:0010506	regulation of autophagy	21/180	317/18723	3.85301582851261e-12	1.71535761389603e-10	7.80261274861808e-11	CASP3/CDK5/ERN1/GAPDH/GBA/HIF1A/HTT/IFNG/IL10/IL4/KDR/MAPK3/MAPK8/MCL1/MET/MTOR/PIK3CA/PIK3CB/SREBF1/STAT3/TP53	21
BP	GO:1990874	vascular associated smooth muscle cell proliferation	13/180	91/18723	3.86772869706916e-12	1.71535761389603e-10	7.80261274861808e-11	ADIPOQ/ERN1/FGF2/GJA1/IL10/JAK2/MDM2/MMP2/MMP9/PPARG/PTEN/TERT/TNF	13
BP	GO:0071496	cellular response to external stimulus	21/180	320/18723	4.61111408527691e-12	2.02418497906748e-10	9.20736958596109e-11	AXL/EGFR/FAS/FOS/GBA/GJA1/ICAM1/IL1B/MAPK1/MAPK3/MAPK8/MDM2/MMP7/MTOR/NFE2L2/PIM1/PTPN11/SREBF1/TNKS/TP53/VCAM1	21
BP	GO:0007565	female pregnancy	17/180	193/18723	5.35880849876304e-12	2.32864587491703e-10	1.0592264751941e-10	AR/ESR1/FOS/GJA1/IL1B/MAPK1/MAPK3/MMP2/MMP7/MMP9/MTOR/PGR/SOD1/SPP1/THBD/TIMP1/VEGFA	17
BP	GO:0007611	learning or memory	19/180	255/18723	5.59375923307663e-12	2.40643522206957e-10	1.09461035939889e-10	ADCY1/APP/CASP3/CDK5/DRD1/EGFR/FOS/GABRA5/HIF1A/HTT/INSR/KIT/MAPK1/MTOR/NTRK1/PRKCZ/PSEN1/PTEN/SLC6A4	19
BP	GO:2001234	negative regulation of apoptotic signaling pathway	18/180	224/18723	5.86575505295984e-12	2.49413908883841e-10	1.13450404124167e-10	AR/HIF1A/HTT/ICAM1/IL1A/IL1B/IL4/MCL1/MDM2/MMP9/NFE2L2/NOS3/PSEN1/PTPN1/RAF1/RB1/TERT/TNF	18
BP	GO:1902895	positive regulation of pri-miRNA transcription by RNA polymerase II	10/180	42/18723	5.91574363385044e-12	2.49413908883841e-10	1.13450404124167e-10	FGF2/FOS/HIF1A/IL10/PPARG/STAT3/TERT/TGFB1/TNF/TP53	10
BP	GO:0018107	peptidyl-threonine phosphorylation	14/180	116/18723	5.9715556985206e-12	2.49413908883841e-10	1.13450404124167e-10	APP/CALM2/CDK5/DYRK1A/DYRK1B/EGF/MAP2K1/MAPK1/MAPK8/MTOR/PRKCA/PRKDC/TGFB1/TNKS	14
BP	GO:0050804	modulation of chemical synaptic transmission	24/180	439/18723	6.12067802742009e-12	2.53184200711166e-10	1.15165389200141e-10	ACHE/ADCY1/ADIPOQ/ADORA1/ADORA2A/APP/BACE1/CA7/CCL2/CDK5/DRD1/EGFR/IL1B/JAK2/KIT/MAPK1/MTOR/NTRK1/PRKCZ/PSEN1/PTEN/SLC6A4/STAT3/TNF	24
BP	GO:0099177	regulation of trans-synaptic signaling	24/180	440/18723	6.42115182409574e-12	2.63083763307237e-10	1.19668383368361e-10	ACHE/ADCY1/ADIPOQ/ADORA1/ADORA2A/APP/BACE1/CA7/CCL2/CDK5/DRD1/EGFR/IL1B/JAK2/KIT/MAPK1/MTOR/NTRK1/PRKCZ/PSEN1/PTEN/SLC6A4/STAT3/TNF	24
BP	GO:0006809	nitric oxide biosynthetic process	12/180	76/18723	7.83265497518945e-12	3.17887563238349e-10	1.44596877843865e-10	HSP90AA1/ICAM1/IFNG/IL10/IL1B/INSR/JAK2/MMP8/MTOR/NOS2/NOS3/TNF	12
BP	GO:1903706	regulation of hemopoiesis	22/180	367/18723	8.28175785563685e-12	3.32973105560278e-10	1.51458808200973e-10	ADIPOQ/AXL/EIF6/ERBB2/FOS/HIF1A/IFNG/IL10/IL4/JAK3/MTOR/MYC/PIK3R1/PRKCA/PRKCZ/PRKDC/RB1/SOD1/STAT1/STAT3/TGFB1/TNF	22
BP	GO:0062012	regulation of small molecule metabolic process	21/180	334/18723	1.03936696831971e-11	4.14014509047349e-10	1.88321948743307e-10	ADIPOQ/APP/EIF6/FGF1/HIF1A/IFNG/IGF2/IL1B/IL4/INSR/KIT/MTOR/NOS2/NOS3/PPARG/PSEN1/SOD1/SREBF1/STAT3/TNF/TP53	21
BP	GO:1904019	epithelial cell apoptotic process	14/180	121/18723	1.07112960101978e-11	4.22752251705237e-10	1.92296468208186e-10	CCL2/FASLG/ICAM1/IL10/IL4/IL6/JAK2/KDR/MTOR/NFE2L2/PIK3CG/RB1/TERT/TNF	14
BP	GO:0001659	temperature homeostasis	16/180	174/18723	1.2045847078659e-11	4.7110212847628e-10	2.14289279609828e-10	ABAT/ACHE/ADIPOQ/ADORA1/ESRRG/FTO/GJA1/IL1A/IL1B/IL4/JAK2/RB1/SCD/STAT3/TNF/VEGFA	16
BP	GO:0014074	response to purine-containing compound	15/180	148/18723	1.33074034504733e-11	5.1575179859402e-10	2.34598985437932e-10	ADIPOQ/ADORA2A/APP/DUOX2/FOS/PDE3A/PIK3CG/PTEN/REN/SLC6A4/SOD1/SREBF1/STAT1/THBD/TYR	15
BP	GO:0051222	positive regulation of protein transport	20/180	303/18723	1.38325302392699e-11	5.31317366869101e-10	2.41679264236869e-10	ABAT/ACHE/ADORA2A/CDK5/EGFR/ERBB2/GJA1/HIF1A/IFNG/IL1A/IL1B/JAK2/MAPK1/MAPK8/MDM2/PIK3R1/PRKCZ/PSEN1/TGFB1/TNF	20
BP	GO:0009411	response to UV	15/180	149/18723	1.46744397224829e-11	5.58667607841781e-10	2.54120013452218e-10	CASP3/CCND1/CREBBP/EGFR/MAPK8/MDM2/MMP1/MMP2/MMP3/MMP9/MYC/PIK3R1/TIMP1/TP53/TYR	15
BP	GO:0050679	positive regulation of epithelial cell proliferation	17/180	207/18723	1.6502486489791e-11	6.18713115291272e-10	2.81432792905742e-10	AR/CCND1/EGF/EGFR/ERBB2/FGF1/FGF2/HIF1A/IGF2/IL10/KDR/MTOR/MYC/PIK3CD/PRKCA/STAT3/VEGFA	17
BP	GO:0009914	hormone transport	20/180	306/18723	1.65392859736161e-11	6.18713115291272e-10	2.81432792905742e-10	ABAT/ADIPOQ/ADORA1/CYP19A1/EGFR/GJA1/HIF1A/IFNG/IL1B/IL6/JAK2/NOS2/PTPN11/RAF1/REN/SLC16A1/SPP1/SREBF1/TNF/TTR	20
BP	GO:0018210	peptidyl-threonine modification	14/180	125/18723	1.67652594535748e-11	6.19241677737358e-10	2.81673219044691e-10	APP/CALM2/CDK5/DYRK1A/DYRK1B/EGF/MAP2K1/MAPK1/MAPK8/MTOR/PRKCA/PRKDC/TGFB1/TNKS	14
BP	GO:0032102	negative regulation of response to external stimulus	23/180	420/18723	1.69012842983886e-11	6.19241677737358e-10	2.81673219044691e-10	ABAT/ADIPOQ/ADORA1/ADORA2A/BACE1/CCL2/DRD1/F12/FGF2/GBA/GJA1/IL10/IL4/NOS3/PLAT/PPARG/PTEN/RB1/SOD1/SPP1/THBD/TNF/TYRO3	23
BP	GO:0046209	nitric oxide metabolic process	12/180	81/18723	1.71291863437344e-11	6.19241677737358e-10	2.81673219044691e-10	HSP90AA1/ICAM1/IFNG/IL10/IL1B/INSR/JAK2/MMP8/MTOR/NOS2/NOS3/TNF	12
BP	GO:0048708	astrocyte differentiation	12/180	81/18723	1.71291863437344e-11	6.19241677737358e-10	2.81673219044691e-10	ADORA2A/APP/EGFR/IFNG/IL6/MAP2K1/MAPK1/MAPK3/PSEN1/PTPN11/STAT3/TNF	12
BP	GO:0060965	negative regulation of gene silencing by miRNA	8/180	22/18723	1.77947648166028e-11	6.37942318675211e-10	2.90179542053199e-10	ESR1/IL6/PPARG/STAT3/TERT/TGFB1/TNF/TP53	8
BP	GO:2001057	reactive nitrogen species metabolic process	12/180	82/18723	1.98993401551041e-11	7.07495548324446e-10	3.21817080020344e-10	HSP90AA1/ICAM1/IFNG/IL10/IL1B/INSR/JAK2/MMP8/MTOR/NOS2/NOS3/TNF	12
BP	GO:0070141	response to UV-A	7/180	14/18723	2.18949163255035e-11	7.68619069377742e-10	3.49620213358101e-10	CCND1/EGFR/MMP1/MMP2/MMP3/MMP9/TIMP1	7
BP	GO:0097696	receptor signaling pathway via STAT	16/180	181/18723	2.19758590268392e-11	7.68619069377742e-10	3.49620213358101e-10	CCL2/CDK5/EGF/IFNG/IL10/IL4/IL6/JAK2/JAK3/KIT/PPARG/RET/STAT1/STAT3/TGFB1/TNF	16
BP	GO:0071887	leukocyte apoptotic process	13/180	106/18723	2.83329895554611e-11	9.82971944093497e-10	4.47122475242803e-10	AXL/CASP3/FAS/FASLG/HIF1A/IL10/IL6/JAK3/MERTK/PIK3CB/PIK3CD/PTEN/TP53	13
BP	GO:0060964	regulation of gene silencing by miRNA	10/180	49/18723	3.11767588652464e-11	1.06446362411341e-09	4.84190432167862e-10	EGFR/ESR1/IL6/MAP2K1/PPARG/STAT3/TERT/TGFB1/TNF/TP53	10
BP	GO:1904707	positive regulation of vascular associated smooth muscle cell proliferation	10/180	49/18723	3.11767588652464e-11	1.06446362411341e-09	4.84190432167862e-10	ERN1/FGF2/GJA1/IL10/JAK2/MDM2/MMP2/MMP9/TERT/TNF	10
BP	GO:0046883	regulation of hormone secretion	18/180	249/18723	3.44222941562792e-11	1.16602133433317e-09	5.30385783974497e-10	ABAT/ADIPOQ/ADORA1/CYP19A1/EGFR/GJA1/HIF1A/IFNG/IL1B/IL6/JAK2/NOS2/PTPN11/REN/SLC16A1/SPP1/SREBF1/TNF	18
BP	GO:0070374	positive regulation of ERK1 and ERK2 cascade	17/180	217/18723	3.49700423803668e-11	1.16911173799534e-09	5.31791509685419e-10	APP/BRAF/CCL2/EGFR/FGF1/FGF2/ICAM1/KDR/MAP2K1/MAPK3/NTRK1/PRKCA/PRKCZ/PTEN/PTPN11/TGFB1/TNF	17
BP	GO:1904951	positive regulation of establishment of protein localization	20/180	319/18723	3.50570465368198e-11	1.16911173799534e-09	5.31791509685419e-10	ABAT/ACHE/ADORA2A/CDK5/EGFR/ERBB2/GJA1/HIF1A/IFNG/IL1A/IL1B/JAK2/MAPK1/MAPK8/MDM2/PIK3R1/PRKCZ/PSEN1/TGFB1/TNF	20
BP	GO:0010595	positive regulation of endothelial cell migration	14/180	133/18723	3.91855676822195e-11	1.29674086283776e-09	5.89845913532357e-10	EGF/FGF1/FGF2/HIF1A/KDR/MET/NFE2L2/NOS3/PIK3CB/PIK3CD/PIK3CG/PRKCA/TGFB1/VEGFA	14
BP	GO:0060149	negative regulation of posttranscriptional gene silencing	8/180	24/18723	4.02625214607442e-11	1.31219217669789e-09	5.96874221654892e-10	ESR1/IL6/PPARG/STAT3/TERT/TGFB1/TNF/TP53	8
BP	GO:0060967	negative regulation of gene silencing by RNA	8/180	24/18723	4.02625214607442e-11	1.31219217669789e-09	5.96874221654892e-10	ESR1/IL6/PPARG/STAT3/TERT/TGFB1/TNF/TP53	8
BP	GO:1903799	negative regulation of production of miRNAs involved in gene silencing by miRNA	7/180	15/18723	4.07211237451207e-11	1.31715995753014e-09	5.99133906151004e-10	ESR1/IL6/STAT3/TERT/TGFB1/TNF/TP53	7
BP	GO:0051090	regulation of DNA-binding transcription factor activity	23/180	440/18723	4.30269186057706e-11	1.38135674508974e-09	6.2833497005599e-10	ADCY1/ADORA3/ALK/APP/AR/ESR1/ICAM1/IL10/IL1B/IL6/JAK2/KIT/MAPK3/MAPK8/NTRK1/PIM1/PPARG/PRKCZ/PTEN/RB1/STAT3/TNF/VEGFA	23
BP	GO:0050817	coagulation	17/180	222/18723	5.01546308565362e-11	1.59826090329495e-09	7.26997729140747e-10	ABAT/ADORA2A/AXL/F12/IL6/JAK2/MERTK/NFE2L2/NOS3/PIK3CA/PIK3CB/PIK3CG/PLAT/PRKCA/PSEN1/THBD/TYRO3	17
BP	GO:0014066	regulation of phosphatidylinositol 3-kinase signaling	13/180	111/18723	5.12909978657248e-11	1.62245494719373e-09	7.38002825328037e-10	EGF/EGFR/ERBB3/FGF2/FLT1/INSR/JAK2/KDR/KIT/NCF1/NTRK1/PTEN/TNF	13
BP	GO:0071375	cellular response to peptide hormone stimulus	19/180	290/18723	5.24973069945902e-11	1.6484920780345e-09	7.49846282773286e-10	ADIPOQ/IGF2/IL1B/INSR/JAK2/JAK3/MDM2/NFE2L2/PIK3CA/PIK3R1/PPARG/PRKCZ/PRKDC/PTEN/PTPN1/PTPN11/SREBF1/STAT1/STAT3	19
BP	GO:0060147	regulation of posttranscriptional gene silencing	10/180	52/18723	5.85445142438347e-11	1.82506159620998e-09	8.30162105105177e-10	EGFR/ESR1/IL6/MAP2K1/PPARG/STAT3/TERT/TGFB1/TNF/TP53	10
BP	GO:0051091	positive regulation of DNA-binding transcription factor activity	18/180	260/18723	7.03093392512892e-11	2.16422495914787e-09	9.84436663254765e-10	ADCY1/ALK/APP/AR/ESR1/ICAM1/IL10/IL1B/IL6/JAK2/KIT/NTRK1/PPARG/PRKCZ/PTEN/STAT3/TNF/VEGFA	18
BP	GO:0046879	hormone secretion	19/180	295/18723	7.04303798885873e-11	2.16422495914787e-09	9.84436663254765e-10	ABAT/ADIPOQ/ADORA1/CYP19A1/EGFR/GJA1/HIF1A/IFNG/IL1B/IL6/JAK2/NOS2/PTPN11/RAF1/REN/SLC16A1/SPP1/SREBF1/TNF	19
BP	GO:0060966	regulation of gene silencing by RNA	10/180	53/18723	7.15641333523476e-11	2.18346738781418e-09	9.93189428159867e-10	EGFR/ESR1/IL6/MAP2K1/PPARG/STAT3/TERT/TGFB1/TNF/TP53	10
BP	GO:1904892	regulation of receptor signaling pathway via STAT	13/180	114/18723	7.21834347982259e-11	2.18685307395752e-09	9.94729468420326e-10	CDK5/EGF/IFNG/IL10/IL4/IL6/JAK2/JAK3/KIT/PPARG/RET/TGFB1/TNF	13
BP	GO:1903034	regulation of response to wounding	15/180	167/18723	7.57932938234241e-11	2.28015909110749e-09	1.03717138916265e-09	ABAT/DUOX2/F12/FGF2/GJA1/IL10/MAP2K1/MTOR/NFE2L2/NOS3/PLAT/PTEN/SPP1/THBD/TNF	15
BP	GO:0016241	regulation of macroautophagy	14/180	141/18723	8.65764127958032e-11	2.58428726563319e-09	1.17550956147988e-09	CASP3/CDK5/ERN1/GAPDH/GBA/HIF1A/HTT/IL4/KDR/MAPK3/MAPK8/MTOR/PIK3CA/TP53	14
BP	GO:1902893	regulation of pri-miRNA transcription by RNA polymerase II	10/180	54/18723	8.71040570703889e-11	2.58428726563319e-09	1.17550956147988e-09	FGF2/FOS/HIF1A/IL10/PPARG/STAT3/TERT/TGFB1/TNF/TP53	10
BP	GO:0032868	response to insulin	18/180	264/18723	9.03684076701337e-11	2.66277321778709e-09	1.21121030900345e-09	ADIPOQ/EIF6/ICAM1/IGF2/IL10/IL1B/INSR/MTOR/PIK3CA/PIK3R1/PPARG/PRKCZ/PRKDC/PTEN/PTPN1/PTPN11/SREBF1/STAT1	18
BP	GO:0007346	regulation of mitotic cell cycle	23/180	457/18723	9.15110362533013e-11	2.67809848953539e-09	1.21818128460356e-09	APP/BRD4/CCL2/CCND1/CDC7/CDK2/EGF/EGFR/IGF2/IL10/IL1A/IL1B/INSR/MDM2/PRKCA/PRKDC/PTEN/PTPN11/RB1/TERT/TGFB1/TNF/TP53	23
BP	GO:0061614	pri-miRNA transcription by RNA polymerase II	10/180	55/18723	1.05582157591684e-10	3.06901649972584e-09	1.39599737526985e-09	FGF2/FOS/HIF1A/IL10/PPARG/STAT3/TERT/TGFB1/TNF/TP53	10
BP	GO:0045429	positive regulation of nitric oxide biosynthetic process	9/180	40/18723	1.21449313853566e-10	3.50654327649691e-09	1.59501430204012e-09	HSP90AA1/ICAM1/IFNG/IL1B/INSR/JAK2/MMP8/MTOR/TNF	9
BP	GO:0051099	positive regulation of binding	15/180	173/18723	1.25295590057642e-10	3.59347752285317e-09	1.63455790819057e-09	APP/CALM2/CDK5/EGF/IFNG/JAK2/MET/MMP8/MMP9/PON1/PPARG/PSEN1/RB1/TERT/TGFB1	15
BP	GO:1904645	response to amyloid-beta	10/180	56/18723	1.27474345443205e-10	3.63175254368653e-09	1.65196799009353e-09	APP/BACE1/CDK5/GJA1/ICAM1/MMP2/MMP3/MMP9/PSEN1/VCAM1	10
BP	GO:0033619	membrane protein proteolysis	10/180	57/18723	1.53321105086878e-10	4.33286735104677e-09	1.97088267527856e-09	BACE1/IFNG/IL10/IL1B/MMP7/PSEN1/RET/TGFB1/TIMP1/TNF	10
BP	GO:1904407	positive regulation of nitric oxide metabolic process	9/180	41/18723	1.54328724817107e-10	4.33286735104677e-09	1.97088267527856e-09	HSP90AA1/ICAM1/IFNG/IL1B/INSR/JAK2/MMP8/MTOR/TNF	9
BP	GO:0032103	positive regulation of response to external stimulus	22/180	427/18723	1.55104967936123e-10	4.33286735104677e-09	1.97088267527856e-09	APP/CREBBP/EGFR/FGF2/HSP90AA1/IFNG/IL1B/IL4/IL6/JAK2/KDR/MAPK1/MAPK3/MET/MMP8/PIK3CG/PRKCA/PRKDC/TGFB1/THBD/TNF/VEGFA	22
BP	GO:0045637	regulation of myeloid cell differentiation	16/180	210/18723	2.05070198147142e-10	5.69169027373551e-09	2.58896773076765e-09	ADIPOQ/EIF6/FOS/HIF1A/IFNG/IL4/MTOR/MYC/PIK3R1/PRKCA/PRKDC/RB1/STAT1/STAT3/TGFB1/TNF	16
BP	GO:0043542	endothelial cell migration	18/180	279/18723	2.22921320472127e-10	6.10832815714069e-09	2.77848296853961e-09	EGF/FGF1/FGF2/HIF1A/KDR/MET/NFE2L2/NOS3/PIK3CA/PIK3CB/PIK3CD/PIK3CG/PPARG/PRKCA/PTEN/TGFB1/TNF/VEGFA	18
BP	GO:1902105	regulation of leukocyte differentiation	18/180	279/18723	2.22921320472127e-10	6.10832815714069e-09	2.77848296853961e-09	ADIPOQ/AXL/ERBB2/FOS/IFNG/IL10/IL4/JAK3/MTOR/MYC/PIK3R1/PRKCA/PRKCZ/PRKDC/RB1/SOD1/TGFB1/TNF	18
BP	GO:0060969	negative regulation of gene silencing	8/180	29/18723	2.2553585812651e-10	6.14085608645727e-09	2.79327888245958e-09	ESR1/IL6/PPARG/STAT3/TERT/TGFB1/TNF/TP53	8
BP	GO:0045766	positive regulation of angiogenesis	15/180	181/18723	2.37593973595448e-10	6.38830796504761e-09	2.90583682180222e-09	FGF1/FGF2/FLT1/HIF1A/IL10/IL1A/IL1B/KDR/NFE2L2/NOS3/PIK3CD/PRKCA/STAT3/TERT/VEGFA	15
BP	GO:1904018	positive regulation of vasculature development	15/180	181/18723	2.37593973595448e-10	6.38830796504761e-09	2.90583682180222e-09	FGF1/FGF2/FLT1/HIF1A/IL10/IL1A/IL1B/KDR/NFE2L2/NOS3/PIK3CD/PRKCA/STAT3/TERT/VEGFA	15
BP	GO:0045785	positive regulation of cell adhesion	22/180	437/18723	2.40791018397884e-10	6.41520815098891e-09	2.91807285538877e-09	CCL2/ERBB2/ICAM1/IFNG/IGF2/IL10/IL1A/IL1B/IL4/IL6/JAK2/JAK3/KDR/PIK3CA/PRKCA/PRKCZ/PTPN11/RET/SELE/TNF/VCAM1/VEGFA	22
BP	GO:0045981	positive regulation of nucleotide metabolic process	9/180	43/18723	2.44347402527317e-10	6.41520815098891e-09	2.91807285538877e-09	APP/HIF1A/IFNG/IL4/INSR/NOS2/NOS3/PSEN1/STAT3	9
BP	GO:1900544	positive regulation of purine nucleotide metabolic process	9/180	43/18723	2.44347402527317e-10	6.41520815098891e-09	2.91807285538877e-09	APP/HIF1A/IFNG/IL4/INSR/NOS2/NOS3/PSEN1/STAT3	9
BP	GO:0014068	positive regulation of phosphatidylinositol 3-kinase signaling	11/180	79/18723	2.445593065463e-10	6.41520815098891e-09	2.91807285538877e-09	EGF/ERBB3/FGF2/FLT1/INSR/JAK2/KDR/KIT/NCF1/NTRK1/TNF	11
BP	GO:0150076	neuroinflammatory response	9/180	44/18723	3.04656610479323e-10	7.94322871686089e-09	3.61312050322846e-09	ADCY1/IFNG/IL1B/IL4/IL6/MMP3/MMP8/MMP9/TNF	9
BP	GO:0009612	response to mechanical stimulus	16/180	216/18723	3.11338034113602e-10	8.06853146238986e-09	3.67011671158647e-09	BACE1/EGFR/FAS/FOS/GJA1/HTT/IL1B/KIT/MAPK3/MAPK8/MMP7/NTRK1/PIK3CA/PTPN11/RAF1/STAT1	16
BP	GO:0060968	regulation of gene silencing	11/180	81/18723	3.22698460613281e-10	8.31286693148703e-09	3.78125709599804e-09	CDK2/EGFR/ESR1/IL6/MAP2K1/PPARG/STAT3/TERT/TGFB1/TNF/TP53	11
BP	GO:0007596	blood coagulation	16/180	217/18723	3.33337476241624e-10	8.53582037375872e-09	3.88267148078433e-09	ABAT/ADORA2A/AXL/F12/IL6/JAK2/MERTK/NFE2L2/NOS3/PIK3CA/PIK3CB/PIK3CG/PLAT/PRKCA/THBD/TYRO3	16
BP	GO:0051098	regulation of binding	20/180	363/18723	3.48234723986273e-10	8.86453125792276e-09	4.03219154089369e-09	ADIPOQ/APP/CALM2/CDK5/EGF/IFNG/IL10/JAK2/MAPK3/MAPK8/MET/MMP8/MMP9/PON1/PPARG/PSEN1/RB1/TERT/TGFB1/TNKS	20
BP	GO:0045428	regulation of nitric oxide biosynthetic process	10/180	62/18723	3.66257057621832e-10	9.26845801111248e-09	4.21592489237762e-09	HSP90AA1/ICAM1/IFNG/IL10/IL1B/INSR/JAK2/MMP8/MTOR/TNF	10
BP	GO:0048538	thymus development	9/180	45/18723	3.77693062755099e-10	9.50196231562828e-09	4.32213852669578e-09	CCNB2/MAP2K1/MAPK1/MAPK3/PRKDC/PSEN1/RAF1/SOD1/TYR	9
BP	GO:0043467	regulation of generation of precursor metabolites and energy	13/180	130/18723	3.81391870315245e-10	9.53923154707085e-09	4.33909110719732e-09	APP/EIF6/HIF1A/IFNG/IGF2/IL4/INSR/MTOR/NOS2/PIK3CA/PSEN1/STAT3/TP53	13
BP	GO:0009896	positive regulation of catabolic process	23/180	492/18723	3.90407015286329e-10	9.70827155931668e-09	4.4159819982798e-09	ADORA1/APP/EGF/FTO/GBA/GJA1/HIF1A/HSP90AA1/HTT/IFNG/IL1B/IL4/IL6/INSR/KDR/MAPK3/MDM2/NFE2L2/PIK3CB/PSEN1/PTEN/PTPN1/TNF	23
BP	GO:0050900	leukocyte migration	20/180	369/18723	4.64048255864753e-10	1.14663975054775e-08	5.21569721859666e-09	ADORA1/APP/CCL2/FLT1/GBA/ICAM1/IL10/IL4/IL6/KIT/MAPK1/MAPK3/MMP9/PIK3CD/PIK3CG/RET/SELE/TNF/VCAM1/VEGFA	20
BP	GO:0007599	hemostasis	16/180	222/18723	4.66438764169819e-10	1.14663975054775e-08	5.21569721859666e-09	ABAT/ADORA2A/AXL/F12/IL6/JAK2/MERTK/NFE2L2/NOS3/PIK3CA/PIK3CB/PIK3CG/PLAT/PRKCA/THBD/TYRO3	16
BP	GO:0048638	regulation of developmental growth	19/180	330/18723	4.73031235316672e-10	1.15623884905246e-08	5.25936044529721e-09	APP/AR/CDK5/FGF2/FTO/GJA1/IGF2/INSR/MAPK1/MTOR/PIK3CA/PIM1/PRKDC/PTEN/SLC6A4/SOD1/SPP1/STAT3/VEGFA	19
BP	GO:0030217	T cell differentiation	17/180	257/18723	4.93105670002241e-10	1.19849750980206e-08	5.45158156725642e-09	ERBB2/GBA/IFNG/IL1A/IL1B/IL4/IL6/JAK3/KIT/MTOR/PIK3CD/PRKCZ/PRKDC/RUNX2/SOD1/STAT3/TP53	17
BP	GO:0080164	regulation of nitric oxide metabolic process	10/180	64/18723	5.07507409044502e-10	1.22657127736486e-08	5.57928015028817e-09	HSP90AA1/ICAM1/IFNG/IL10/IL1B/INSR/JAK2/MMP8/MTOR/TNF	10
BP	GO:0033138	positive regulation of peptidyl-serine phosphorylation	12/180	108/18723	5.39499125966738e-10	1.29660627927872e-08	5.89784695778986e-09	APP/BRAF/EGFR/HSP90AA1/IFNG/IL6/PIK3CA/RAF1/RET/TGFB1/TNF/VEGFA	12
BP	GO:0010623	programmed cell death involved in cell development	6/180	12/18723	6.39729601689087e-10	1.52109585143862e-08	6.91897816884289e-09	FASLG/FGF2/IL1A/KIT/NTRK1/PRKDC	6
BP	GO:1903037	regulation of leukocyte cell-cell adhesion	19/180	336/18723	6.3997756650486e-10	1.52109585143862e-08	6.91897816884289e-09	ADORA2A/CASP3/CCL2/ERBB2/ICAM1/IFNG/IGF2/IL10/IL1A/IL1B/IL4/IL6/JAK3/PIK3CA/PRKCZ/PTPN11/SELE/TNF/VCAM1	19
BP	GO:0050806	positive regulation of synaptic transmission	14/180	164/18723	6.52797264076351e-10	1.54304056596509e-08	7.01879765134723e-09	ADCY1/ADORA1/ADORA2A/APP/CA7/CCL2/CDK5/DRD1/EGFR/MAPK1/NTRK1/PRKCZ/PTEN/TNF	14
BP	GO:0002526	acute inflammatory response	12/180	112/18723	8.26541551629862e-10	1.94305013940528e-08	8.83831316928336e-09	ADORA1/F12/ICAM1/IL1A/IL1B/IL4/IL6/PIK3CG/STAT3/TNF/UGT1A1/VCAM1	12
BP	GO:0030225	macrophage differentiation	9/180	49/18723	8.4722172103206e-10	1.97013396966482e-08	8.96150884437325e-09	ADIPOQ/APP/GBA/IFNG/MMP9/PRKCA/RB1/TGFB1/VEGFA	9
BP	GO:0051932	synaptic transmission, GABAergic	9/180	49/18723	8.4722172103206e-10	1.97013396966482e-08	8.96150884437325e-09	ADORA1/ADORA2A/CA7/GABRA1/GABRA3/GABRA5/GABRB2/GABRG2/PTEN	9
BP	GO:0010594	regulation of endothelial cell migration	16/180	232/18723	8.90095159226742e-10	2.05870396505024e-08	9.36438540465486e-09	EGF/FGF1/FGF2/HIF1A/KDR/MET/NFE2L2/NOS3/PIK3CB/PIK3CD/PIK3CG/PPARG/PRKCA/TGFB1/TNF/VEGFA	16
BP	GO:0050708	regulation of protein secretion	17/180	268/18723	9.38699228558879e-10	2.15652493061375e-08	9.80934166730519e-09	ABAT/ACHE/ADORA2A/EGFR/GJA1/HIF1A/IFNG/IL1A/IL1B/IL6/JAK2/NOS2/PTPN11/SLC16A1/SREBF1/TGFB1/TNF	17
BP	GO:0046686	response to cadmium ion	10/180	68/18723	9.42414428069234e-10	2.15652493061375e-08	9.80934166730519e-09	EGFR/FOS/KIT/MAPK1/MAPK3/MAPK8/MMP9/NCF1/SOD1/TERT	10
BP	GO:0031331	positive regulation of cellular catabolic process	21/180	427/18723	9.68109797489423e-10	2.20360230095212e-08	1.00234815568523e-08	APP/EGF/FTO/GBA/HIF1A/HSP90AA1/HTT/IFNG/IL1B/IL4/IL6/INSR/KDR/MAPK3/MDM2/NFE2L2/PIK3CB/PSEN1/PTEN/PTPN1/TNF	21
BP	GO:0007259	receptor signaling pathway via JAK-STAT	14/180	170/18723	1.04843677354159e-09	2.36858826530033e-08	1.07739499013759e-08	CCL2/CDK5/EGF/IFNG/IL10/IL4/IL6/JAK2/JAK3/KIT/RET/STAT1/STAT3/TNF	14
BP	GO:0032355	response to estradiol	13/180	141/18723	1.05160473889438e-09	2.36858826530033e-08	1.07739499013759e-08	CASP3/CCND1/CYP19A1/EGFR/ESR1/GJA1/IL10/PTEN/PTGFR/SLC6A4/STAT3/TGFB1/UGT1A1	13
BP	GO:0048469	cell maturation	14/180	171/18723	1.13245740541154e-09	2.53741237400023e-08	1.15418767360748e-08	APP/AXL/GBA/HIF1A/MTOR/PDE3A/PGR/PPARG/RB1/REN/RET/RUNX2/TYMS/VEGFA	14
BP	GO:0051047	positive regulation of secretion	18/180	310/18723	1.21593263041641e-09	2.71033273370538e-08	1.23284361055037e-08	ABAT/ACHE/ADORA1/ADORA2A/CDK5/CYP19A1/EGFR/GJA1/HIF1A/IFNG/IL1A/IL1B/IL4/JAK2/PTPN11/SLC6A4/SPP1/TGFB1	18
BP	GO:0033135	regulation of peptidyl-serine phosphorylation	13/180	144/18723	1.365168859589e-09	3.02729713090303e-08	1.37702056971023e-08	APP/BRAF/EGFR/HSP90AA1/IFNG/IL6/PIK3CA/PTEN/RAF1/RET/TGFB1/TNF/VEGFA	13
BP	GO:0035196	production of miRNAs involved in gene silencing by miRNA	9/180	52/18723	1.48011941702188e-09	3.26537114462981e-08	1.48531281848511e-08	EGFR/ESR1/IL6/MAP2K1/STAT3/TERT/TGFB1/TNF/TP53	9
BP	GO:0051101	regulation of DNA binding	12/180	118/18723	1.51881639790699e-09	3.33364701214075e-08	1.51636932530027e-08	CALM2/EGF/IFNG/JAK2/MAPK8/MMP8/MMP9/PPARG/PSEN1/RB1/TGFB1/TNKS	12
BP	GO:0048771	tissue remodeling	14/180	175/18723	1.53361424713215e-09	3.3490398432297e-08	1.52337103148206e-08	AXL/EGFR/GJA1/HIF1A/IL1A/IL6/MDM2/MMP2/NOS3/PRKCA/SPP1/TGFB1/TIMP1/TP53	14
BP	GO:0045936	negative regulation of phosphate metabolic process	21/180	441/18723	1.7256913390932e-09	3.74697861669408e-08	1.70438064264707e-08	ADIPOQ/ADORA2A/CALM2/CASP3/GBA/IFNG/IGFBP3/IL1B/MTOR/PIK3CB/PPARG/PRKCZ/PRKDC/PSEN1/PTEN/PTPN1/RB1/STAT3/TGFB1/TNF/TP53	21
BP	GO:0002263	cell activation involved in immune response	17/180	279/18723	1.73326068043264e-09	3.74697861669408e-08	1.70438064264707e-08	APP/ICAM1/IFNG/IL10/IL4/IL6/JAK3/KIT/MTOR/PIK3CD/PIK3CG/PRKCZ/PSEN1/PTGDR/STAT3/TGFB1/TP53	17
BP	GO:0010563	negative regulation of phosphorus metabolic process	21/180	442/18723	1.79687412452412e-09	3.86507624185139e-08	1.75809947236334e-08	ADIPOQ/ADORA2A/CALM2/CASP3/GBA/IFNG/IGFBP3/IL1B/MTOR/PIK3CB/PPARG/PRKCZ/PRKDC/PSEN1/PTEN/PTPN1/RB1/STAT3/TGFB1/TNF/TP53	21
BP	GO:0070661	leukocyte proliferation	18/180	318/18723	1.82328766187809e-09	3.90237986139281e-08	1.77506769491038e-08	CASP3/ERBB2/GBA/HPRT1/IGF2/IL10/IL1A/IL1B/IL4/IL6/IMPDH2/JAK3/KIT/MAPK1/MAPK3/PIK3CG/TP53/VCAM1	18
BP	GO:0051384	response to glucocorticoid	13/180	148/18723	1.91494911923805e-09	4.07827282720895e-08	1.85507577522852e-08	ADIPOQ/ALPL/CASP3/CCND1/EGFR/FOS/GBA/ICAM1/IL10/IL6/TNF/TYMS/UGT1A1	13
BP	GO:0009306	protein secretion	19/180	359/18723	1.92505861525195e-09	4.0796069767556e-08	1.85568263715498e-08	ABAT/ACHE/ADORA2A/EGFR/GJA1/HIF1A/IFNG/IL1A/IL1B/IL6/JAK2/MTTP/NOS2/PTPN11/RAF1/SLC16A1/SREBF1/TGFB1/TNF	19
BP	GO:0035592	establishment of protein localization to extracellular region	19/180	360/18723	2.01554772419916e-09	4.25043446544352e-08	1.93338659405895e-08	ABAT/ACHE/ADORA2A/EGFR/GJA1/HIF1A/IFNG/IL1A/IL1B/IL6/JAK2/MTTP/NOS2/PTPN11/RAF1/SLC16A1/SREBF1/TGFB1/TNF	19
BP	GO:0038127	ERBB signaling pathway	12/180	121/18723	2.03210243055586e-09	4.25742420758678e-08	1.93656600403823e-08	ADORA1/BRAF/EGF/EGFR/FASLG/MAPK1/MMP9/NCF1/PIK3CA/PSEN1/PTPN11/TGFB1	12
BP	GO:1903532	positive regulation of secretion by cell	17/180	282/18723	2.03865501339581e-09	4.25742420758678e-08	1.93656600403823e-08	ABAT/ACHE/ADORA2A/CDK5/CYP19A1/EGFR/GJA1/HIF1A/IFNG/IL1A/IL1B/IL4/JAK2/PTPN11/SLC6A4/SPP1/TGFB1	17
BP	GO:0006091	generation of precursor metabolites and energy	22/180	490/18723	2.04864752511254e-09	4.25762398697301e-08	1.93665687728665e-08	ADIPOQ/APP/CYP19A1/EIF6/GAPDH/GBA/GSR/HIF1A/HK1/IFNG/IGF2/IL4/INSR/MTOR/MYC/NCF1/NOS2/PIK3CA/PSEN1/PYGM/STAT3/TP53	22
BP	GO:1904035	regulation of epithelial cell apoptotic process	11/180	96/18723	2.07228746256191e-09	4.27046306462133e-08	1.94249696276666e-08	CCL2/FASLG/ICAM1/IL4/IL6/JAK2/KDR/MTOR/NFE2L2/TERT/TNF	11
BP	GO:0045834	positive regulation of lipid metabolic process	13/180	149/18723	2.08059894877729e-09	4.27046306462133e-08	1.94249696276666e-08	ADIPOQ/ADORA1/FGF1/FGF2/FLT1/IFNG/IL1B/KIT/MTOR/PPARG/SREBF1/TGFB1/TNF	13
BP	GO:0031668	cellular response to extracellular stimulus	16/180	246/18723	2.08629237297195e-09	4.27046306462133e-08	1.94249696276666e-08	AXL/FAS/FOS/GBA/ICAM1/MAPK1/MAPK3/MAPK8/MDM2/MTOR/NFE2L2/PIM1/SREBF1/TNKS/TP53/VCAM1	16
BP	GO:0031050	dsRNA processing	9/180	54/18723	2.10445878591288e-09	4.27046306462133e-08	1.94249696276666e-08	EGFR/ESR1/IL6/MAP2K1/STAT3/TERT/TGFB1/TNF/TP53	9
BP	GO:0070918	production of small RNA involved in gene silencing by RNA	9/180	54/18723	2.10445878591288e-09	4.27046306462133e-08	1.94249696276666e-08	EGFR/ESR1/IL6/MAP2K1/STAT3/TERT/TGFB1/TNF/TP53	9
BP	GO:0022409	positive regulation of cell-cell adhesion	17/180	284/18723	2.26901096140695e-09	4.58276298402474e-08	2.08455220027453e-08	CCL2/ICAM1/IFNG/IGF2/IL10/IL1A/IL1B/IL4/IL6/JAK2/JAK3/PIK3CA/PRKCZ/PTPN11/SELE/TNF/VCAM1	17
BP	GO:1901216	positive regulation of neuron death	11/180	97/18723	2.31801690717832e-09	4.63819010915402e-08	2.10976422543183e-08	ADORA1/BACE1/CASP3/CDK5/FASLG/FOS/IFNG/MCL1/MTOR/TNF/TP53	11
BP	GO:2001237	negative regulation of extrinsic apoptotic signaling pathway	11/180	97/18723	2.31801690717832e-09	4.63819010915402e-08	2.10976422543183e-08	AR/HTT/ICAM1/IL1A/IL1B/IL4/MCL1/NOS3/RAF1/TERT/TNF	11
BP	GO:0032640	tumor necrosis factor production	14/180	181/18723	2.38160275259443e-09	4.72150001919873e-08	2.14765923699881e-08	ADIPOQ/APP/AXL/IFNG/IL10/IL1A/IL4/IL6/JAK2/MMP8/PIK3R1/PSEN1/PTPN11/STAT3	14
BP	GO:0032680	regulation of tumor necrosis factor production	14/180	181/18723	2.38160275259443e-09	4.72150001919873e-08	2.14765923699881e-08	ADIPOQ/APP/AXL/IFNG/IL10/IL1A/IL4/IL6/JAK2/MMP8/PIK3R1/PSEN1/PTPN11/STAT3	14
BP	GO:2001236	regulation of extrinsic apoptotic signaling pathway	13/180	151/18723	2.45145813964064e-09	4.82497582925074e-08	2.19472707102624e-08	AR/HTT/ICAM1/IL1A/IL1B/IL4/MCL1/NOS3/PTEN/RAF1/RET/TERT/TNF	13
BP	GO:0030168	platelet activation	12/180	123/18723	2.45622897862834e-09	4.82497582925074e-08	2.19472707102624e-08	ABAT/AXL/IL6/JAK2/MERTK/NOS3/PIK3CA/PIK3CB/PIK3CG/PRKCA/THBD/TYRO3	12
BP	GO:0048143	astrocyte activation	7/180	25/18723	2.80487576079848e-09	5.48480705588867e-08	2.49486317671023e-08	ADORA2A/APP/EGFR/IFNG/IL6/PSEN1/TNF	7
BP	GO:0071692	protein localization to extracellular region	19/180	368/18723	2.89468783939562e-09	5.63481768555654e-08	2.5630982107342e-08	ABAT/ACHE/ADORA2A/EGFR/GJA1/HIF1A/IFNG/IL1A/IL1B/IL6/JAK2/MTTP/NOS2/PTPN11/RAF1/SLC16A1/SREBF1/TGFB1/TNF	19
BP	GO:0043388	positive regulation of DNA binding	9/180	56/18723	2.94900336455686e-09	5.71469030374938e-08	2.59942970825567e-08	CALM2/EGF/IFNG/JAK2/MMP8/MMP9/PPARG/RB1/TGFB1	9
BP	GO:0097305	response to alcohol	16/180	253/18723	3.12725808745749e-09	6.03294362880813e-08	2.74419295944464e-08	ABAT/ADCY1/ADIPOQ/CCND1/FOS/ICAM1/MDM2/PTEN/PTGFR/SOD1/SREBF1/STAT3/TGFB1/TYMS/UGT1A1/VCAM1	16
BP	GO:0007159	leukocyte cell-cell adhesion	19/180	371/18723	3.30739779466043e-09	6.35197558599517e-08	2.88931038546699e-08	ADORA2A/CASP3/CCL2/ERBB2/ICAM1/IFNG/IGF2/IL10/IL1A/IL1B/IL4/IL6/JAK3/PIK3CA/PRKCZ/PTPN11/SELE/TNF/VCAM1	19
BP	GO:0071706	tumor necrosis factor superfamily cytokine production	14/180	186/18723	3.39343388038801e-09	6.45953652806602e-08	2.93823641529637e-08	ADIPOQ/APP/AXL/IFNG/IL10/IL1A/IL4/IL6/JAK2/MMP8/PIK3R1/PSEN1/PTPN11/STAT3	14
BP	GO:1903555	regulation of tumor necrosis factor superfamily cytokine production	14/180	186/18723	3.39343388038801e-09	6.45953652806602e-08	2.93823641529637e-08	ADIPOQ/APP/AXL/IFNG/IL10/IL1A/IL4/IL6/JAK2/MMP8/PIK3R1/PSEN1/PTPN11/STAT3	14
BP	GO:0019216	regulation of lipid metabolic process	18/180	331/18723	3.43337002907208e-09	6.50676557932515e-08	2.95971939904707e-08	ADIPOQ/ADORA1/ALK/EIF6/FGF1/FGF2/FLT1/IFNG/IL1B/KIT/MTOR/PIK3CG/PPARG/SOD1/SREBF1/TGFB1/TNF/UGT1A1	18
BP	GO:0071276	cellular response to cadmium ion	8/180	40/18723	3.69287975008516e-09	6.96788100213437e-08	3.16946604589488e-08	EGFR/FOS/MAPK1/MAPK3/MAPK8/MMP9/NCF1/SOD1	8
BP	GO:0046425	regulation of receptor signaling pathway via JAK-STAT	11/180	103/18723	4.42215640237287e-09	8.30747460393367e-08	3.77880429878702e-08	CDK5/EGF/IFNG/IL10/IL4/IL6/JAK2/JAK3/KIT/RET/TNF	11
BP	GO:0071241	cellular response to inorganic substance	15/180	226/18723	5.15582832116294e-09	9.64364062506216e-08	4.38658345493909e-08	ADCY1/APP/BACE1/BRAF/CDK2/EGFR/FOS/MAPK1/MAPK3/MAPK8/MMP3/MMP9/NCF1/NFE2L2/SOD1	15
BP	GO:0001933	negative regulation of protein phosphorylation	18/180	342/18723	5.73207804728745e-09	1.0654193853513e-07	4.84625177363789e-08	ADIPOQ/ADORA2A/CALM2/CASP3/GBA/IFNG/IGFBP3/IL1B/MTOR/PIK3CB/PPARG/PRKCZ/PRKDC/PSEN1/PTEN/PTPN1/RB1/TGFB1	18
BP	GO:0019221	cytokine-mediated signaling pathway	21/180	472/18723	5.7456368526616e-09	1.0654193853513e-07	4.84625177363789e-08	ADIPOQ/AXL/CCL2/DUOX2/FAS/HIF1A/IFNG/IL1A/IL1B/IL6/JAK2/JAK3/KIT/MAPK3/PPARG/PTPN1/PTPN11/STAT1/STAT3/TNF/TP53	21
BP	GO:0042326	negative regulation of phosphorylation	19/180	385/18723	6.05695474150544e-09	1.11832700849598e-07	5.08691161710351e-08	ADIPOQ/ADORA2A/CALM2/CASP3/GBA/IFNG/IGFBP3/IL1B/MTOR/PIK3CB/PPARG/PRKCZ/PRKDC/PSEN1/PTEN/PTPN1/RB1/STAT3/TGFB1	19
BP	GO:0033157	regulation of intracellular protein transport	15/180	229/18723	6.16759720407801e-09	1.12906396476356e-07	5.13575059457156e-08	ADIPOQ/CDK5/ERBB2/IFNG/IL1B/JAK2/MAPK1/MAPK8/MDM2/PIK3R1/PSEN1/PTPN1/PTPN11/SREBF1/TGFB1	15
BP	GO:0071695	anatomical structure maturation	15/180	229/18723	6.16759720407801e-09	1.12906396476356e-07	5.13575059457156e-08	APP/AXL/GBA/HIF1A/MMP2/MTOR/PDE3A/PGR/PPARG/RB1/REN/RET/RUNX2/TYMS/VEGFA	15
BP	GO:0061041	regulation of wound healing	12/180	134/18723	6.56568314891185e-09	1.19684614011096e-07	5.44407001508792e-08	ABAT/DUOX2/F12/FGF2/GJA1/MTOR/NFE2L2/NOS3/PLAT/PTEN/THBD/TNF	12
BP	GO:0006509	membrane protein ectodomain proteolysis	8/180	43/18723	6.79420789405897e-09	1.23327773671906e-07	5.60978568734428e-08	BACE1/IFNG/IL10/IL1B/MMP7/PSEN1/TIMP1/TNF	8
BP	GO:0007173	epidermal growth factor receptor signaling pathway	11/180	108/18723	7.33773443961754e-09	1.32634174618633e-07	6.03310407927864e-08	ADORA1/BRAF/EGF/EGFR/FASLG/MMP9/NCF1/PIK3CA/PSEN1/PTPN11/TGFB1	11
BP	GO:0060135	maternal process involved in female pregnancy	9/180	62/18723	7.51569588455979e-09	1.35282525922076e-07	6.15356910345591e-08	AR/ESR1/GJA1/MAPK1/MAPK3/MMP7/MTOR/PGR/SPP1	9
BP	GO:1900542	regulation of purine nucleotide metabolic process	10/180	84/18723	7.83885865867671e-09	1.4051154145678e-07	6.39142028354387e-08	APP/EIF6/HIF1A/IFNG/IL4/INSR/NOS2/NOS3/PSEN1/STAT3	10
BP	GO:0034349	glial cell apoptotic process	6/180	17/18723	8.23283639960441e-09	1.46961253904972e-07	6.68479705912409e-08	CASP3/CCL2/CDK5/PRKCA/RB1/TP53	6
BP	GO:0031960	response to corticosteroid	13/180	167/18723	8.37284495096818e-09	1.48842888343244e-07	6.77038658714652e-08	ADIPOQ/ALPL/CASP3/CCND1/EGFR/FOS/GBA/ICAM1/IL10/IL6/TNF/TYMS/UGT1A1	13
BP	GO:0060078	regulation of postsynaptic membrane potential	12/180	137/18723	8.44886669354461e-09	1.49576232574605e-07	6.8037440690056e-08	ABAT/ADORA1/ADORA2A/APP/CDK5/GABRA1/GABRA3/GABRA5/GABRB2/GABRG2/PRKCZ/PTEN	12
BP	GO:0002791	regulation of peptide secretion	14/180	200/18723	8.64655342985816e-09	1.52448659242827e-07	6.93440156432542e-08	ABAT/ADORA1/EGFR/GJA1/HIF1A/IFNG/IL1B/IL6/JAK2/NOS2/PTPN11/SLC16A1/SREBF1/TNF	14
BP	GO:0045787	positive regulation of cell cycle	17/180	313/18723	9.74958880435819e-09	1.71052597368266e-07	7.78063516375754e-08	APP/BRD4/CCND1/CDC7/EGF/EGFR/IGF2/IL10/IL1A/IL1B/INSR/MDM2/PRKCA/PTPN11/RB1/SLC6A4/TERT	17
BP	GO:0001938	positive regulation of endothelial cell proliferation	11/180	111/18723	9.81804793777696e-09	1.71052597368266e-07	7.78063516375754e-08	EGF/FGF2/HIF1A/IGF2/IL10/KDR/MTOR/PIK3CD/PRKCA/STAT3/VEGFA	11
BP	GO:0090087	regulation of peptide transport	14/180	202/18723	9.82101151788976e-09	1.71052597368266e-07	7.78063516375754e-08	ABAT/ADORA1/EGFR/GJA1/HIF1A/IFNG/IL1B/IL6/JAK2/NOS2/PTPN11/SLC16A1/SREBF1/TNF	14
BP	GO:0006140	regulation of nucleotide metabolic process	10/180	86/18723	9.8879233912268e-09	1.71523574310717e-07	7.80205839740689e-08	APP/EIF6/HIF1A/IFNG/IL4/INSR/NOS2/NOS3/PSEN1/STAT3	10
BP	GO:2000273	positive regulation of signaling receptor activity	8/180	45/18723	9.93549523152463e-09	1.71656628457907e-07	7.80811060469427e-08	ADORA1/CCL2/EGF/HIF1A/IFNG/IL10/JAK2/NCF1	8
BP	GO:0002366	leukocyte activation involved in immune response	16/180	275/18723	1.02849349830222e-08	1.76983161187846e-07	8.05039752986876e-08	ICAM1/IFNG/IL10/IL4/IL6/JAK3/KIT/MTOR/PIK3CD/PIK3CG/PRKCZ/PSEN1/PTGDR/STAT3/TGFB1/TP53	16
BP	GO:0032869	cellular response to insulin stimulus	14/180	203/18723	1.04609961155707e-08	1.79295638602332e-07	8.15558472587376e-08	ADIPOQ/IGF2/IL1B/INSR/PIK3CA/PIK3R1/PPARG/PRKCZ/PRKDC/PTEN/PTPN1/PTPN11/SREBF1/STAT1	14
BP	GO:0022411	cellular component disassembly	20/180	443/18723	1.06370857095297e-08	1.815902488984e-07	8.2599592038495e-08	CDK5/GBA/HIF1A/HTT/IL6/INSR/MMP1/MMP2/MMP3/MMP7/MMP8/MMP9/MYC/PIK3CA/PIK3R1/PRKCA/SREBF1/TGFB1/TNF/TP53	20
BP	GO:0007548	sex differentiation	16/180	276/18723	1.08273591022817e-08	1.8410790062457e-07	8.37447912258863e-08	AR/AXL/CASP3/CCND1/CYP19A1/ESR1/ICAM1/KIT/MERTK/NTRK1/PGR/PTPN11/REN/SOD1/TYRO3/VEGFA	16
BP	GO:0072593	reactive oxygen species metabolic process	15/180	239/18723	1.09920437975042e-08	1.85442244772011e-07	8.43517416700113e-08	DUOX2/EGFR/EIF6/HIF1A/MMP3/MMP8/NCF1/NFE2L2/NOS2/NOS3/SOD1/STAT3/TGFB1/TNF/TP53	15
BP	GO:1903039	positive regulation of leukocyte cell-cell adhesion	15/180	239/18723	1.09920437975042e-08	1.85442244772011e-07	8.43517416700113e-08	CCL2/ICAM1/IFNG/IGF2/IL1A/IL1B/IL4/IL6/JAK3/PIK3CA/PRKCZ/PTPN11/SELE/TNF/VCAM1	15
BP	GO:0001776	leukocyte homeostasis	10/180	87/18723	1.10799714357917e-08	1.86195457487406e-07	8.46943540260557e-08	AXL/CASP3/CCNB2/FAS/HIF1A/IL6/JAK3/MERTK/PIK3CB/PIK3CD	10
BP	GO:0038034	signal transduction in absence of ligand	9/180	65/18723	1.15537277354732e-08	1.91169756607714e-07	8.69570034827718e-08	ERBB3/FAS/IL1A/IL1B/IL4/MCL1/RET/TERT/TNF	9
BP	GO:0072577	endothelial cell apoptotic process	9/180	65/18723	1.15537277354732e-08	1.91169756607714e-07	8.69570034827718e-08	CCL2/FASLG/ICAM1/IL10/IL4/KDR/NFE2L2/TERT/TNF	9
BP	GO:0097192	extrinsic apoptotic signaling pathway in absence of ligand	9/180	65/18723	1.15537277354732e-08	1.91169756607714e-07	8.69570034827718e-08	ERBB3/FAS/IL1A/IL1B/IL4/MCL1/RET/TERT/TNF	9
BP	GO:1905330	regulation of morphogenesis of an epithelium	9/180	65/18723	1.15537277354732e-08	1.91169756607714e-07	8.69570034827718e-08	AR/EGF/ESR1/FGF1/FGF2/GJA1/PIK3CD/TNF/VEGFA	9
BP	GO:0060749	mammary gland alveolus development	6/180	18/18723	1.2250984062941e-08	2.01159287934244e-07	9.1500921546835e-08	AR/CCND1/EGF/ESR1/HIF1A/VEGFA	6
BP	GO:0061377	mammary gland lobule development	6/180	18/18723	1.2250984062941e-08	2.01159287934244e-07	9.1500921546835e-08	AR/CCND1/EGF/ESR1/HIF1A/VEGFA	6
BP	GO:0010469	regulation of signaling receptor activity	13/180	173/18723	1.28192183358406e-08	2.09689267227324e-07	9.53809361069747e-08	ADORA1/APP/CCL2/EGF/HIF1A/IFNG/IL10/JAK2/NCF1/PPARG/PSEN1/PTEN/TNF	13
BP	GO:0002790	peptide secretion	15/180	242/18723	1.30003365139776e-08	2.11385430726065e-07	9.61524665932015e-08	ABAT/ADORA1/EGFR/GJA1/HIF1A/IFNG/IL1B/IL6/JAK2/NOS2/PTPN11/RAF1/SLC16A1/SREBF1/TNF	15
BP	GO:0046660	female sex differentiation	11/180	114/18723	1.30211852957711e-08	2.11385430726065e-07	9.61524665932015e-08	AXL/CASP3/CYP19A1/ESR1/ICAM1/KIT/MERTK/PGR/SOD1/TYRO3/VEGFA	11
BP	GO:0021700	developmental maturation	16/180	280/18723	1.32693124546e-08	2.14603692404846e-07	9.76163508235115e-08	APP/AXL/GBA/HIF1A/MMP2/MTOR/PDE3A/PGR/PPARG/PTEN/RB1/REN/RET/RUNX2/TYMS/VEGFA	16
BP	GO:0042311	vasodilation	8/180	47/18723	1.42589516583903e-08	2.29745355934064e-07	1.04503808921536e-07	ADORA1/ADORA2A/DRD1/EGFR/GJA1/KCNMA1/NOS3/SOD1	8
BP	GO:0071222	cellular response to lipopolysaccharide	14/180	209/18723	1.51641341055667e-08	2.43418301948313e-07	1.10723194431455e-07	AXL/CCL2/ICAM1/IL10/IL1A/IL1B/IL6/MAPK1/MAPK3/MAPK8/NOS2/PRKCA/TGFB1/TNF	14
BP	GO:0034644	cellular response to UV	10/180	90/18723	1.54546017957472e-08	2.47158724629384e-07	1.12424592988824e-07	CREBBP/MDM2/MMP1/MMP2/MMP3/MMP9/MYC/PIK3R1/TIMP1/TP53	10
BP	GO:0071216	cellular response to biotic stimulus	15/180	246/18723	1.61984591302311e-08	2.57262201360436e-07	1.17020341170337e-07	AXL/CCL2/ICAM1/IL10/IL1A/IL1B/IL6/MAPK1/MAPK3/MAPK8/NOS2/PRKCA/TGFB1/TNF/TP53	15
BP	GO:0015850	organic hydroxy compound transport	16/180	284/18723	1.62059638699856e-08	2.57262201360436e-07	1.17020341170337e-07	ABAT/ADIPOQ/ADORA2A/CYP19A1/DRD1/EGF/MTTP/PON1/PPARG/PTPN11/REN/RXRA/SLC16A1/SLC6A2/SLC6A4/SPP1	16
BP	GO:0060562	epithelial tube morphogenesis	17/180	325/18723	1.7006954580545e-08	2.68984994873178e-07	1.22352664726134e-07	AR/CASP3/EGF/ESR1/FGF1/FGF2/HIF1A/KDR/MET/MYC/PGR/PIK3CD/PSEN1/RET/TGFB1/TNF/VEGFA	17
BP	GO:0042542	response to hydrogen peroxide	12/180	146/18723	1.73586613293145e-08	2.73541981826779e-07	1.24425492235186e-07	AXL/CASP3/ERN1/IL10/IL6/MDM2/MET/NFE2L2/PTPN11/SIGMAR1/SOD1/STAT1	12
BP	GO:0006109	regulation of carbohydrate metabolic process	13/180	178/18723	1.80475347273936e-08	2.83359468603092e-07	1.2889115274001e-07	ADIPOQ/APP/EGF/EIF6/HIF1A/IFNG/IGF2/INSR/MTOR/PSEN1/STAT3/TGFB1/TP53	13
BP	GO:0051235	maintenance of location	17/180	327/18723	1.86143319521697e-08	2.9119584021176e-07	1.32455667364913e-07	CALM2/CDK5/DRD1/FASLG/FGF2/FTO/GBA/GJA1/HK1/HTT/IL10/IL1B/IL6/PPARG/PSEN1/SREBF1/TNF	17
BP	GO:0051966	regulation of synaptic transmission, glutamatergic	9/180	69/18723	1.98189019860766e-08	3.08916363565585e-07	1.40516166255211e-07	ADORA1/ADORA2A/CCL2/CDK5/DRD1/EGFR/NTRK1/PSEN1/TNF	9
BP	GO:0050863	regulation of T cell activation	17/180	329/18723	2.03599966919803e-08	3.16204713967146e-07	1.43831403573595e-07	ADORA2A/CASP3/CCL2/ERBB2/IFNG/IGF2/IL10/IL1A/IL1B/IL4/IL6/JAK3/PIK3CA/PRKCZ/PTPN11/SOD1/VCAM1	17
BP	GO:0045862	positive regulation of proteolysis	18/180	372/18723	2.10667168274183e-08	3.26003653926452e-07	1.48288627724993e-07	APH1B/APP/EGF/F12/FAS/FASLG/GBA/IFNG/IL1B/JAK2/MDM2/MYC/NFE2L2/PPARG/PSEN1/PTEN/STAT3/TNF	18
BP	GO:0032755	positive regulation of interleukin-6 production	10/180	93/18723	2.12916647408346e-08	3.27131220410965e-07	1.48801521628614e-07	APP/IFNG/IL1A/IL1B/IL6/MMP8/NOS2/PTPN11/STAT3/TNF	10
BP	GO:0051591	response to cAMP	10/180	93/18723	2.12916647408346e-08	3.27131220410965e-07	1.48801521628614e-07	ADIPOQ/APP/DUOX2/FOS/PIK3CG/REN/SREBF1/STAT1/THBD/TYR	10
BP	GO:1905952	regulation of lipid localization	13/180	181/18723	2.20414357480463e-08	3.37445752982545e-07	1.53493272356689e-07	ADIPOQ/CYP19A1/EGF/FASLG/IL1B/IL6/PON1/PPARG/PTPN11/REN/RXRA/SPP1/TNF	13
BP	GO:0002761	regulation of myeloid leukocyte differentiation	11/180	120/18723	2.23463832641566e-08	3.40901208519156e-07	1.55065048481027e-07	ADIPOQ/FOS/IFNG/IL4/MTOR/MYC/PIK3R1/PRKCA/RB1/TGFB1/TNF	11
BP	GO:0034612	response to tumor necrosis factor	15/180	253/18723	2.35652083885562e-08	3.57944745435616e-07	1.62817607909371e-07	ADIPOQ/CASP3/CCL2/FAS/GBA/ICAM1/JAK2/MAPK1/MAPK3/NFE2L2/SELE/STAT1/TNF/TP53/VCAM1	15
BP	GO:1903035	negative regulation of response to wounding	10/180	94/18723	2.36300110887296e-08	3.57944745435616e-07	1.62817607909371e-07	ABAT/F12/FGF2/GJA1/NOS3/PLAT/PTEN/SPP1/THBD/TNF	10
BP	GO:0034764	positive regulation of transmembrane transport	14/180	219/18723	2.7404844742167e-08	4.13668919581763e-07	1.88164751156744e-07	ADIPOQ/BRAF/CALM2/CCL2/CDK5/DRD1/HTT/IFNG/INSR/NFE2L2/PIK3R1/PSEN1/PTPN11/TERT	14
BP	GO:0071482	cellular response to light stimulus	11/180	123/18723	2.89406589442293e-08	4.32053695356159e-07	1.96527397212337e-07	CREBBP/GRK1/MDM2/MMP1/MMP2/MMP3/MMP9/MYC/PIK3R1/TIMP1/TP53	11
BP	GO:0032386	regulation of intracellular transport	17/180	337/18723	2.89509880082967e-08	4.32053695356159e-07	1.96527397212337e-07	ADIPOQ/CDK5/ERBB2/IFNG/IL1B/JAK2/MAP2K1/MAPK1/MAPK3/MAPK8/MDM2/PIK3R1/PSEN1/PTPN1/PTPN11/SREBF1/TGFB1	17
BP	GO:0002718	regulation of cytokine production involved in immune response	10/180	96/18723	2.8997007255914e-08	4.32053695356159e-07	1.96527397212337e-07	HK1/IL10/IL1B/IL4/IL6/JAK3/KIT/PRKCZ/TGFB1/TNF	10
BP	GO:0002064	epithelial cell development	14/180	220/18723	2.90245276517736e-08	4.32053695356159e-07	1.96527397212337e-07	ADIPOQ/AR/ESR1/HIF1A/ICAM1/IL1B/MET/NTRK1/PGR/ROS1/SOD1/TNF/TYMS/VEGFA	14
BP	GO:0071219	cellular response to molecule of bacterial origin	14/180	221/18723	3.07304861875381e-08	4.55870867513065e-07	2.07361066506836e-07	AXL/CCL2/ICAM1/IL10/IL1A/IL1B/IL6/MAPK1/MAPK3/MAPK8/NOS2/PRKCA/TGFB1/TNF	14
BP	GO:0043254	regulation of protein-containing complex assembly	19/180	428/18723	3.31895238454643e-08	4.90657496849442e-07	2.23184390771272e-07	DYRK1A/ESR1/GBA/HSP90AA1/ICAM1/IFNG/MET/MMP1/MMP3/MTOR/PRKCZ/PTPN11/RAF1/RASA1/RB1/TGFB1/TNF/TP53/VEGFA	19
BP	GO:0071492	cellular response to UV-A	5/180	11/18723	3.42496532688349e-08	5.04595919049753e-07	2.29524532901096e-07	MMP1/MMP2/MMP3/MMP9/TIMP1	5
BP	GO:0038083	peptidyl-tyrosine autophosphorylation	6/180	21/18723	3.49626631874291e-08	5.13342583728054e-07	2.33503110707493e-07	DYRK1A/EGFR/KDR/MAPK3/NTRK1/VEGFA	6
BP	GO:0002367	cytokine production involved in immune response	10/180	98/18723	3.54128820316042e-08	5.18184416666535e-07	2.3570550553796e-07	HK1/IL10/IL1B/IL4/IL6/JAK3/KIT/PRKCZ/TGFB1/TNF	10
BP	GO:0042886	amide transport	16/180	301/18723	3.65533463159641e-08	5.33059307970432e-07	2.42471617489303e-07	ABAT/ADORA1/EGFR/GJA1/HIF1A/IFNG/IL1B/IL6/JAK2/MTTP/NOS2/PTPN11/RAF1/SLC16A1/SREBF1/TNF	16
BP	GO:0007566	embryo implantation	8/180	53/18723	3.82643694197582e-08	5.56126071769594e-07	2.52963950040293e-07	GJA1/IL1B/MMP2/MMP9/SOD1/SPP1/TIMP1/VEGFA	8
BP	GO:0003018	vascular process in circulatory system	15/180	263/18723	3.94227403645714e-08	5.71032421038338e-07	2.59744371212966e-07	ADORA1/ADORA2A/DRD1/EGFR/GJA1/ICAM1/INSR/KCNMA1/NOS3/PDE3A/SLC16A1/SLC6A4/SOD1/TGFB1/VEGFA	15
BP	GO:0007162	negative regulation of cell adhesion	16/180	303/18723	4.00771556059366e-08	5.78563501398453e-07	2.63170018620403e-07	ABAT/ADIPOQ/ADORA2A/CASP3/ERBB2/ERBB3/IL10/IL4/JAK2/JAK3/PIK3R1/PTEN/PTPN11/RASA1/TGFB1/VEGFA	16
BP	GO:0042391	regulation of membrane potential	19/180	434/18723	4.13728645072771e-08	5.9440567453692e-07	2.70376116118362e-07	ABAT/ADORA1/ADORA2A/APP/CDK5/GABRA1/GABRA3/GABRA5/GABRB2/GABRB3/GABRG2/GBA/GJA1/KCNMA1/KDR/PRKCZ/PSEN1/PTEN/SOD1	19
BP	GO:0015833	peptide transport	15/180	264/18723	4.14508838589205e-08	5.9440567453692e-07	2.70376116118362e-07	ABAT/ADORA1/EGFR/GJA1/HIF1A/IFNG/IL1B/IL6/JAK2/NOS2/PTPN11/RAF1/SLC16A1/SREBF1/TNF	15
BP	GO:0034101	erythrocyte homeostasis	11/180	129/18723	4.75311084252527e-08	6.79331655964907e-07	3.09006226831771e-07	AXL/CASP3/HIF1A/JAK2/JAK3/KIT/PRKDC/RB1/STAT1/STAT3/VEGFA	11
BP	GO:0010827	regulation of glucose transmembrane transport	9/180	77/18723	5.2818571426981e-08	7.52402298936663e-07	3.42243723536973e-07	ADIPOQ/BRAF/IL1B/INSR/NFE2L2/PIK3R1/PTPN11/TERT/TNF	9
BP	GO:0030073	insulin secretion	13/180	195/18723	5.33714148856109e-08	7.57768405405605e-07	3.44684593615948e-07	ABAT/GJA1/HIF1A/IFNG/IL1B/IL6/JAK2/NOS2/PTPN11/RAF1/SLC16A1/SREBF1/TNF	13
BP	GO:0009117	nucleotide metabolic process	20/180	489/18723	5.46288579703646e-08	7.73070220356936e-07	3.51644899469903e-07	ADCY1/APP/EIF6/GAPDH/HIF1A/HK1/HPRT1/IFNG/IL4/IMPDH1/IMPDH2/INSR/MAPK1/NOS2/NOS3/PSEN1/STAT3/TGFB1/TYMP/TYMS	20
BP	GO:0060326	cell chemotaxis	16/180	310/18723	5.49931895545152e-08	7.75674431027948e-07	3.52829471550798e-07	CCL2/FGF1/FGF2/FLT1/IL10/IL4/IL6/KDR/KIT/MAPK1/MAPK3/MET/PIK3CD/PIK3CG/VCAM1/VEGFA	16
BP	GO:0071674	mononuclear cell migration	13/180	196/18723	5.66888646157235e-08	7.94382721748672e-07	3.61339274200686e-07	APP/CCL2/FLT1/GBA/ICAM1/IL4/IL6/MAPK1/MAPK3/PIK3CD/PIK3CG/RET/TNF	13
BP	GO:0090276	regulation of peptide hormone secretion	13/180	196/18723	5.66888646157235e-08	7.94382721748672e-07	3.61339274200686e-07	ABAT/EGFR/GJA1/HIF1A/IFNG/IL1B/IL6/JAK2/NOS2/PTPN11/SLC16A1/SREBF1/TNF	13
BP	GO:0032760	positive regulation of tumor necrosis factor production	10/180	103/18723	5.72325289031968e-08	7.968101596814e-07	3.62443438020926e-07	APP/IFNG/IL1A/IL6/JAK2/MMP8/PIK3R1/PSEN1/PTPN11/STAT3	10
BP	GO:0045639	positive regulation of myeloid cell differentiation	10/180	103/18723	5.72325289031968e-08	7.968101596814e-07	3.62443438020926e-07	FOS/HIF1A/IFNG/PRKCA/PRKDC/RB1/STAT1/STAT3/TGFB1/TNF	10
BP	GO:1903800	positive regulation of production of miRNAs involved in gene silencing by miRNA	5/180	12/18723	5.82567416025105e-08	8.08453233464516e-07	3.67739499623317e-07	EGFR/IL6/MAP2K1/TGFB1/TP53	5
BP	GO:0061045	negative regulation of wound healing	9/180	78/18723	5.92182406588809e-08	8.19153927056289e-07	3.72606902639566e-07	ABAT/F12/FGF2/GJA1/NOS3/PLAT/PTEN/THBD/TNF	9
BP	GO:0043470	regulation of carbohydrate catabolic process	8/180	56/18723	5.98389024243602e-08	8.25086404582044e-07	3.75305396784365e-07	APP/EIF6/HIF1A/IFNG/INSR/PSEN1/STAT3/TP53	8
BP	GO:0071248	cellular response to metal ion	13/180	197/18723	6.01908164969949e-08	8.27287196709495e-07	3.7630646668207e-07	ADCY1/APP/BACE1/BRAF/EGFR/FOS/MAPK1/MAPK3/MAPK8/MMP9/NCF1/NFE2L2/SOD1	13
BP	GO:1903580	positive regulation of ATP metabolic process	7/180	38/18723	6.62753300095891e-08	9.08014234717364e-07	4.13026612429856e-07	APP/HIF1A/IFNG/IL4/INSR/PSEN1/STAT3	7
BP	GO:0032635	interleukin-6 production	12/180	165/18723	6.79600636432675e-08	9.22284523007371e-07	4.19517709821797e-07	APP/GBA/IFNG/IL10/IL1A/IL1B/IL6/MMP8/NOS2/PTPN11/STAT3/TNF	12
BP	GO:0032675	regulation of interleukin-6 production	12/180	165/18723	6.79600636432675e-08	9.22284523007371e-07	4.19517709821797e-07	APP/GBA/IFNG/IL10/IL1A/IL1B/IL6/MMP8/NOS2/PTPN11/STAT3/TNF	12
BP	GO:0050796	regulation of insulin secretion	12/180	165/18723	6.79600636432675e-08	9.22284523007371e-07	4.19517709821797e-07	ABAT/GJA1/HIF1A/IFNG/IL1B/IL6/JAK2/NOS2/PTPN11/SLC16A1/SREBF1/TNF	12
BP	GO:0010876	lipid localization	19/180	448/18723	6.81895453342941e-08	9.2248875480545e-07	4.19610608329867e-07	ADIPOQ/CYP19A1/EGF/FASLG/FTO/GBA/IL1B/IL6/MTTP/NOS2/PON1/PPARG/PTPN11/REN/RXRA/SIGMAR1/SPP1/SREBF1/TNF	19
BP	GO:0030072	peptide hormone secretion	14/180	236/18723	6.98899327892221e-08	9.42528184511704e-07	4.28725903498314e-07	ABAT/EGFR/GJA1/HIF1A/IFNG/IL1B/IL6/JAK2/NOS2/PTPN11/RAF1/SLC16A1/SREBF1/TNF	14
BP	GO:0006753	nucleoside phosphate metabolic process	20/180	497/18723	7.11797202623738e-08	9.56922364277287e-07	4.35273355157082e-07	ADCY1/APP/EIF6/GAPDH/HIF1A/HK1/HPRT1/IFNG/IL4/IMPDH1/IMPDH2/INSR/MAPK1/NOS2/NOS3/PSEN1/STAT3/TGFB1/TYMP/TYMS	20
BP	GO:0046822	regulation of nucleocytoplasmic transport	10/180	106/18723	7.53823144139336e-08	1.01026391466898e-06	4.59536719119537e-07	CDK5/IFNG/IL1B/JAK2/MAPK1/MDM2/PIK3R1/PSEN1/PTPN11/TGFB1	10
BP	GO:0008202	steroid metabolic process	16/180	319/18723	8.15697892816134e-08	1.08979265058851e-06	4.95711795601567e-07	APP/CYP19A1/ESR1/FDFT1/FGF1/GBA/IFNG/IL4/KIT/PON1/RXRA/SOD1/SPP1/SREBF1/TNF/UGT1A1	16
BP	GO:1903557	positive regulation of tumor necrosis factor superfamily cytokine production	10/180	107/18723	8.24686023345867e-08	1.09402367840066e-06	4.97636354730191e-07	APP/IFNG/IL1A/IL6/JAK2/MMP8/PIK3R1/PSEN1/PTPN11/STAT3	10
BP	GO:0006096	glycolytic process	9/180	81/18723	8.2649394579315e-08	1.09402367840066e-06	4.97636354730191e-07	APP/EIF6/GAPDH/HIF1A/HK1/IFNG/INSR/PSEN1/STAT3	9
BP	GO:2000106	regulation of leukocyte apoptotic process	9/180	81/18723	8.2649394579315e-08	1.09402367840066e-06	4.97636354730191e-07	AXL/HIF1A/IL10/JAK3/MERTK/PIK3CB/PIK3CD/PTEN/TP53	9
BP	GO:0009895	negative regulation of catabolic process	16/180	320/18723	8.51508626900635e-08	1.12367794875047e-06	5.11125133163797e-07	ADORA1/ALK/EGFR/IL10/IL1B/MCL1/MET/MTOR/NOS2/PIK3CA/PIK3CG/PSEN1/STAT3/TIMP1/TNF/TP53	16
BP	GO:0045471	response to ethanol	11/180	137/18723	8.85116449336674e-08	1.16445595261357e-06	5.29673741933648e-07	ABAT/ADIPOQ/CCND1/ICAM1/PTEN/SOD1/SREBF1/STAT3/TYMS/UGT1A1/VCAM1	11
BP	GO:0032768	regulation of monooxygenase activity	8/180	59/18723	9.11477061928634e-08	1.19184629799908e-06	5.42132733362768e-07	EGFR/HIF1A/IFNG/IL1A/IL1B/PIK3CB/TERT/TNF	8
BP	GO:2000351	regulation of endothelial cell apoptotic process	8/180	59/18723	9.11477061928634e-08	1.19184629799908e-06	5.42132733362768e-07	CCL2/FASLG/ICAM1/IL4/KDR/NFE2L2/TERT/TNF	8
BP	GO:0006757	ATP generation from ADP	9/180	82/18723	9.20777380456413e-08	1.20035887597681e-06	5.46004832621522e-07	APP/EIF6/GAPDH/HIF1A/HK1/IFNG/INSR/PSEN1/STAT3	9
BP	GO:0150077	regulation of neuroinflammatory response	7/180	40/18723	9.63336207626379e-08	1.2520460317851e-06	5.69515665440432e-07	IL1B/IL4/IL6/MMP3/MMP8/MMP9/TNF	7
BP	GO:0072521	purine-containing compound metabolic process	18/180	416/18723	1.14325781539034e-07	1.48141419331604e-06	6.73847900700902e-07	ADCY1/APP/EIF6/GAPDH/HIF1A/HK1/HPRT1/IFNG/IL4/IMPDH1/IMPDH2/INSR/NOS2/NOS3/PSEN1/STAT3/TGFB1/TTR	18
BP	GO:0050867	positive regulation of cell activation	18/180	420/18723	1.31847192403475e-07	1.7033231883476e-06	7.74787199867427e-07	AXL/CCL2/IFNG/IGF2/IL10/IL1A/IL1B/IL4/IL6/JAK2/JAK3/MMP8/PIK3CA/PRKCZ/PRKDC/PTPN11/TGFB1/VCAM1	18
BP	GO:0046824	positive regulation of nucleocytoplasmic transport	8/180	62/18723	1.35609808200532e-07	1.74668681101403e-06	7.94511923872638e-07	IFNG/IL1B/JAK2/MAPK1/MDM2/PIK3R1/PSEN1/TGFB1	8
BP	GO:0007214	gamma-aminobutyric acid signaling pathway	6/180	26/18723	1.42534109925503e-07	1.83039325641646e-06	8.32587306681884e-07	GABRA1/GABRA3/GABRA5/GABRB2/GABRB3/GABRG2	6
BP	GO:0016236	macroautophagy	15/180	291/18723	1.48181394738738e-07	1.89725107192278e-06	8.62998787027928e-07	CASP3/CDK5/ERN1/GAPDH/GBA/HIF1A/HTT/IL4/KDR/MAPK3/MAPK8/MTOR/PIK3CA/PSEN1/TP53	15
BP	GO:0002286	T cell activation involved in immune response	10/180	114/18723	1.50749346336308e-07	1.92440263483322e-06	8.75349163951886e-07	ICAM1/IFNG/IL4/IL6/JAK3/MTOR/PRKCZ/PSEN1/STAT3/TP53	10
BP	GO:0022617	extracellular matrix disassembly	8/180	63/18723	1.54069947568372e-07	1.96097311964242e-06	8.91983906974787e-07	IL6/MMP1/MMP2/MMP3/MMP7/MMP8/MMP9/TGFB1	8
BP	GO:1903578	regulation of ATP metabolic process	9/180	87/18723	1.54660362019941e-07	1.96268105430615e-06	8.92760791787206e-07	APP/EIF6/HIF1A/IFNG/IL4/INSR/PSEN1/STAT3/TP53	9
BP	GO:0035265	organ growth	12/180	178/18723	1.56251401390961e-07	1.97703979054092e-06	8.99292121318253e-07	AR/ESR1/FGF2/GJA1/IGF2/MAPK1/MTOR/PIM1/PTEN/PTPN11/SLC6A4/SOD1	12
BP	GO:0000082	G1/S transition of mitotic cell cycle	13/180	214/18723	1.58351066762759e-07	1.99773105341169e-06	9.08703914529922e-07	BRD4/CCL2/CCND1/CDC7/CDK2/CDK5/EGFR/MDM2/PRKDC/PTEN/RB1/TERT/TP53	13
BP	GO:0014002	astrocyte development	7/180	43/18723	1.62510094826966e-07	2.04420592966551e-06	9.29843848209692e-07	ADORA2A/APP/EGFR/IFNG/IL6/PSEN1/TNF	7
BP	GO:0031669	cellular response to nutrient levels	13/180	215/18723	1.67144620784549e-07	2.09637364027734e-06	9.53573270027548e-07	FAS/GBA/ICAM1/MAPK1/MAPK3/MAPK8/MDM2/MTOR/NFE2L2/PIM1/SREBF1/TNKS/TP53	13
BP	GO:0021782	glial cell development	10/180	116/18723	1.77718334228538e-07	2.22251242398596e-06	1.01094976539428e-06	ADORA2A/APP/CDK5/EGFR/IFNG/IL6/PSEN1/PTEN/SOD1/TNF	10
BP	GO:0050999	regulation of nitric-oxide synthase activity	7/180	44/18723	1.91697023231779e-07	2.39037853316845e-06	1.08730668554654e-06	EGFR/HIF1A/IL1A/IL1B/PIK3CB/TERT/TNF	7
BP	GO:0061138	morphogenesis of a branching epithelium	12/180	182/18723	1.99018701532658e-07	2.47450420229334e-06	1.12557275980898e-06	AR/EGF/ESR1/FGF1/FGF2/IL10/KDR/MET/MYC/PGR/TNF/VEGFA	12
BP	GO:0010720	positive regulation of cell development	15/180	298/18723	2.0142832153291e-07	2.49724679894691e-06	1.13591763910111e-06	ADIPOQ/EGFR/HIF1A/IFNG/IL1B/IL6/KIT/MAP2K1/MTOR/PDE3A/PRKDC/RET/TGFB1/TNF/VEGFA	15
BP	GO:0046031	ADP metabolic process	9/180	90/18723	2.07762625436643e-07	2.56691515527082e-06	1.16760754450769e-06	APP/EIF6/GAPDH/HIF1A/HK1/IFNG/INSR/PSEN1/STAT3	9
BP	GO:0032368	regulation of lipid transport	11/180	149/18723	2.08761155807733e-07	2.56691515527082e-06	1.16760754450769e-06	ADIPOQ/CYP19A1/EGF/FASLG/IL1B/PON1/PPARG/PTPN11/REN/RXRA/SPP1	11
BP	GO:0071346	cellular response to interferon-gamma	10/180	118/18723	2.08837820628728e-07	2.56691515527082e-06	1.16760754450769e-06	CCL2/FASLG/GAPDH/ICAM1/IFNG/JAK2/NOS2/PPARG/STAT1/TP53	10
BP	GO:0042593	glucose homeostasis	14/180	258/18723	2.09677618017186e-07	2.56989490800551e-06	1.16896293865332e-06	ADIPOQ/ERN1/HIF1A/HK1/ICAM1/IL6/INSR/PIK3CA/PIK3R1/PPARG/PTPN11/RAF1/SLC16A1/STAT3	14
BP	GO:0002683	negative regulation of immune system process	18/180	434/18723	2.14327813078228e-07	2.61942685188221e-06	1.19149343454673e-06	ADIPOQ/ADORA1/ADORA2A/AXL/CASP3/CCL2/ERBB2/IL10/IL4/JAK3/MERTK/MYC/PIK3R1/PPARG/PRKDC/TGFB1/TNF/TYRO3	18
BP	GO:0033500	carbohydrate homeostasis	14/180	259/18723	2.19820297590753e-07	2.67894311681422e-06	1.21856547851859e-06	ADIPOQ/ERN1/HIF1A/HK1/ICAM1/IL6/INSR/PIK3CA/PIK3R1/PPARG/PTPN11/RAF1/SLC16A1/STAT3	14
BP	GO:0006110	regulation of glycolytic process	7/180	45/18723	2.25179409968669e-07	2.72879386390201e-06	1.24124098778875e-06	APP/EIF6/HIF1A/IFNG/INSR/PSEN1/STAT3	7
BP	GO:1904646	cellular response to amyloid-beta	7/180	45/18723	2.25179409968669e-07	2.72879386390201e-06	1.24124098778875e-06	APP/BACE1/CDK5/GJA1/ICAM1/PSEN1/VCAM1	7
BP	GO:0048754	branching morphogenesis of an epithelial tube	11/180	151/18723	2.38983955593742e-07	2.8879465645064e-06	1.31363445727015e-06	AR/EGF/ESR1/FGF1/FGF2/KDR/MET/MYC/PGR/TNF/VEGFA	11
BP	GO:0030218	erythrocyte differentiation	10/180	120/18723	2.44644363468554e-07	2.94133750457559e-06	1.33792028701608e-06	CASP3/HIF1A/JAK2/JAK3/KIT/PRKDC/RB1/STAT1/STAT3/VEGFA	10
BP	GO:0042176	regulation of protein catabolic process	17/180	391/18723	2.44769601728977e-07	2.94133750457559e-06	1.33792028701608e-06	CDK2/EGF/EGFR/GBA/GJA1/HSP90AA1/IFNG/IL10/IL1B/MDM2/NFE2L2/NOS2/ODC1/PSEN1/PTEN/TIMP1/TNF	17
BP	GO:0050435	amyloid-beta metabolic process	8/180	67/18723	2.51122309279808e-07	2.99584217379563e-06	1.36271271650544e-06	APH1B/BACE1/CASP3/DYRK1A/IFNG/PSEN1/REN/TNF	8
BP	GO:0061180	mammary gland epithelium development	8/180	67/18723	2.51122309279808e-07	2.99584217379563e-06	1.36271271650544e-06	AR/CCND1/ESR1/FGF2/HIF1A/JAK2/MAPK1/PGR	8
BP	GO:0035249	synaptic transmission, glutamatergic	9/180	92/18723	2.51394473440312e-07	2.99584217379563e-06	1.36271271650544e-06	ADORA1/ADORA2A/CCL2/CDK5/DRD1/EGFR/NTRK1/PSEN1/TNF	9
BP	GO:0009636	response to toxic substance	14/180	262/18723	2.52956175187867e-07	3.0061255957409e-06	1.36739031600537e-06	DUOX2/FOS/GSR/GSTM1/MAPK1/MAPK3/MDM2/NFE2L2/NOS3/PIM1/PON1/SLC6A4/SOD1/TYMS	14
BP	GO:0002274	myeloid leukocyte activation	13/180	223/18723	2.54863651772293e-07	3.02045022017743e-06	1.37390612917121e-06	APP/IFNG/IL10/IL4/IL6/JAK2/KIT/MMP8/PIK3CD/PIK3CG/PSEN1/PTGDR/TNF	13
BP	GO:0010828	positive regulation of glucose transmembrane transport	7/180	46/18723	2.63455100408643e-07	3.11369187351094e-06	1.41631877287353e-06	ADIPOQ/BRAF/INSR/NFE2L2/PIK3R1/PTPN11/TERT	7
BP	GO:0045931	positive regulation of mitotic cell cycle	10/180	121/18723	2.64488196992973e-07	3.11733759853087e-06	1.41797709649585e-06	APP/BRD4/CCND1/CDC7/EGFR/MDM2/PRKCA/PTPN11/RB1/TERT	10
BP	GO:0051960	regulation of nervous system development	18/180	443/18723	2.89875897652595e-07	3.40722981339198e-06	1.54983978641408e-06	CDK5/EGFR/HIF1A/IFNG/IL1B/IL6/KIT/MAP2K1/MTOR/NTRK1/PSEN1/PTEN/SPP1/TGFB1/TNF/TP53/TYMP/VEGFA	18
BP	GO:0016052	carbohydrate catabolic process	11/180	154/18723	2.9158963116958e-07	3.41803431414586e-06	1.5547544079858e-06	APP/EIF6/GAPDH/HIF1A/HK1/IFNG/INSR/PSEN1/PYGM/STAT3/TP53	11
BP	GO:0006163	purine nucleotide metabolic process	17/180	396/18723	2.92721229186508e-07	3.4219748042401e-06	1.55654681080583e-06	ADCY1/APP/EIF6/GAPDH/HIF1A/HK1/HPRT1/IFNG/IL4/IMPDH1/IMPDH2/INSR/NOS2/NOS3/PSEN1/STAT3/TGFB1	17
BP	GO:0001774	microglial cell activation	7/180	47/18723	3.07064426439935e-07	3.57024638525568e-06	1.62399080725986e-06	APP/IFNG/IL4/IL6/JAK2/MMP8/TNF	7
BP	GO:0046677	response to antibiotic	7/180	47/18723	3.07064426439935e-07	3.57024638525568e-06	1.62399080725986e-06	ALPL/CASP3/HSP90AA1/JAK2/MDM2/SOD1/TP53	7
BP	GO:0051770	positive regulation of nitric-oxide synthase biosynthetic process	5/180	16/18723	3.11413220360771e-07	3.61105033421034e-06	1.64255121762143e-06	CCL2/IFNG/JAK2/KDR/STAT1	5
BP	GO:0036473	cell death in response to oxidative stress	9/180	95/18723	3.31719688314577e-07	3.83617768583148e-06	1.74495444419015e-06	HIF1A/IL10/JAK2/MCL1/MET/MMP3/NFE2L2/SIGMAR1/SOD1	9
BP	GO:0071356	cellular response to tumor necrosis factor	13/180	229/18723	3.45657732573578e-07	3.98664762877086e-06	1.81339840512002e-06	ADIPOQ/CCL2/FAS/GBA/ICAM1/JAK2/MAPK1/MAPK3/NFE2L2/STAT1/TNF/TP53/VCAM1	13
BP	GO:1902107	positive regulation of leukocyte differentiation	11/180	157/18723	3.54190122470852e-07	4.04765447149631e-06	1.84114846522098e-06	AXL/FOS/IFNG/IL10/IL4/PRKCA/PRKCZ/PRKDC/RB1/TGFB1/TNF	11
BP	GO:1903708	positive regulation of hemopoiesis	11/180	157/18723	3.54190122470852e-07	4.04765447149631e-06	1.84114846522098e-06	AXL/FOS/IFNG/IL10/IL4/PRKCA/PRKCZ/PRKDC/RB1/TGFB1/TNF	11
BP	GO:2000377	regulation of reactive oxygen species metabolic process	11/180	157/18723	3.54190122470852e-07	4.04765447149631e-06	1.84114846522098e-06	EGFR/EIF6/HIF1A/MMP3/MMP8/NFE2L2/SOD1/STAT3/TGFB1/TNF/TP53	11
BP	GO:0032872	regulation of stress-activated MAPK cascade	12/180	192/18723	3.54895207679912e-07	4.04765447149631e-06	1.84114846522098e-06	APP/EGFR/FAS/IL1B/MAP2K1/MAPK1/MAPK3/MMP8/MYC/NCF1/TNF/VEGFA	12
BP	GO:2000637	positive regulation of gene silencing by miRNA	6/180	30/18723	3.56055806456095e-07	4.04765447149631e-06	1.84114846522098e-06	EGFR/IL6/MAP2K1/STAT3/TGFB1/TP53	6
BP	GO:0002673	regulation of acute inflammatory response	7/180	48/18723	3.56592525499094e-07	4.04765447149631e-06	1.84114846522098e-06	ADORA1/F12/IL1B/IL4/IL6/PIK3CG/TNF	7
BP	GO:0060249	anatomical structure homeostasis	15/180	314/18723	3.93528347749212e-07	4.45515513688714e-06	2.02650747497448e-06	ADORA1/CDK5/EGFR/GJA1/HIF1A/IL6/NOS3/PRKCA/PTPN11/RB1/SLC6A2/SOD1/SPP1/TYRO3/VEGFA	15
BP	GO:0002285	lymphocyte activation involved in immune response	12/180	194/18723	3.96723816403116e-07	4.46781638263404e-06	2.03226667041442e-06	ICAM1/IFNG/IL10/IL4/IL6/JAK3/MTOR/PRKCZ/PSEN1/STAT3/TGFB1/TP53	12
BP	GO:1901654	response to ketone	12/180	194/18723	3.96723816403116e-07	4.46781638263404e-06	2.03226667041442e-06	ADCY1/AR/CCND1/EGFR/FOS/GBA/ICAM1/PTGFR/SPP1/SREBF1/TGFB1/TYMS	12
BP	GO:0051052	regulation of DNA metabolic process	16/180	359/18723	4.04083987209206e-07	4.5388232714726e-06	2.06456543141931e-06	ADIPOQ/EGFR/FGF2/GJA1/HSP90AA1/IL10/IL4/IL6/MAPK1/MAPK3/MYC/PIK3CA/PRKDC/TGFB1/TNKS/TP53	16
BP	GO:1904894	positive regulation of receptor signaling pathway via STAT	7/180	49/18723	4.1267170783101e-07	4.62321272679429e-06	2.10295149357963e-06	IL10/IL4/IL6/JAK2/KIT/TGFB1/TNF	7
BP	GO:0070302	regulation of stress-activated protein kinase signaling cascade	12/180	195/18723	4.19238727978036e-07	4.68458443574418e-06	2.13086751964776e-06	APP/EGFR/FAS/IL1B/MAP2K1/MAPK1/MAPK3/MMP8/MYC/NCF1/TNF/VEGFA	12
BP	GO:0090316	positive regulation of intracellular protein transport	11/180	160/18723	4.28388480734023e-07	4.7744229122222e-06	2.17173216712449e-06	CDK5/ERBB2/IFNG/IL1B/JAK2/MAPK1/MAPK8/MDM2/PIK3R1/PSEN1/TGFB1	11
BP	GO:0070301	cellular response to hydrogen peroxide	9/180	98/18723	4.33438651408652e-07	4.81822500868223e-06	2.19165633882411e-06	AXL/ERN1/IL10/IL6/MDM2/MET/NFE2L2/PTPN11/SIGMAR1	9
BP	GO:0001780	neutrophil homeostasis	5/180	17/18723	4.37738380344592e-07	4.84391471209025e-06	2.20334176265036e-06	AXL/IL6/MERTK/PIK3CB/PIK3CD	5
BP	GO:0060148	positive regulation of posttranscriptional gene silencing	6/180	31/18723	4.38001586007231e-07	4.84391471209025e-06	2.20334176265036e-06	EGFR/IL6/MAP2K1/STAT3/TGFB1/TP53	6
BP	GO:0001763	morphogenesis of a branching structure	12/180	196/18723	4.42883284284273e-07	4.88534330510498e-06	2.22218630360179e-06	AR/EGF/ESR1/FGF1/FGF2/IL10/KDR/MET/MYC/PGR/TNF/VEGFA	12
BP	GO:0001503	ossification	17/180	408/18723	4.44605854982845e-07	4.89180150418466e-06	2.22512393165462e-06	ACHE/ALPL/EGFR/FGF2/HIF1A/IGF2/IL6/MAPK1/MAPK3/MMP2/MMP9/PPARG/PTPN11/RUNX2/SPP1/TGFB1/TNF	17
BP	GO:0051251	positive regulation of lymphocyte activation	16/180	362/18723	4.51524797127939e-07	4.95525427868468e-06	2.25398656783254e-06	AXL/CCL2/IFNG/IGF2/IL10/IL1A/IL1B/IL4/IL6/JAK3/PIK3CA/PRKCZ/PRKDC/PTPN11/TGFB1/VCAM1	16
BP	GO:0002696	positive regulation of leukocyte activation	17/180	409/18723	4.60040335641044e-07	5.03586138404013e-06	2.29065216005545e-06	AXL/CCL2/IFNG/IGF2/IL10/IL1A/IL1B/IL4/IL6/JAK3/MMP8/PIK3CA/PRKCZ/PRKDC/PTPN11/TGFB1/VCAM1	17
BP	GO:0006165	nucleoside diphosphate phosphorylation	9/180	99/18723	4.72875792606422e-07	5.16322756292596e-06	2.34858695820288e-06	APP/EIF6/GAPDH/HIF1A/HK1/IFNG/INSR/PSEN1/STAT3	9
BP	GO:1903829	positive regulation of cellular protein localization	14/180	276/18723	4.75138378267e-07	5.17479823621427e-06	2.35385008713752e-06	CDK5/EGF/EGFR/ERBB2/IFNG/JAK2/LIMK2/MAPK1/MAPK8/PIK3R1/PSEN1/TERT/TGFB1/TNF	14
BP	GO:0034250	positive regulation of cellular amide metabolic process	11/180	162/18723	4.85183288332543e-07	5.26531280470196e-06	2.39502226722967e-06	CASP3/EIF6/ERBB2/IFNG/IL6/MAPK1/MAPK3/MTOR/NFE2L2/PRKDC/TNF	11
BP	GO:0050767	regulation of neurogenesis	16/180	364/18723	4.85897067286536e-07	5.26531280470196e-06	2.39502226722967e-06	CDK5/EGFR/HIF1A/IFNG/IL1B/IL6/KIT/MAP2K1/MTOR/PSEN1/PTEN/SPP1/TGFB1/TNF/TP53/VEGFA	16
BP	GO:0090068	positive regulation of cell cycle process	13/180	236/18723	4.8739953544083e-07	5.268323621775e-06	2.39639179154854e-06	APP/BRD4/CCND1/CDC7/EGF/EGFR/IGF2/IL1A/IL1B/INSR/MDM2/RB1/TERT	13
BP	GO:0035924	cellular response to vascular endothelial growth factor stimulus	8/180	73/18723	4.92779456406377e-07	5.31312586832139e-06	2.4167708995105e-06	ERN1/FLT1/KDR/PIK3CA/PIK3CB/PIK3CD/VCAM1/VEGFA	8
BP	GO:0031349	positive regulation of defense response	14/180	278/18723	5.18261555400998e-07	5.57390302833774e-06	2.53539008286962e-06	APP/CREBBP/EGFR/GJA1/HSP90AA1/IFNG/IL1B/IL6/JAK2/MAPK3/MMP8/PIK3CG/PRKDC/TNF	14
BP	GO:0042098	T cell proliferation	12/180	199/18723	5.21094778317156e-07	5.59039834493866e-06	2.5428932744234e-06	CASP3/ERBB2/IGF2/IL10/IL1A/IL1B/IL4/IL6/JAK3/PIK3CG/TP53/VCAM1	12
BP	GO:0006801	superoxide metabolic process	8/180	74/18723	5.48014305821949e-07	5.8554908574337e-06	2.66347537350296e-06	DUOX2/EGFR/NCF1/NFE2L2/NOS2/NOS3/SOD1/TGFB1	8
BP	GO:0002700	regulation of production of molecular mediator of immune response	11/180	164/18723	5.48526921326309e-07	5.8554908574337e-06	2.66347537350296e-06	HK1/IL10/IL1B/IL4/IL6/JAK3/KIT/PRKCZ/PRKDC/TGFB1/TNF	11
BP	GO:0046939	nucleotide phosphorylation	9/180	101/18723	5.61168472453472e-07	5.97561081310603e-06	2.71811409664149e-06	APP/EIF6/GAPDH/HIF1A/HK1/IFNG/INSR/PSEN1/STAT3	9
BP	GO:0051403	stress-activated MAPK cascade	13/180	239/18723	5.62630913208118e-07	5.97639058918846e-06	2.71846879182298e-06	APP/EGFR/FAS/IL1B/MAP2K1/MAPK1/MAPK3/MAPK8/MMP8/MYC/NCF1/TNF/VEGFA	13
BP	GO:0007569	cell aging	10/180	132/18723	5.95621417846748e-07	6.295733021073e-06	2.86372744284781e-06	CDK2/ICAM1/MAP2K1/MAPK8/MTOR/PRKDC/PTEN/SOD1/TERT/TP53	10
BP	GO:0035264	multicellular organism growth	10/180	132/18723	5.95621417846748e-07	6.295733021073e-06	2.86372744284781e-06	APP/AR/FTO/IGF2/MTOR/PIK3CA/PTPN11/SOD1/STAT3/TP53	10
BP	GO:0002544	chronic inflammatory response	5/180	18/18723	6.01387378914457e-07	6.34109927473038e-06	2.8843630995923e-06	GJA1/IL10/IL4/TNF/VCAM1	5
BP	GO:0044843	cell cycle G1/S phase transition	13/180	241/18723	6.18387611003318e-07	6.50440954165348e-06	2.95864771292026e-06	BRD4/CCL2/CCND1/CDC7/CDK2/CDK5/EGFR/MDM2/PRKDC/PTEN/RB1/TERT/TP53	13
BP	GO:0009135	purine nucleoside diphosphate metabolic process	9/180	103/18723	6.63398618638299e-07	6.92704091597563e-06	3.15088919787582e-06	APP/EIF6/GAPDH/HIF1A/HK1/IFNG/INSR/PSEN1/STAT3	9
BP	GO:0009179	purine ribonucleoside diphosphate metabolic process	9/180	103/18723	6.63398618638299e-07	6.92704091597563e-06	3.15088919787582e-06	APP/EIF6/GAPDH/HIF1A/HK1/IFNG/INSR/PSEN1/STAT3	9
BP	GO:0019233	sensory perception of pain	9/180	103/18723	6.63398618638299e-07	6.92704091597563e-06	3.15088919787582e-06	ADORA1/BACE1/CCL2/CDK5/IL10/MAPK1/MAPK3/MTOR/NTRK1	9
BP	GO:0034329	cell junction assembly	17/180	420/18723	6.65026001299049e-07	6.92721999416104e-06	3.15097065481058e-06	ACHE/APP/CDK5/DRD1/GABRA1/GABRB2/GABRB3/GABRG2/GJA1/IL1B/KDR/NTRK1/PRKCA/PTEN/PTPN11/TNF/VEGFA	17
BP	GO:0043536	positive regulation of blood vessel endothelial cell migration	8/180	76/18723	6.74507490361028e-07	7.00901261722981e-06	3.18817550109624e-06	FGF2/HIF1A/KDR/NFE2L2/NOS3/PRKCA/TGFB1/VEGFA	8
BP	GO:0032147	activation of protein kinase activity	10/180	134/18723	6.84573781084705e-07	7.09647326801542e-06	3.2279585517729e-06	EGF/FGF1/IL4/INSR/JAK2/MAP2K1/MTOR/PIK3CA/PRKCZ/VEGFA	10
BP	GO:0032963	collagen metabolic process	9/180	104/18723	7.20297495740287e-07	7.44884573719883e-06	3.3882415095678e-06	HIF1A/IL6/MMP1/MMP2/MMP3/MMP7/MMP8/MMP9/TGFB1	9
BP	GO:0048863	stem cell differentiation	12/180	206/18723	7.53189731458738e-07	7.77031708569662e-06	3.53446853661945e-06	ESR1/FGF2/HIF1A/KIT/MAPK1/MAPK3/NFE2L2/PRKDC/RET/RUNX2/STAT3/TP53	12
BP	GO:0009112	nucleobase metabolic process	6/180	34/18723	7.81148902451624e-07	8.0202925497539e-06	3.64817437421824e-06	HPRT1/MAPK1/MTOR/TTR/TYMP/TYMS	6
BP	GO:0032770	positive regulation of monooxygenase activity	6/180	34/18723	7.81148902451624e-07	8.0202925497539e-06	3.64817437421824e-06	HIF1A/IFNG/IL1B/PIK3CB/TERT/TNF	6
BP	GO:0046651	lymphocyte proliferation	14/180	288/18723	7.91290032644865e-07	8.08581881339242e-06	3.67798017423879e-06	CASP3/ERBB2/HPRT1/IGF2/IL10/IL1A/IL1B/IL4/IL6/IMPDH2/JAK3/PIK3CG/TP53/VCAM1	14
BP	GO:0097193	intrinsic apoptotic signaling pathway	14/180	288/18723	7.91290032644865e-07	8.08581881339242e-06	3.67798017423879e-06	CASP3/ERN1/HIF1A/JAK2/MCL1/MDM2/MMP9/NFE2L2/PIK3R1/PRKDC/PTPN1/SOD1/TNF/TP53	14
BP	GO:0045821	positive regulation of glycolytic process	5/180	19/18723	8.0982472180594e-07	8.2556065241923e-06	3.75521116946182e-06	APP/HIF1A/IFNG/INSR/PSEN1	5
BP	GO:0031098	stress-activated protein kinase signaling cascade	13/180	247/18723	8.16478407126633e-07	8.30375911928789e-06	3.77711424374371e-06	APP/EGFR/FAS/IL1B/MAP2K1/MAPK1/MAPK3/MAPK8/MMP8/MYC/NCF1/TNF/VEGFA	13
BP	GO:0008306	associative learning	8/180	78/18723	8.25143836375607e-07	8.37209618888646e-06	3.80819858942962e-06	APP/CDK5/DRD1/FOS/GABRA5/HIF1A/KIT/MTOR	8
BP	GO:0030879	mammary gland development	10/180	137/18723	8.39770471025923e-07	8.49244895548434e-06	3.86294321080657e-06	AR/CCND1/EGF/ESR1/FGF2/HIF1A/JAK2/MAPK1/PGR/VEGFA	10
BP	GO:0006090	pyruvate metabolic process	9/180	106/18723	8.46876011599903e-07	8.49244895548434e-06	3.86294321080657e-06	APP/EIF6/GAPDH/HIF1A/HK1/IFNG/INSR/PSEN1/STAT3	9
BP	GO:0009185	ribonucleoside diphosphate metabolic process	9/180	106/18723	8.46876011599903e-07	8.49244895548434e-06	3.86294321080657e-06	APP/EIF6/GAPDH/HIF1A/HK1/IFNG/INSR/PSEN1/STAT3	9
BP	GO:0046620	regulation of organ growth	9/180	106/18723	8.46876011599903e-07	8.49244895548434e-06	3.86294321080657e-06	FGF2/GJA1/IGF2/MAPK1/MTOR/PIM1/PTEN/SLC6A4/SOD1	9
BP	GO:2000278	regulation of DNA biosynthetic process	9/180	106/18723	8.46876011599903e-07	8.49244895548434e-06	3.86294321080657e-06	ADIPOQ/FGF2/GJA1/HSP90AA1/MAPK1/MAPK3/MYC/TNKS/TP53	9
BP	GO:0043281	regulation of cysteine-type endopeptidase activity involved in apoptotic process	12/180	209/18723	8.78007284812695e-07	8.78415660294004e-06	3.99563168290527e-06	ADORA2A/FAS/FASLG/JAK2/MDM2/MMP9/MYC/PPARG/RAF1/RPS6KA3/TNF/VEGFA	12
BP	GO:0032943	mononuclear cell proliferation	14/180	291/18723	8.95259651330939e-07	8.93597916479281e-06	4.06469090688537e-06	CASP3/ERBB2/HPRT1/IGF2/IL10/IL1A/IL1B/IL4/IL6/IMPDH2/JAK3/PIK3CG/TP53/VCAM1	14
BP	GO:0050866	negative regulation of cell activation	12/180	210/18723	9.23512010031154e-07	9.19664043322691e-06	4.18325737487309e-06	ABAT/ADORA2A/AXL/CASP3/ERBB2/IL10/IL4/JAK3/MERTK/NOS3/THBD/TYRO3	12
BP	GO:0052548	regulation of endopeptidase activity	17/180	432/18723	9.80453307986743e-07	9.74113194216852e-06	4.43092913467207e-06	ADORA2A/APH1B/APP/FAS/FASLG/GAPDH/JAK2/MDM2/MMP9/MYC/PPARG/RAF1/RPS6KA3/STAT3/TIMP1/TNF/VEGFA	17
BP	GO:0045786	negative regulation of cell cycle	16/180	385/18723	1.01937384307557e-06	1.00957768125168e-05	4.59224573502377e-06	CASP3/CCL2/CCND1/CDK2/CDK5/EGFR/IL10/MDM2/PRKDC/PTEN/PTPN11/RB1/TGFB1/TNF/TNKS/TP53	16
BP	GO:0006469	negative regulation of protein kinase activity	12/180	212/18723	1.02084214631446e-06	1.00957768125168e-05	4.59224573502377e-06	ADIPOQ/ADORA2A/CASP3/GBA/IFNG/IL1B/PIK3CB/PPARG/PSEN1/PTEN/PTPN1/RB1	12
BP	GO:0002697	regulation of immune effector process	15/180	339/18723	1.03416433305562e-06	1.02040710110213e-05	4.64150529973538e-06	HK1/ICAM1/IFNG/IL10/IL1B/IL4/IL6/JAK3/KIT/NCF1/NOS2/PRKCZ/PRKDC/TGFB1/TNF	15
BP	GO:0010518	positive regulation of phospholipase activity	7/180	56/18723	1.05281158909282e-06	1.03406288956103e-05	4.70362111060693e-06	EGFR/ESR1/FGF2/FLT1/KIT/PRKCZ/SELE	7
BP	GO:0048008	platelet-derived growth factor receptor signaling pathway	7/180	56/18723	1.05281158909282e-06	1.03406288956103e-05	4.70362111060693e-06	ADIPOQ/JAK2/PLAT/PTEN/PTPN1/PTPN11/VEGFA	7
BP	GO:0060252	positive regulation of glial cell proliferation	5/180	20/18723	1.0713751031942e-06	1.04989879133062e-05	4.77565355913682e-06	EGFR/IL1B/IL6/MTOR/TNF	5
BP	GO:0030183	B cell differentiation	10/180	141/18723	1.09403405311624e-06	1.06242313690881e-05	4.8326227984866e-06	IL10/IL4/IL6/JAK3/KIT/NTRK1/PIK3R1/PRKDC/TP53/VCAM1	10
BP	GO:0034341	response to interferon-gamma	10/180	141/18723	1.09403405311624e-06	1.06242313690881e-05	4.8326227984866e-06	CCL2/FASLG/GAPDH/ICAM1/IFNG/JAK2/NOS2/PPARG/STAT1/TP53	10
BP	GO:0035296	regulation of tube diameter	10/180	141/18723	1.09403405311624e-06	1.06242313690881e-05	4.8326227984866e-06	ADORA1/ADORA2A/DRD1/EGFR/GJA1/ICAM1/KCNMA1/NOS3/SLC6A4/SOD1	10
BP	GO:0097746	blood vessel diameter maintenance	10/180	141/18723	1.09403405311624e-06	1.06242313690881e-05	4.8326227984866e-06	ADORA1/ADORA2A/DRD1/EGFR/GJA1/ICAM1/KCNMA1/NOS3/SLC6A4/SOD1	10
BP	GO:0071260	cellular response to mechanical stimulus	8/180	81/18723	1.10452834166802e-06	1.07019840672428e-05	4.86799001223529e-06	EGFR/FAS/GJA1/IL1B/MAPK3/MAPK8/MMP7/PTPN11	8
BP	GO:1904659	glucose transmembrane transport	9/180	110/18723	1.15871713808743e-06	1.12018002877576e-05	5.09534041325732e-06	ADIPOQ/BRAF/IL1B/INSR/NFE2L2/PIK3R1/PTPN11/TERT/TNF	9
BP	GO:0035150	regulation of tube size	10/180	142/18723	1.16723000671887e-06	1.12292872018835e-05	5.10784333071555e-06	ADORA1/ADORA2A/DRD1/EGFR/GJA1/ICAM1/KCNMA1/NOS3/SLC6A4/SOD1	10
BP	GO:2000045	regulation of G1/S transition of mitotic cell cycle	10/180	142/18723	1.16723000671887e-06	1.12292872018835e-05	5.10784333071555e-06	CCL2/CCND1/CDK2/EGFR/MDM2/PRKDC/PTEN/RB1/TERT/TP53	10
BP	GO:0071453	cellular response to oxygen levels	11/180	177/18723	1.16939113585397e-06	1.12292872018835e-05	5.10784333071555e-06	FAS/HIF1A/ICAM1/MDM2/MTOR/MYC/NFE2L2/PTEN/TERT/TP53/VEGFA	11
BP	GO:0031647	regulation of protein stability	14/180	298/18723	1.18697125461889e-06	1.13727179006024e-05	5.17308536475565e-06	CASP3/CREBBP/GAPDH/HSP90AA1/HTT/MAPK1/MDM2/PIK3R1/PIM1/PRKDC/PTEN/SREBF1/TERT/TP53	14
BP	GO:0034205	amyloid-beta formation	7/180	57/18723	1.19053940617186e-06	1.1381556723003e-05	5.17710586216022e-06	APH1B/BACE1/CASP3/DYRK1A/IFNG/PSEN1/TNF	7
BP	GO:0030336	negative regulation of cell migration	15/180	344/18723	1.24132855551818e-06	1.18321791323199e-05	5.38207957302176e-06	ADIPOQ/ADORA1/ADORA3/CCL2/FGF2/GJA1/IGFBP3/IL4/NFE2L2/PPARG/PTEN/STAT3/TGFB1/TIMP1/TNF	15
BP	GO:0050870	positive regulation of T cell activation	12/180	216/18723	1.24317642208475e-06	1.18321791323199e-05	5.38207957302176e-06	CCL2/IFNG/IGF2/IL1A/IL1B/IL4/IL6/JAK3/PIK3CA/PRKCZ/PTPN11/VCAM1	12
BP	GO:0040013	negative regulation of locomotion	16/180	391/18723	1.24798549914933e-06	1.18517298396036e-05	5.39097256400282e-06	ADIPOQ/ADORA1/ADORA2A/ADORA3/CCL2/FGF2/GJA1/IGFBP3/IL4/NFE2L2/PPARG/PTEN/STAT3/TGFB1/TIMP1/TNF	16
BP	GO:1905332	positive regulation of morphogenesis of an epithelium	6/180	37/18723	1.3183770587563e-06	1.24874997351982e-05	5.68016394032968e-06	AR/EGF/FGF2/GJA1/PIK3CD/VEGFA	6
BP	GO:0001890	placenta development	10/180	144/18723	1.32654285889948e-06	1.24874997351982e-05	5.68016394032968e-06	GJA1/HIF1A/IGF2/IL10/MAP2K1/MAPK1/MAPK3/PPARG/SOD1/SPP1	10
BP	GO:0007612	learning	10/180	144/18723	1.32654285889948e-06	1.24874997351982e-05	5.68016394032968e-06	APP/CDK5/DRD1/FOS/GABRA5/HIF1A/HTT/INSR/KIT/MTOR	10
BP	GO:0031644	regulation of nervous system process	10/180	144/18723	1.32654285889948e-06	1.24874997351982e-05	5.68016394032968e-06	ABAT/ADORA1/APP/GBA/IL10/MTOR/NOS3/PRKCZ/PTEN/TYMP	10
BP	GO:0043525	positive regulation of neuron apoptotic process	7/180	58/18723	1.34304383354725e-06	1.26152283229701e-05	5.73826358667972e-06	BACE1/CASP3/CDK5/FASLG/MCL1/TNF/TP53	7
BP	GO:0071897	DNA biosynthetic process	11/180	180/18723	1.37971758720338e-06	1.29314707192787e-05	5.88211213074436e-06	ADIPOQ/FGF2/GJA1/HSP90AA1/MAPK1/MAPK3/MYC/TERT/TNKS/TP53/TYMS	11
BP	GO:0051767	nitric-oxide synthase biosynthetic process	5/180	21/18723	1.39525399069632e-06	1.30203528589492e-05	5.92254177121693e-06	CCL2/IFNG/JAK2/KDR/STAT1	5
BP	GO:0051769	regulation of nitric-oxide synthase biosynthetic process	5/180	21/18723	1.39525399069632e-06	1.30203528589492e-05	5.92254177121693e-06	CCL2/IFNG/JAK2/KDR/STAT1	5
BP	GO:0032370	positive regulation of lipid transport	8/180	84/18723	1.46083944520108e-06	1.35735017132939e-05	6.17415148034288e-06	ADIPOQ/CYP19A1/FASLG/IL1B/PON1/PPARG/RXRA/SPP1	8
BP	GO:2000134	negative regulation of G1/S transition of mitotic cell cycle	8/180	84/18723	1.46083944520108e-06	1.35735017132939e-05	6.17415148034288e-06	CCL2/CCND1/CDK2/MDM2/PRKDC/PTEN/RB1/TP53	8
BP	GO:0035306	positive regulation of dephosphorylation	7/180	59/18723	1.51156831222957e-06	1.39544353631151e-05	6.34742600504805e-06	ADORA1/CALM2/GBA/IFNG/JAK2/MTOR/TGFB1	7
BP	GO:0046324	regulation of glucose import	7/180	59/18723	1.51156831222957e-06	1.39544353631151e-05	6.34742600504805e-06	ADIPOQ/INSR/NFE2L2/PIK3R1/PTPN11/TERT/TNF	7
BP	GO:0048010	vascular endothelial growth factor receptor signaling pathway	7/180	59/18723	1.51156831222957e-06	1.39544353631151e-05	6.34742600504805e-06	AXL/FLT1/HIF1A/IL1B/KDR/PTPN1/VEGFA	7
BP	GO:0008645	hexose transmembrane transport	9/180	114/18723	1.56515734490298e-06	1.44182160551876e-05	6.55838499757612e-06	ADIPOQ/BRAF/IL1B/INSR/NFE2L2/PIK3R1/PTPN11/TERT/TNF	9
BP	GO:0008406	gonad development	12/180	221/18723	1.5807419049113e-06	1.45306659720692e-05	6.60953486556479e-06	AR/CASP3/CCND1/CYP19A1/ESR1/ICAM1/KIT/NTRK1/PGR/REN/SOD1/VEGFA	12
BP	GO:0045861	negative regulation of proteolysis	15/180	351/18723	1.59404665300956e-06	1.46217243096953e-05	6.6509543888335e-06	ADORA2A/APP/CDK5/GAPDH/IL10/MDM2/MMP9/PLAT/PSEN1/RAF1/RPS6KA3/TIMP1/TNF/TP53/VEGFA	15
BP	GO:0045348	positive regulation of MHC class II biosynthetic process	4/180	10/18723	1.65849782387739e-06	1.51483177034406e-05	6.89048486889724e-06	IFNG/IL10/IL4/JAK2	4
BP	GO:0060068	vagina development	4/180	10/18723	1.65849782387739e-06	1.51483177034406e-05	6.89048486889724e-06	AXL/ESR1/MERTK/TYRO3	4
BP	GO:0031663	lipopolysaccharide-mediated signaling pathway	7/180	60/18723	1.69743211014097e-06	1.54710867326831e-05	7.0373021693846e-06	CCL2/IL1B/MAPK1/MAPK3/PRKCA/TGFB1/TNF	7
BP	GO:0006909	phagocytosis	14/180	308/18723	1.75138404752234e-06	1.59290785886704e-05	7.24562800566157e-06	ADIPOQ/ADORA1/ADORA2A/AXL/CCL2/IFNG/IL1B/MERTK/MET/PIK3CA/PTEN/SOD1/TNF/TYRO3	14
BP	GO:1901522	positive regulation of transcription from RNA polymerase II promoter involved in cellular response to chemical stimulus	5/180	22/18723	1.7915959582864e-06	1.6260434203688e-05	7.39635106918592e-06	HIF1A/NFE2L2/RUNX2/TP53/VEGFA	5
BP	GO:0008286	insulin receptor signaling pathway	9/180	116/18723	1.81085384932162e-06	1.63661623104656e-05	7.44444340090424e-06	IGF2/IL1B/INSR/PIK3CA/PIK3R1/PRKCZ/PTPN1/PTPN11/SREBF1	9
BP	GO:0015749	monosaccharide transmembrane transport	9/180	116/18723	1.81085384932162e-06	1.63661623104656e-05	7.44444340090424e-06	ADIPOQ/BRAF/IL1B/INSR/NFE2L2/PIK3R1/PTPN11/TERT/TNF	9
BP	GO:0016572	histone phosphorylation	6/180	39/18723	1.82096879504374e-06	1.63887191553936e-05	7.45470378768181e-06	CDK2/CDK5/IL1B/JAK2/MAPK3/PRKCA	6
BP	GO:0046326	positive regulation of glucose import	6/180	39/18723	1.82096879504374e-06	1.63887191553936e-05	7.45470378768181e-06	ADIPOQ/INSR/NFE2L2/PIK3R1/PTPN11/TERT	6
BP	GO:0032409	regulation of transporter activity	14/180	310/18723	1.88952236396115e-06	1.6970198767768e-05	7.71920025184878e-06	ADIPOQ/APP/CALM2/CCL2/CDK5/GJA1/HTT/IFNG/MMP9/PIM1/PON1/PPARG/PTEN/RXRA	14
BP	GO:0071478	cellular response to radiation	11/180	186/18723	1.9023210689395e-06	1.70495525803702e-05	7.75529576131256e-06	CREBBP/GRK1/MDM2/MMP1/MMP2/MMP3/MMP9/MYC/PIK3R1/TIMP1/TP53	11
BP	GO:1900182	positive regulation of protein localization to nucleus	8/180	87/18723	1.91068826967573e-06	1.70889416551871e-05	7.77321259071492e-06	IFNG/JAK2/LIMK2/MAPK1/PIK3R1/PSEN1/TERT/TGFB1	8
BP	GO:0051348	negative regulation of transferase activity	13/180	268/18723	2.03158328490274e-06	1.80866903081685e-05	8.22705651787059e-06	ADIPOQ/ADORA2A/CASP3/GBA/IFNG/IL1B/PIK3CB/PPARG/PSEN1/PTEN/PTPN1/RB1/TP53	13
BP	GO:0019932	second-messenger-mediated signaling	14/180	312/18723	2.03731665150712e-06	1.80866903081685e-05	8.22705651787059e-06	ADCY1/CALM2/EGFR/HTT/KDR/MTOR/NOS2/NOS3/PDE3A/PTGFR/SELE/TNF/VCAM1/VEGFA	14
BP	GO:0030902	hindbrain development	10/180	151/18723	2.04326626912364e-06	1.80866903081685e-05	8.22705651787059e-06	ABAT/CDK5/EGF/FGF2/GBA/MAP2K1/PSEN1/PTPN11/SLC6A4/TP53	10
BP	GO:0043535	regulation of blood vessel endothelial cell migration	10/180	151/18723	2.04326626912364e-06	1.80866903081685e-05	8.22705651787059e-06	FGF2/HIF1A/KDR/NFE2L2/NOS3/PPARG/PRKCA/TGFB1/TNF/VEGFA	10
BP	GO:0071456	cellular response to hypoxia	10/180	151/18723	2.04326626912364e-06	1.80866903081685e-05	8.22705651787059e-06	HIF1A/ICAM1/MDM2/MTOR/MYC/NFE2L2/PTEN/TERT/TP53/VEGFA	10
BP	GO:0034219	carbohydrate transmembrane transport	9/180	118/18723	2.08910820694287e-06	1.84336483624864e-05	8.3848766316431e-06	ADIPOQ/BRAF/IL1B/INSR/NFE2L2/PIK3R1/PTPN11/TERT/TNF	9
BP	GO:0045137	development of primary sexual characteristics	12/180	227/18723	2.09103217129088e-06	1.84336483624864e-05	8.3848766316431e-06	AR/CASP3/CCND1/CYP19A1/ESR1/ICAM1/KIT/NTRK1/PGR/REN/SOD1/VEGFA	12
BP	GO:2000146	negative regulation of cell motility	15/180	359/18723	2.10538700647004e-06	1.85222390630554e-05	8.42517370579658e-06	ADIPOQ/ADORA1/ADORA3/CCL2/FGF2/GJA1/IGFBP3/IL4/NFE2L2/PPARG/PTEN/STAT3/TGFB1/TIMP1/TNF	15
BP	GO:0006730	one-carbon metabolic process	6/180	40/18723	2.1253161787404e-06	1.85592522814381e-05	8.44200983415141e-06	CA1/CA14/CA4/CA6/CA7/TYMS	6
BP	GO:0010543	regulation of platelet activation	6/180	40/18723	2.1253161787404e-06	1.85592522814381e-05	8.44200983415141e-06	ABAT/IL6/JAK2/NOS3/PRKCA/THBD	6
BP	GO:0010863	positive regulation of phospholipase C activity	6/180	40/18723	2.1253161787404e-06	1.85592522814381e-05	8.44200983415141e-06	EGFR/ESR1/FGF2/FLT1/KIT/SELE	6
BP	GO:0032731	positive regulation of interleukin-1 beta production	7/180	62/18723	2.12685062174546e-06	1.85592522814381e-05	8.44200983415141e-06	APP/HK1/IFNG/IL6/JAK2/STAT3/TNF	7
BP	GO:0016125	sterol metabolic process	10/180	152/18723	2.16916533243255e-06	1.88901806885118e-05	8.59253857445583e-06	APP/CYP19A1/FDFT1/FGF1/GBA/IL4/PON1/RXRA/SOD1/SREBF1	10
BP	GO:0060384	innervation	5/180	23/18723	2.2714808379263e-06	1.97014325902398e-05	8.96155109869479e-06	GABRA5/GABRB2/NTRK1/RET/VCAM1	5
BP	GO:0060396	growth hormone receptor signaling pathway	5/180	23/18723	2.2714808379263e-06	1.97014325902398e-05	8.96155109869479e-06	JAK2/JAK3/PIK3R1/PTPN1/STAT3	5
BP	GO:0052547	regulation of peptidase activity	17/180	461/18723	2.37143001064869e-06	2.05269454845285e-05	9.337050491996e-06	ADORA2A/APH1B/APP/FAS/FASLG/GAPDH/JAK2/MDM2/MMP9/MYC/PPARG/RAF1/RPS6KA3/STAT3/TIMP1/TNF/VEGFA	17
BP	GO:0071901	negative regulation of protein serine/threonine kinase activity	9/180	120/18723	2.40344456846705e-06	2.07622862119383e-05	9.44409945630999e-06	ADIPOQ/CASP3/GBA/IL1B/PIK3CB/PPARG/PTEN/PTPN1/RB1	9
BP	GO:0042307	positive regulation of protein import into nucleus	6/180	41/18723	2.46990236326821e-06	2.12805034663694e-05	9.67981989869601e-06	IFNG/JAK2/MAPK1/PIK3R1/PSEN1/TGFB1	6
BP	GO:0035304	regulation of protein dephosphorylation	8/180	90/18723	2.47332676271146e-06	2.12805034663694e-05	9.67981989869601e-06	ADORA1/CALM2/GBA/HTT/JAK2/MTOR/TGFB1/TNF	8
BP	GO:0034776	response to histamine	4/180	11/18723	2.58663963565371e-06	2.22110253744157e-05	1.01030845313168e-05	GABRA1/GABRB2/GABRB3/GABRG2	4
BP	GO:0051271	negative regulation of cellular component movement	15/180	367/18723	2.7592743402464e-06	2.36462115771714e-05	1.07559047987378e-05	ADIPOQ/ADORA1/ADORA3/CCL2/FGF2/GJA1/IGFBP3/IL4/NFE2L2/PPARG/PTEN/STAT3/TGFB1/TIMP1/TNF	15
BP	GO:0051043	regulation of membrane protein ectodomain proteolysis	5/180	24/18723	2.84695775909876e-06	2.4161287871173e-05	1.09901965187576e-05	IFNG/IL10/IL1B/TIMP1/TNF	5
BP	GO:0071378	cellular response to growth hormone stimulus	5/180	24/18723	2.84695775909876e-06	2.4161287871173e-05	1.09901965187576e-05	JAK2/JAK3/PIK3R1/PTPN1/STAT3	5
BP	GO:2001026	regulation of endothelial cell chemotaxis	5/180	24/18723	2.84695775909876e-06	2.4161287871173e-05	1.09901965187576e-05	FGF1/FGF2/KDR/MET/VEGFA	5
BP	GO:0009150	purine ribonucleotide metabolic process	15/180	368/18723	2.8526495962151e-06	2.4161287871173e-05	1.09901965187576e-05	ADCY1/APP/EIF6/GAPDH/HIF1A/HK1/HPRT1/IFNG/IL4/IMPDH1/IMPDH2/INSR/PSEN1/STAT3/TGFB1	15
BP	GO:0030574	collagen catabolic process	6/180	42/18723	2.85869259098722e-06	2.4161287871173e-05	1.09901965187576e-05	MMP1/MMP2/MMP3/MMP7/MMP8/MMP9	6
BP	GO:0046688	response to copper ion	6/180	42/18723	2.85869259098722e-06	2.4161287871173e-05	1.09901965187576e-05	APP/BACE1/ICAM1/IL1A/NFE2L2/SOD1	6
BP	GO:1900274	regulation of phospholipase C activity	6/180	42/18723	2.85869259098722e-06	2.4161287871173e-05	1.09901965187576e-05	EGFR/ESR1/FGF2/FLT1/KIT/SELE	6
BP	GO:0048645	animal organ formation	7/180	65/18723	2.93867620231018e-06	2.47885980830165e-05	1.12755398557165e-05	AR/FGF1/FGF2/MAP2K1/MAPK1/MAPK3/PIM1	7
BP	GO:0045930	negative regulation of mitotic cell cycle	12/180	235/18723	2.99532142223226e-06	2.51677202313343e-05	1.14479903863688e-05	CCL2/CCND1/CDK2/EGFR/IL10/MDM2/PRKDC/PTEN/RB1/TGFB1/TNF/TP53	12
BP	GO:2000116	regulation of cysteine-type endopeptidase activity	12/180	235/18723	2.99532142223226e-06	2.51677202313343e-05	1.14479903863688e-05	ADORA2A/FAS/FASLG/JAK2/MDM2/MMP9/MYC/PPARG/RAF1/RPS6KA3/TNF/VEGFA	12
BP	GO:0009132	nucleoside diphosphate metabolic process	9/180	124/18723	3.15595184546871e-06	2.63854654872877e-05	1.20019037267532e-05	APP/EIF6/GAPDH/HIF1A/HK1/IFNG/INSR/PSEN1/STAT3	9
BP	GO:0022408	negative regulation of cell-cell adhesion	11/180	196/18723	3.16419210271827e-06	2.63854654872877e-05	1.20019037267532e-05	ABAT/ADIPOQ/ADORA2A/CASP3/ERBB2/IL10/IL4/JAK2/JAK3/TGFB1/VEGFA	11
BP	GO:0033273	response to vitamin	8/180	93/18723	3.17091716804457e-06	2.63854654872877e-05	1.20019037267532e-05	ALPL/CCND1/EGFR/MDM2/PIM1/SPP1/TYMS/TYR	8
BP	GO:1901992	positive regulation of mitotic cell cycle phase transition	8/180	93/18723	3.17091716804457e-06	2.63854654872877e-05	1.20019037267532e-05	APP/BRD4/CCND1/CDC7/EGFR/MDM2/RB1/TERT	8
BP	GO:1902807	negative regulation of cell cycle G1/S phase transition	8/180	93/18723	3.17091716804457e-06	2.63854654872877e-05	1.20019037267532e-05	CCL2/CCND1/CDK2/MDM2/PRKDC/PTEN/RB1/TP53	8
BP	GO:0031334	positive regulation of protein-containing complex assembly	12/180	237/18723	3.26931508764792e-06	2.70994094548389e-05	1.23266539862843e-05	ESR1/HSP90AA1/ICAM1/IFNG/MET/MMP1/MMP3/MTOR/TGFB1/TNF/TP53/VEGFA	12
BP	GO:0033673	negative regulation of kinase activity	12/180	237/18723	3.26931508764792e-06	2.70994094548389e-05	1.23266539862843e-05	ADIPOQ/ADORA2A/CASP3/GBA/IFNG/IL1B/PIK3CB/PPARG/PSEN1/PTEN/PTPN1/RB1	12
BP	GO:0045840	positive regulation of mitotic nuclear division	6/180	43/18723	3.29591137414836e-06	2.71109191808532e-05	1.23318893922548e-05	EGF/IGF2/IL1A/IL1B/INSR/RB1	6
BP	GO:0140353	lipid export from cell	6/180	43/18723	3.29591137414836e-06	2.71109191808532e-05	1.23318893922548e-05	CYP19A1/IL1B/NOS2/PTPN11/REN/SPP1	6
BP	GO:1904591	positive regulation of protein import	6/180	43/18723	3.29591137414836e-06	2.71109191808532e-05	1.23318893922548e-05	IFNG/JAK2/MAPK1/PIK3R1/PSEN1/TGFB1	6
BP	GO:2001239	regulation of extrinsic apoptotic signaling pathway in absence of ligand	6/180	43/18723	3.29591137414836e-06	2.71109191808532e-05	1.23318893922548e-05	IL1A/IL1B/MCL1/RET/TERT/TNF	6
BP	GO:0031099	regeneration	11/180	198/18723	3.49012651057505e-06	2.86536722299501e-05	1.30336383751688e-05	AXL/CCND1/EGFR/IL10/IL6/JAK2/MAP2K1/PTEN/SPP1/TYMS/UGT1A1	11
BP	GO:0050995	negative regulation of lipid catabolic process	5/180	25/18723	3.53106714384437e-06	2.88795643589705e-05	1.31363894744981e-05	ADORA1/ALK/IL1B/PIK3CG/TNF	5
BP	GO:0090312	positive regulation of protein deacetylation	5/180	25/18723	3.53106714384437e-06	2.88795643589705e-05	1.31363894744981e-05	DYRK1A/IFNG/SREBF1/TP53/VEGFA	5
BP	GO:0044772	mitotic cell cycle phase transition	16/180	424/18723	3.55166376555722e-06	2.89928985188372e-05	1.31879415563185e-05	APP/BRD4/CALM2/CCL2/CCNB2/CCND1/CDC7/CDK2/CDK5/EGFR/MDM2/PRKDC/PTEN/RB1/TERT/TP53	16
BP	GO:0010517	regulation of phospholipase activity	7/180	67/18723	3.61201917106519e-06	2.93741143174338e-05	1.33613444214709e-05	EGFR/ESR1/FGF2/FLT1/KIT/PRKCZ/SELE	7
BP	GO:0070527	platelet aggregation	7/180	67/18723	3.61201917106519e-06	2.93741143174338e-05	1.33613444214709e-05	ABAT/IL6/JAK2/PIK3CB/PIK3CG/PRKCA/TYRO3	7
BP	GO:0036294	cellular response to decreased oxygen levels	10/180	161/18723	3.6418808344935e-06	2.9561078018851e-05	1.34463882250713e-05	HIF1A/ICAM1/MDM2/MTOR/MYC/NFE2L2/PTEN/TERT/TP53/VEGFA	10
BP	GO:0008585	female gonad development	8/180	95/18723	3.7233304157168e-06	3.00520965261045e-05	1.36697368279205e-05	CASP3/CYP19A1/ESR1/ICAM1/KIT/PGR/SOD1/VEGFA	8
BP	GO:0042982	amyloid precursor protein metabolic process	8/180	95/18723	3.7233304157168e-06	3.00520965261045e-05	1.36697368279205e-05	ACHE/APH1B/BACE1/CASP3/DYRK1A/IFNG/PSEN1/TNF	8
BP	GO:0050764	regulation of phagocytosis	8/180	95/18723	3.7233304157168e-06	3.00520965261045e-05	1.36697368279205e-05	ADIPOQ/CCL2/IFNG/IL1B/MERTK/PTEN/SOD1/TNF	8
BP	GO:0008542	visual learning	6/180	44/18723	3.78605048218782e-06	3.0330706097527e-05	1.37964674044637e-05	APP/CDK5/DRD1/HIF1A/KIT/MTOR	6
BP	GO:0046427	positive regulation of receptor signaling pathway via JAK-STAT	6/180	44/18723	3.78605048218782e-06	3.0330706097527e-05	1.37964674044637e-05	IL10/IL4/IL6/JAK2/KIT/TNF	6
BP	GO:0048806	genitalia development	6/180	44/18723	3.78605048218782e-06	3.0330706097527e-05	1.37964674044637e-05	AR/AXL/ESR1/MERTK/PTPN11/TYRO3	6
BP	GO:0060324	face development	6/180	44/18723	3.78605048218782e-06	3.0330706097527e-05	1.37964674044637e-05	MAP2K1/MAPK1/MAPK3/MMP2/PTPN11/RAF1	6
BP	GO:0060134	prepulse inhibition	4/180	12/18723	3.85083108267931e-06	3.07923333042498e-05	1.40064468454331e-05	ADORA2A/BACE1/DRD1/PTEN	4
BP	GO:0002294	CD4-positive, alpha-beta T cell differentiation involved in immune response	7/180	68/18723	3.99411941998493e-06	3.17610013766639e-05	1.4447062947275e-05	IFNG/IL4/IL6/JAK3/MTOR/PRKCZ/STAT3	7
BP	GO:0042698	ovulation cycle	7/180	68/18723	3.99411941998493e-06	3.17610013766639e-05	1.4447062947275e-05	AXL/CASP3/EGFR/ESR1/MMP7/PGR/TYRO3	7
BP	GO:0042987	amyloid precursor protein catabolic process	7/180	68/18723	3.99411941998493e-06	3.17610013766639e-05	1.4447062947275e-05	APH1B/BACE1/CASP3/DYRK1A/IFNG/PSEN1/TNF	7
BP	GO:0051054	positive regulation of DNA metabolic process	11/180	201/18723	4.03413032306728e-06	3.2019979058737e-05	1.45648636057139e-05	EGFR/FGF2/HSP90AA1/IL4/IL6/MAPK1/MAPK3/MYC/PRKDC/TGFB1/TNKS	11
BP	GO:0035303	regulation of dephosphorylation	9/180	128/18723	4.10277892369689e-06	3.25048893733776e-05	1.47854337872492e-05	ADORA1/CALM2/GBA/HTT/IFNG/JAK2/MTOR/TGFB1/TNF	9
BP	GO:0032388	positive regulation of intracellular transport	11/180	202/18723	4.2312537470655e-06	3.34611279777128e-05	1.52203961218939e-05	CDK5/ERBB2/IFNG/IL1B/JAK2/MAPK1/MAPK8/MDM2/PIK3R1/PSEN1/TGFB1	11
BP	GO:0050680	negative regulation of epithelial cell proliferation	10/180	164/18723	4.2959388170152e-06	3.39103280565127e-05	1.5424722860128e-05	AR/CCL2/FLT1/GJA1/PPARG/PTEN/RB1/STAT1/TGFB1/TNF	10
BP	GO:0035307	positive regulation of protein dephosphorylation	6/180	45/18723	4.33387680099076e-06	3.41160453964293e-05	1.55182970936314e-05	ADORA1/CALM2/GBA/JAK2/MTOR/TGFB1	6
BP	GO:0001963	synaptic transmission, dopaminergic	5/180	26/18723	4.33786072334887e-06	3.41160453964293e-05	1.55182970936314e-05	ADORA2A/CDK5/DRD1/SLC6A2/SLC6A4	5
BP	GO:0120162	positive regulation of cold-induced thermogenesis	8/180	97/18723	4.35527704324281e-06	3.41905143066251e-05	1.55521706173423e-05	ACHE/ADIPOQ/ESRRG/GJA1/IL4/JAK2/SCD/VEGFA	8
BP	GO:0002287	alpha-beta T cell activation involved in immune response	7/180	69/18723	4.4093107311757e-06	3.44262336942248e-05	1.56593918220568e-05	IFNG/IL4/IL6/JAK3/MTOR/PRKCZ/STAT3	7
BP	GO:0002293	alpha-beta T cell differentiation involved in immune response	7/180	69/18723	4.4093107311757e-06	3.44262336942248e-05	1.56593918220568e-05	IFNG/IL4/IL6/JAK3/MTOR/PRKCZ/STAT3	7
BP	GO:0060193	positive regulation of lipase activity	7/180	69/18723	4.4093107311757e-06	3.44262336942248e-05	1.56593918220568e-05	EGFR/ESR1/FGF2/FLT1/KIT/PRKCZ/SELE	7
BP	GO:0070663	regulation of leukocyte proliferation	12/180	245/18723	4.59923535729504e-06	3.58440407737016e-05	1.63043068825543e-05	CASP3/ERBB2/IGF2/IL10/IL1A/IL1B/IL4/IL6/JAK3/MAPK1/MAPK3/VCAM1	12
BP	GO:0032642	regulation of chemokine production	8/180	98/18723	4.70388490029474e-06	3.65933324431609e-05	1.66451356803044e-05	ADIPOQ/APP/HIF1A/IFNG/IL10/IL1B/IL6/TNF	8
BP	GO:0045123	cellular extravasation	7/180	70/18723	4.85982680664703e-06	3.77382218812194e-05	1.71659092410352e-05	CCL2/ICAM1/PIK3CD/PIK3CG/SELE/TNF/VCAM1	7
BP	GO:0009259	ribonucleotide metabolic process	15/180	385/18723	4.93769863728232e-06	3.82571602900141e-05	1.74019577134591e-05	ADCY1/APP/EIF6/GAPDH/HIF1A/HK1/HPRT1/IFNG/IL4/IMPDH1/IMPDH2/INSR/PSEN1/STAT3/TGFB1	15
BP	GO:0035094	response to nicotine	6/180	46/18723	4.94444005607806e-06	3.82571602900141e-05	1.74019577134591e-05	ABAT/CASP3/MAPK1/NTRK1/TNF/VCAM1	6
BP	GO:0060485	mesenchyme development	13/180	291/18723	5.01032104125864e-06	3.86973090116601e-05	1.76021672790321e-05	HIF1A/IL1B/IL6/MAPK1/MAPK3/MDM2/MTOR/MYC/NOS3/PTEN/RET/STAT1/TGFB1	13
BP	GO:0032602	chemokine production	8/180	99/18723	5.07584174492671e-06	3.91331024850801e-05	1.7800395781586e-05	ADIPOQ/APP/HIF1A/IFNG/IL10/IL1B/IL6/TNF	8
BP	GO:0060333	interferon-gamma-mediated signaling pathway	5/180	27/18723	5.28241964060135e-06	4.06528967689928e-05	1.84917015570622e-05	IFNG/JAK2/PPARG/STAT1/TP53	5
BP	GO:1902806	regulation of cell cycle G1/S phase transition	10/180	168/18723	5.3250072936098e-06	4.09074667448382e-05	1.86074972910162e-05	CCL2/CCND1/CDK2/EGFR/MDM2/PRKDC/PTEN/RB1/TERT/TP53	10
BP	GO:0032722	positive regulation of chemokine production	7/180	71/18723	5.34800866347781e-06	4.09379595556611e-05	1.86213674946718e-05	ADIPOQ/APP/HIF1A/IFNG/IL1B/IL6/TNF	7
BP	GO:0050818	regulation of coagulation	7/180	71/18723	5.34800866347781e-06	4.09379595556611e-05	1.86213674946718e-05	ABAT/F12/NFE2L2/NOS3/PLAT/PSEN1/THBD	7
BP	GO:0046545	development of primary female sexual characteristics	8/180	100/18723	5.47240311385791e-06	4.1815769441948e-05	1.90206551157555e-05	CASP3/CYP19A1/ESR1/ICAM1/KIT/PGR/SOD1/VEGFA	8
BP	GO:0061418	regulation of transcription from RNA polymerase II promoter in response to hypoxia	4/180	13/18723	5.52056464194886e-06	4.21089877476312e-05	1.91540307379301e-05	HIF1A/NFE2L2/TP53/VEGFA	4
BP	GO:0051972	regulation of telomerase activity	6/180	47/18723	5.6230803921227e-06	4.2664006784677e-05	1.94064911333075e-05	HSP90AA1/MAPK1/MAPK3/MYC/TNKS/TP53	6
BP	GO:0101023	vascular endothelial cell proliferation	6/180	47/18723	5.6230803921227e-06	4.2664006784677e-05	1.94064911333075e-05	CCL2/FGF2/FLT1/IGF2/PPARG/STAT3	6
BP	GO:1905562	regulation of vascular endothelial cell proliferation	6/180	47/18723	5.6230803921227e-06	4.2664006784677e-05	1.94064911333075e-05	CCL2/FGF2/FLT1/IGF2/PPARG/STAT3	6
BP	GO:0070227	lymphocyte apoptotic process	7/180	72/18723	5.87630753825194e-06	4.45068222351406e-05	2.02447288984625e-05	FAS/FASLG/HIF1A/IL10/JAK3/PTEN/TP53	7
BP	GO:0002685	regulation of leukocyte migration	11/180	210/18723	6.1361039242725e-06	4.63928279125137e-05	2.11026125154428e-05	ADORA1/APP/CCL2/ICAM1/IL4/IL6/MAPK1/MAPK3/SELE/TNF/VEGFA	11
BP	GO:0042129	regulation of T cell proliferation	10/180	171/18723	6.23093760148336e-06	4.70271816869849e-05	2.13911597435966e-05	CASP3/ERBB2/IGF2/IL10/IL1A/IL1B/IL4/IL6/JAK3/VCAM1	10
BP	GO:0090311	regulation of protein deacetylation	6/180	48/18723	6.37543580164033e-06	4.79903946864374e-05	2.18292945073496e-05	DYRK1A/IFNG/MAPK8/SREBF1/TP53/VEGFA	6
BP	GO:0010575	positive regulation of vascular endothelial growth factor production	5/180	28/18723	6.38087070214835e-06	4.79903946864374e-05	2.18292945073496e-05	HIF1A/IL1A/IL1B/IL6/TGFB1	5
BP	GO:0032732	positive regulation of interleukin-1 production	7/180	73/18723	6.44728778935676e-06	4.8320961794099e-05	2.19796589041156e-05	APP/HK1/IFNG/IL6/JAK2/STAT3/TNF	7
BP	GO:0042058	regulation of epidermal growth factor receptor signaling pathway	7/180	73/18723	6.44728778935676e-06	4.8320961794099e-05	2.19796589041156e-05	ADORA1/EGF/EGFR/FASLG/MMP9/NCF1/PSEN1	7
BP	GO:1901990	regulation of mitotic cell cycle phase transition	13/180	299/18723	6.71860245155701e-06	5.02668308636491e-05	2.28647724621409e-05	APP/BRD4/CCL2/CCND1/CDC7/CDK2/EGFR/MDM2/PRKDC/PTEN/RB1/TERT/TP53	13
BP	GO:0019693	ribose phosphate metabolic process	15/180	396/18723	6.92784876659535e-06	5.1742370475509e-05	2.3535948203766e-05	ADCY1/APP/EIF6/GAPDH/HIF1A/HK1/HPRT1/IFNG/IL4/IMPDH1/IMPDH2/INSR/PSEN1/STAT3/TGFB1	15
BP	GO:0001505	regulation of neurotransmitter levels	11/180	213/18723	7.02294834828678e-06	5.23617396782144e-05	2.3817679429837e-05	ABAT/ACHE/ADCY1/ADORA2A/BACE1/CDK5/DRD1/PSEN1/SLC6A2/SLC6A4/SLC6A5	11
BP	GO:0046323	glucose import	7/180	74/18723	7.0636297950992e-06	5.24831353687682e-05	2.38728984439404e-05	ADIPOQ/INSR/NFE2L2/PIK3R1/PTPN11/TERT/TNF	7
BP	GO:1903201	regulation of oxidative stress-induced cell death	7/180	74/18723	7.0636297950992e-06	5.24831353687682e-05	2.38728984439404e-05	HIF1A/IL10/MCL1/MET/MMP3/NFE2L2/SOD1	7
BP	GO:0008203	cholesterol metabolic process	9/180	137/18723	7.16066892740152e-06	5.30209943643397e-05	2.41175532856951e-05	APP/FDFT1/FGF1/GBA/IL4/PON1/RXRA/SOD1/SREBF1	9
BP	GO:0050714	positive regulation of protein secretion	9/180	137/18723	7.16066892740152e-06	5.30209943643397e-05	2.41175532856951e-05	ABAT/ACHE/ADORA2A/EGFR/GJA1/HIF1A/IL1A/JAK2/TGFB1	9
BP	GO:0006953	acute-phase response	6/180	49/18723	7.20744939612537e-06	5.3086004847742e-05	2.41471244737949e-05	IL1A/IL1B/IL6/STAT3/TNF/UGT1A1	6
BP	GO:0038084	vascular endothelial growth factor signaling pathway	6/180	49/18723	7.20744939612537e-06	5.3086004847742e-05	2.41471244737949e-05	FLT1/KDR/PIK3CA/PIK3CB/PIK3CD/VEGFA	6
BP	GO:0006913	nucleocytoplasmic transport	13/180	301/18723	7.21880819059253e-06	5.3086004847742e-05	2.41471244737949e-05	CDK5/EIF6/IFNG/IL1B/JAK2/MAPK1/MDM2/PIK3R1/PSEN1/PTPN11/STAT3/TGFB1/TP53	13
BP	GO:0051169	nuclear transport	13/180	301/18723	7.21880819059253e-06	5.3086004847742e-05	2.41471244737949e-05	CDK5/EIF6/IFNG/IL1B/JAK2/MAPK1/MDM2/PIK3R1/PSEN1/PTPN11/STAT3/TGFB1/TP53	13
BP	GO:1905475	regulation of protein localization to membrane	10/180	175/18723	7.64444572812898e-06	5.59728306391715e-05	2.54602491272651e-05	AR/CDK5/EGFR/ERBB2/IFNG/MAPK8/PIK3R1/PRKCZ/TGFB1/TNF	10
BP	GO:0002360	T cell lineage commitment	5/180	29/18723	7.65040084050043e-06	5.59728306391715e-05	2.54602491272651e-05	IL6/MTOR/PRKDC/STAT3/TP53	5
BP	GO:0033028	myeloid cell apoptotic process	5/180	29/18723	7.65040084050043e-06	5.59728306391715e-05	2.54602491272651e-05	ADIPOQ/IL6/PIK3CB/PIK3CD/PTEN	5
BP	GO:0002292	T cell differentiation involved in immune response	7/180	75/18723	7.728132845617e-06	5.62545304599735e-05	2.5588385359341e-05	IFNG/IL4/IL6/JAK3/MTOR/PRKCZ/STAT3	7
BP	GO:0033077	T cell differentiation in thymus	7/180	75/18723	7.728132845617e-06	5.62545304599735e-05	2.5588385359341e-05	ERBB2/GBA/IL1A/IL1B/PRKDC/SOD1/TP53	7
BP	GO:0045913	positive regulation of carbohydrate metabolic process	7/180	75/18723	7.728132845617e-06	5.62545304599735e-05	2.5588385359341e-05	APP/EGF/HIF1A/IFNG/IGF2/INSR/PSEN1	7
BP	GO:0045165	cell fate commitment	12/180	258/18723	7.78602156742347e-06	5.6580176998405e-05	2.57365115466576e-05	AR/CASP3/FGF2/IL6/MCL1/MTOR/PPARG/PRKDC/PSEN1/RUNX2/STAT3/TP53	12
BP	GO:0043534	blood vessel endothelial cell migration	10/180	176/18723	8.03833712019636e-06	5.82170476280888e-05	2.64810716045455e-05	FGF2/HIF1A/KDR/NFE2L2/NOS3/PPARG/PRKCA/TGFB1/TNF/VEGFA	10
BP	GO:0050728	negative regulation of inflammatory response	10/180	176/18723	8.03833712019636e-06	5.82170476280888e-05	2.64810716045455e-05	ADIPOQ/ADORA1/ADORA2A/GBA/IL10/IL4/PPARG/RB1/SOD1/TYRO3	10
BP	GO:0045598	regulation of fat cell differentiation	9/180	139/18723	8.05716078492748e-06	5.82553036920303e-05	2.64984730635651e-05	ADIPOQ/FTO/IL6/MTOR/PIM1/PPARG/RUNX1T1/TGFB1/TNF	9
BP	GO:0007632	visual behavior	6/180	50/18723	8.12537651331392e-06	5.85517081411666e-05	2.66332979604171e-05	APP/CDK5/DRD1/HIF1A/KIT/MTOR	6
BP	GO:1904036	negative regulation of epithelial cell apoptotic process	6/180	50/18723	8.12537651331392e-06	5.85517081411666e-05	2.66332979604171e-05	ICAM1/IL4/KDR/MTOR/NFE2L2/TERT	6
BP	GO:0014823	response to activity	7/180	76/18723	8.44371802658497e-06	6.02825865369515e-05	2.74206191421843e-05	ADIPOQ/HIF1A/IL10/IL6/MTOR/PRKDC/PTEN	7
BP	GO:0014855	striated muscle cell proliferation	7/180	76/18723	8.44371802658497e-06	6.02825865369515e-05	2.74206191421843e-05	FGF2/GJA1/JAK2/MAPK1/PIM1/PTEN/STAT3	7
BP	GO:0031100	animal organ regeneration	7/180	76/18723	8.44371802658497e-06	6.02825865369515e-05	2.74206191421843e-05	AXL/CCND1/EGFR/IL10/IL6/TYMS/UGT1A1	7
BP	GO:0042116	macrophage activation	8/180	106/18723	8.44528338254386e-06	6.02825865369515e-05	2.74206191421843e-05	APP/IFNG/IL10/IL4/IL6/JAK2/MMP8/TNF	8
BP	GO:0030324	lung development	10/180	177/18723	8.4496512509953e-06	6.02825865369515e-05	2.74206191421843e-05	EGFR/FGF1/FGF2/MAP2K1/MAPK1/MAPK3/PGR/SREBF1/TNF/VEGFA	10
BP	GO:0071466	cellular response to xenobiotic stimulus	10/180	177/18723	8.4496512509953e-06	6.02825865369515e-05	2.74206191421843e-05	ADIPOQ/EGFR/GSTM1/IL1B/MYC/NFE2L2/NOS2/RB1/REN/UGT1A1	10
BP	GO:0009266	response to temperature stimulus	10/180	178/18723	8.87902782005344e-06	6.32410226521025e-05	2.87663170398734e-05	ADORA1/CREBBP/FGF1/FOS/HSP90AA1/IL1A/MTOR/NOS3/NTRK1/SOD1	10
BP	GO:0050921	positive regulation of chemotaxis	9/180	141/18723	9.04799434460173e-06	6.42427522674174e-05	2.92219717793753e-05	FGF2/IL4/IL6/KDR/MAPK1/MAPK3/MET/TGFB1/VEGFA	9
BP	GO:0051341	regulation of oxidoreductase activity	8/180	107/18723	9.05362331712984e-06	6.42427522674174e-05	2.92219717793753e-05	EGFR/HIF1A/IFNG/IL1A/IL1B/PIK3CB/TERT/TNF	8
BP	GO:0007176	regulation of epidermal growth factor-activated receptor activity	5/180	30/18723	9.1092698473093e-06	6.42427522674174e-05	2.92219717793753e-05	ADORA1/APP/EGF/NCF1/PSEN1	5
BP	GO:0010800	positive regulation of peptidyl-threonine phosphorylation	5/180	30/18723	9.1092698473093e-06	6.42427522674174e-05	2.92219717793753e-05	APP/CALM2/EGF/MAPK1/TGFB1	5
BP	GO:0031571	mitotic G1 DNA damage checkpoint signaling	5/180	30/18723	9.1092698473093e-06	6.42427522674174e-05	2.92219717793753e-05	CCND1/CDK2/MDM2/PRKDC/TP53	5
BP	GO:0051968	positive regulation of synaptic transmission, glutamatergic	5/180	30/18723	9.1092698473093e-06	6.42427522674174e-05	2.92219717793753e-05	ADORA2A/CCL2/DRD1/EGFR/NTRK1	5
BP	GO:0014009	glial cell proliferation	6/180	51/18723	9.13579165465711e-06	6.43243464784531e-05	2.92590863743777e-05	EGFR/GBA/IL1B/IL6/MTOR/TNF	6
BP	GO:0007416	synapse assembly	10/180	179/18723	9.32712493653386e-06	6.54572454762947e-05	2.97744058676336e-05	ACHE/APP/CDK5/DRD1/GABRA1/GABRB2/GABRB3/GABRG2/NTRK1/PTEN	10
BP	GO:0007626	locomotory behavior	10/180	179/18723	9.32712493653386e-06	6.54572454762947e-05	2.97744058676336e-05	ABAT/ADORA2A/ALK/APH1B/APP/DRD1/HPRT1/MTOR/PTEN/SOD1	10
BP	GO:0050729	positive regulation of inflammatory response	9/180	142/18723	9.58127914942084e-06	6.71313728026196e-05	3.05359128043431e-05	APP/EGFR/IFNG/IL1B/IL6/JAK2/MMP8/PIK3CG/TNF	9
BP	GO:0043154	negative regulation of cysteine-type endopeptidase activity involved in apoptotic process	7/180	78/18723	1.00404453292846e-05	7.0234139522898e-05	3.19472620746941e-05	ADORA2A/MDM2/MMP9/RAF1/RPS6KA3/TNF/VEGFA	7
BP	GO:0070555	response to interleukin-1	9/180	143/18723	1.01412010574742e-05	7.08237775150227e-05	3.2215469524683e-05	APP/CCL2/HIF1A/ICAM1/IL1B/IL6/MAPK3/PRKCA/SELE	9
BP	GO:0030323	respiratory tube development	10/180	181/18723	1.02822075033331e-05	7.16921502096257e-05	3.26104644693274e-05	EGFR/FGF1/FGF2/MAP2K1/MAPK1/MAPK3/PGR/SREBF1/TNF/VEGFA	10
BP	GO:0045346	regulation of MHC class II biosynthetic process	4/180	15/18723	1.03817176286732e-05	7.20357245783097e-05	3.27667454528072e-05	IFNG/IL10/IL4/JAK2	4
BP	GO:0090594	inflammatory response to wounding	4/180	15/18723	1.03817176286732e-05	7.20357245783097e-05	3.27667454528072e-05	HIF1A/IL1A/TGFB1/TIMP1	4
BP	GO:2001028	positive regulation of endothelial cell chemotaxis	4/180	15/18723	1.03817176286732e-05	7.20357245783097e-05	3.27667454528072e-05	FGF2/KDR/MET/VEGFA	4
BP	GO:0106106	cold-induced thermogenesis	9/180	144/18723	1.07288449373792e-05	7.41790173084215e-05	3.37416607150543e-05	ACHE/ADIPOQ/ESRRG/GJA1/IL4/JAK2/RB1/SCD/VEGFA	9
BP	GO:0120161	regulation of cold-induced thermogenesis	9/180	144/18723	1.07288449373792e-05	7.41790173084215e-05	3.37416607150543e-05	ACHE/ADIPOQ/ESRRG/GJA1/IL4/JAK2/RB1/SCD/VEGFA	9
BP	GO:0030212	hyaluronan metabolic process	5/180	31/18723	1.07768214360213e-05	7.41790173084215e-05	3.37416607150543e-05	EGF/FGF2/IL1B/PIM1/TGFB1	5
BP	GO:0044819	mitotic G1/S transition checkpoint signaling	5/180	31/18723	1.07768214360213e-05	7.41790173084215e-05	3.37416607150543e-05	CCND1/CDK2/MDM2/PRKDC/TP53	5
BP	GO:0090183	regulation of kidney development	5/180	31/18723	1.07768214360213e-05	7.41790173084215e-05	3.37416607150543e-05	ADIPOQ/MYC/RET/STAT1/VEGFA	5
BP	GO:0050920	regulation of chemotaxis	11/180	223/18723	1.08372974082963e-05	7.44761237228283e-05	3.387680491344e-05	CCL2/FGF1/FGF2/IL4/IL6/KDR/MAPK1/MAPK3/MET/TGFB1/VEGFA	11
BP	GO:1901184	regulation of ERBB signaling pathway	7/180	79/18723	1.09280643992163e-05	7.49801164998859e-05	3.41060550963537e-05	ADORA1/EGF/EGFR/FASLG/MMP9/NCF1/PSEN1	7
BP	GO:1905954	positive regulation of lipid localization	8/180	110/18723	1.11051438632365e-05	7.607377213319e-05	3.46035240391496e-05	ADIPOQ/CYP19A1/FASLG/IL1B/PON1/PPARG/RXRA/SPP1	8
BP	GO:0031279	regulation of cyclase activity	6/180	53/18723	1.14620202266235e-05	7.83936582113421e-05	3.56587659631713e-05	CALM2/MAPK3/MAPK8/NOS2/NOS3/RAF1	6
BP	GO:0031589	cell-substrate adhesion	14/180	363/18723	1.15712064194903e-05	7.90148095502339e-05	3.59413078259524e-05	AXL/CDK5/JAK2/KDR/MERTK/PIK3CB/PIK3R1/PRKCZ/PTEN/PTPN11/RASA1/TYRO3/VCAM1/VEGFA	14
BP	GO:0050769	positive regulation of neurogenesis	11/180	225/18723	1.17859556078172e-05	8.03536941756411e-05	3.65503235881761e-05	EGFR/HIF1A/IFNG/IL1B/IL6/KIT/MAP2K1/MTOR/TGFB1/TNF/VEGFA	11
BP	GO:0002703	regulation of leukocyte mediated immunity	11/180	226/18723	1.22867849472449e-05	8.36356785491256e-05	3.80431932327252e-05	ICAM1/IL10/IL1B/IL4/IL6/JAK3/KIT/NOS2/PRKCZ/TGFB1/TNF	11
BP	GO:0001889	liver development	9/180	147/18723	1.26694659604915e-05	8.58604182017256e-05	3.90551560931288e-05	CCND1/EGFR/FGF1/IL10/IL6/MET/PIK3CA/TYMS/UGT1A1	9
BP	GO:1902652	secondary alcohol metabolic process	9/180	147/18723	1.26694659604915e-05	8.58604182017256e-05	3.90551560931288e-05	APP/FDFT1/FGF1/GBA/IL4/PON1/RXRA/SOD1/SREBF1	9
BP	GO:0035767	endothelial cell chemotaxis	5/180	32/18723	1.26734926913286e-05	8.58604182017256e-05	3.90551560931288e-05	FGF1/FGF2/KDR/MET/VEGFA	5
BP	GO:0016311	dephosphorylation	15/180	417/18723	1.27978594928421e-05	8.65666533619605e-05	3.93763998629486e-05	ACP1/ADORA1/ALPL/CALM2/GBA/HTT/IFNG/JAK2/MTOR/PON1/PTEN/PTPN1/PTPN11/TGFB1/TNF	15
BP	GO:0051051	negative regulation of transport	16/180	470/18723	1.29394273058173e-05	8.73868387278276e-05	3.97494759340898e-05	ABAT/ADIPOQ/ADORA1/CALM2/CDK5/EGF/ERBB3/GJA1/ICAM1/IL1B/MMP9/MTOR/PTEN/PTPN11/SREBF1/TNF	16
BP	GO:0008217	regulation of blood pressure	10/180	186/18723	1.30472983996058e-05	8.79772377979687e-05	4.00180295741084e-05	ABAT/ADIPOQ/ADORA1/AR/GJA1/NOS2/NOS3/PPARG/REN/SOD1	10
BP	GO:0051962	positive regulation of nervous system development	12/180	272/18723	1.32466411075781e-05	8.91816119636947e-05	4.05658608335189e-05	EGFR/HIF1A/IFNG/IL1B/IL6/KIT/MAP2K1/MTOR/NTRK1/TGFB1/TNF/VEGFA	12
BP	GO:0010212	response to ionizing radiation	9/180	148/18723	1.33795296763888e-05	8.9935526043476e-05	4.09087922177743e-05	CASP3/CCND1/ICAM1/MDM2/MYC/PRKDC/THBD/TP53/VCAM1	9
BP	GO:0006206	pyrimidine nucleobase metabolic process	4/180	16/18723	1.37384857647773e-05	9.17747915529071e-05	4.17454152283771e-05	MAPK1/MTOR/TYMP/TYMS	4
BP	GO:0030540	female genitalia development	4/180	16/18723	1.37384857647773e-05	9.17747915529071e-05	4.17454152283771e-05	AXL/ESR1/MERTK/TYRO3	4
BP	GO:0045342	MHC class II biosynthetic process	4/180	16/18723	1.37384857647773e-05	9.17747915529071e-05	4.17454152283771e-05	IFNG/IL10/IL4/JAK2	4
BP	GO:1904862	inhibitory synapse assembly	4/180	16/18723	1.37384857647773e-05	9.17747915529071e-05	4.17454152283771e-05	GABRA1/GABRB2/GABRB3/GABRG2	4
BP	GO:0045444	fat cell differentiation	11/180	229/18723	1.39019431450827e-05	9.27227277676682e-05	4.21766010717402e-05	ADIPOQ/CCND1/FTO/IL6/MTOR/PIM1/PPARG/RUNX1T1/SREBF1/TGFB1/TNF	11
BP	GO:0008625	extrinsic apoptotic signaling pathway via death domain receptors	7/180	82/18723	1.39896022392276e-05	9.31629548500886e-05	4.23768462811213e-05	FASLG/ICAM1/NOS3/PIK3R1/PTEN/RAF1/TNF	7
BP	GO:0002244	hematopoietic progenitor cell differentiation	8/180	114/18723	1.44386595442311e-05	9.60048119927083e-05	4.3669516135566e-05	FLT1/KDR/KIT/NFE2L2/PRKDC/PSEN1/TGFB1/TP53	8
BP	GO:0030595	leukocyte chemotaxis	11/180	230/18723	1.44798184215459e-05	9.61299056319298e-05	4.37264172281576e-05	CCL2/FLT1/IL10/IL4/IL6/KIT/MAPK1/MAPK3/PIK3CD/PIK3CG/VEGFA	11
BP	GO:0043270	positive regulation of ion transport	12/180	275/18723	1.47787148100888e-05	9.79403626388199e-05	4.45499361730324e-05	ABAT/ADORA1/ADORA2A/CALM2/CCL2/CDK5/DRD1/HTT/IFNG/IL1B/PSEN1/SLC6A4	12
BP	GO:1901099	negative regulation of signal transduction in absence of ligand	5/180	33/18723	1.48208219613835e-05	9.79403626388199e-05	4.45499361730324e-05	IL1A/IL1B/MCL1/TERT/TNF	5
BP	GO:2001240	negative regulation of extrinsic apoptotic signaling pathway in absence of ligand	5/180	33/18723	1.48208219613835e-05	9.79403626388199e-05	4.45499361730324e-05	IL1A/IL1B/MCL1/TERT/TNF	5
BP	GO:0061008	hepaticobiliary system development	9/180	150/18723	1.49019484013328e-05	9.8174857614906e-05	4.46566004321393e-05	CCND1/EGFR/FGF1/IL10/IL6/MET/PIK3CA/TYMS/UGT1A1	9
BP	GO:0070665	positive regulation of leukocyte proliferation	9/180	150/18723	1.49019484013328e-05	9.8174857614906e-05	4.46566004321393e-05	IGF2/IL1A/IL1B/IL4/IL6/JAK3/MAPK1/MAPK3/VCAM1	9
BP	GO:0045732	positive regulation of protein catabolic process	11/180	231/18723	1.50784397451326e-05	9.91856999748629e-05	4.5116400267506e-05	EGF/GBA/GJA1/HSP90AA1/IFNG/IL1B/MDM2/NFE2L2/PSEN1/PTEN/TNF	11
BP	GO:0043367	CD4-positive, alpha-beta T cell differentiation	7/180	83/18723	1.51553835408102e-05	9.93878963301305e-05	4.52083729177892e-05	IFNG/IL4/IL6/JAK3/MTOR/PRKCZ/STAT3	7
BP	GO:0048678	response to axon injury	7/180	83/18723	1.51553835408102e-05	9.93878963301305e-05	4.52083729177892e-05	FGF2/JAK2/MAP2K1/NTRK1/PTEN/SOD1/SPP1	7
BP	GO:1901989	positive regulation of cell cycle phase transition	8/180	115/18723	1.53922681038479e-05	0.000100787728132045	4.58451115998609e-05	APP/BRD4/CCND1/CDC7/EGFR/MDM2/RB1/TERT	8
BP	GO:0009755	hormone-mediated signaling pathway	10/180	190/18723	1.56995150646419e-05	0.000102643334054847	4.66891673414962e-05	AR/ESR1/ESRRG/JAK2/KDM4C/PGR/PPARG/PTPN11/REN/RXRA	10
BP	GO:0046034	ATP metabolic process	12/180	277/18723	1.58841666127603e-05	0.000103692996613194	4.71666252425866e-05	APP/EIF6/GAPDH/HIF1A/HK1/IFNG/IL4/INSR/PSEN1/STAT3/TGFB1/TP53	12
BP	GO:0050808	synapse organization	15/180	426/18723	1.64447544317549e-05	0.00010718989934153	4.87572543678348e-05	ACHE/APP/CDK5/DRD1/ERBB2/GABRA1/GABRB2/GABRB3/GABRG2/IL10/INSR/NTRK1/PSEN1/PTEN/TNF	15
BP	GO:0008643	carbohydrate transport	9/180	152/18723	1.65695921479553e-05	0.00010767731936632	4.89789661361885e-05	ADIPOQ/BRAF/IL1B/INSR/NFE2L2/PIK3R1/PTPN11/TERT/TNF	9
BP	GO:0051092	positive regulation of NF-kappaB transcription factor activity	9/180	152/18723	1.65695921479553e-05	0.00010767731936632	4.89789661361885e-05	ALK/APP/AR/ICAM1/IL1B/NTRK1/PRKCZ/STAT3/TNF	9
BP	GO:0048568	embryonic organ development	15/180	427/18723	1.69020081740063e-05	0.000109671853943552	4.98862160760144e-05	HIF1A/IGF2/IL10/KDR/KIT/MAP2K1/MAPK1/MAPK3/PSEN1/RUNX2/SOD1/TGFB1/TNF/TP53/VEGFA	15
BP	GO:0051973	positive regulation of telomerase activity	5/180	34/18723	1.72414552474063e-05	0.000111370481192705	5.06588672434459e-05	HSP90AA1/MAPK1/MAPK3/MYC/TNKS	5
BP	GO:0070050	neuron cellular homeostasis	5/180	34/18723	1.72414552474063e-05	0.000111370481192705	5.06588672434459e-05	ADORA1/CDK5/IL6/SLC6A2/TYRO3	5
BP	GO:2000352	negative regulation of endothelial cell apoptotic process	5/180	34/18723	1.72414552474063e-05	0.000111370481192705	5.06588672434459e-05	ICAM1/IL4/KDR/NFE2L2/TERT	5
BP	GO:0002702	positive regulation of production of molecular mediator of immune response	8/180	117/18723	1.74590401497806e-05	0.000112606882645212	5.12212666905109e-05	HK1/IL10/IL1B/IL4/IL6/KIT/PRKCZ/TGFB1	8
BP	GO:0051785	positive regulation of nuclear division	6/180	57/18723	1.75505833222003e-05	0.000113027858461236	5.14127551149865e-05	EGF/IGF2/IL1A/IL1B/INSR/RB1	6
BP	GO:0002699	positive regulation of immune effector process	11/180	235/18723	1.76930580588553e-05	0.000113775090835868	5.17526472054315e-05	HK1/IFNG/IL10/IL1B/IL4/IL6/KIT/NOS2/PRKCZ/TGFB1/TNF	11
BP	GO:0010507	negative regulation of autophagy	7/180	85/18723	1.77286226037826e-05	0.000113833633494735	5.1779276387167e-05	IL10/MCL1/MET/MTOR/PIK3CA/STAT3/TP53	7
BP	GO:0036092	phosphatidylinositol-3-phosphate biosynthetic process	4/180	17/18723	1.78310234215259e-05	0.000114320510818784	5.2000741298324e-05	PIK3CA/PIK3CB/PIK3CD/PIK3CG	4
BP	GO:0006470	protein dephosphorylation	12/180	281/18723	1.83137003184055e-05	0.000117240385074078	5.3328898640219e-05	ACP1/ADORA1/CALM2/GBA/HTT/JAK2/MTOR/PTEN/PTPN1/PTPN11/TGFB1/TNF	12
BP	GO:2000117	negative regulation of cysteine-type endopeptidase activity	7/180	86/18723	1.91445195297683e-05	0.000122377002997122	5.56653817249383e-05	ADORA2A/MDM2/MMP9/RAF1/RPS6KA3/TNF/VEGFA	7
BP	GO:0002763	positive regulation of myeloid leukocyte differentiation	6/180	58/18723	1.94206840324296e-05	0.000123958134580878	5.63845878748814e-05	FOS/IFNG/PRKCA/RB1/TGFB1/TNF	6
BP	GO:0097421	liver regeneration	5/180	35/18723	1.99591511440165e-05	0.000127206323291198	5.78620849539597e-05	CCND1/EGFR/IL10/IL6/TYMS	5
BP	GO:0009267	cellular response to starvation	9/180	156/18723	2.03857719762642e-05	0.000129733122843031	5.9011445194449e-05	FAS/GBA/MAPK1/MAPK3/MAPK8/MTOR/NFE2L2/SREBF1/TP53	9
BP	GO:0019915	lipid storage	7/180	87/18723	2.06524797650263e-05	0.000131042725588707	5.96071415668126e-05	FTO/GBA/IL1B/IL6/PPARG/SREBF1/TNF	7
BP	GO:0044070	regulation of anion transport	7/180	87/18723	2.06524797650263e-05	0.000131042725588707	5.96071415668126e-05	ABAT/ADORA1/ADORA2A/CA7/IL1B/MTOR/PSEN1	7
BP	GO:0032411	positive regulation of transporter activity	8/180	120/18723	2.09935114500489e-05	0.000133010436315332	6.05021901955522e-05	ADIPOQ/CALM2/CCL2/CDK5/HTT/IFNG/PON1/RXRA	8
BP	GO:0043407	negative regulation of MAP kinase activity	6/180	59/18723	2.14481310950937e-05	0.000134999852863971	6.14071121079844e-05	ADIPOQ/GBA/IL1B/PIK3CB/PPARG/PTPN1	6
BP	GO:0051353	positive regulation of oxidoreductase activity	6/180	59/18723	2.14481310950937e-05	0.000134999852863971	6.14071121079844e-05	HIF1A/IFNG/IL1B/PIK3CB/TERT/TNF	6
BP	GO:0051250	negative regulation of lymphocyte activation	9/180	157/18723	2.14487747876104e-05	0.000134999852863971	6.14071121079844e-05	ADORA2A/AXL/CASP3/ERBB2/IL10/IL4/JAK3/MERTK/TYRO3	9
BP	GO:1990845	adaptive thermogenesis	9/180	157/18723	2.14487747876104e-05	0.000134999852863971	6.14071121079844e-05	ACHE/ADIPOQ/ESRRG/GJA1/IL4/JAK2/RB1/SCD/VEGFA	9
BP	GO:0042594	response to starvation	10/180	197/18723	2.14644117524305e-05	0.000134999852863971	6.14071121079844e-05	FAS/GBA/MAPK1/MAPK3/MAPK8/MTOR/NFE2L2/SREBF1/TP53/UGT1A1	10
BP	GO:0042113	B cell activation	13/180	334/18723	2.17774688266941e-05	0.000136768862616698	6.22117780235487e-05	CASP3/IL10/IL4/IL6/JAK3/KIT/NTRK1/PIK3CD/PIK3R1/PRKDC/TGFB1/TP53/VCAM1	13
BP	GO:0007260	tyrosine phosphorylation of STAT protein	7/180	88/18723	2.22571052705862e-05	0.000139577356959274	6.34892722081014e-05	IFNG/IL4/IL6/JAK2/JAK3/KIT/TNF	7
BP	GO:0042752	regulation of circadian rhythm	8/180	121/18723	2.2297453854217e-05	0.000139626850772695	6.35117853596712e-05	ADCY1/ADORA1/ADORA2A/MAPK8/MTOR/PPARG/PRKDC/TP53	8
BP	GO:0060047	heart contraction	11/180	241/18723	2.23501315812655e-05	0.000139753293695646	6.35693001982445e-05	ADORA1/ADORA3/CALM2/GJA1/JAK2/MDM2/MTOR/PIK3CA/PIK3CG/SOD1/SREBF1	11
BP	GO:0048167	regulation of synaptic plasticity	10/180	198/18723	2.24204907546568e-05	0.000139989769559555	6.36768654998197e-05	ADCY1/ADORA1/ADORA2A/APP/CDK5/KIT/MAPK1/PRKCZ/PSEN1/PTEN	10
BP	GO:0031649	heat generation	4/180	18/18723	2.27537765765577e-05	0.0001412507169298	6.4250430099219e-05	ABAT/IL1A/IL1B/TNF	4
BP	GO:0035743	CD4-positive, alpha-beta T cell cytokine production	4/180	18/18723	2.27537765765577e-05	0.0001412507169298	6.4250430099219e-05	IL1B/IL4/IL6/PRKCZ	4
BP	GO:0097709	connective tissue replacement	4/180	18/18723	2.27537765765577e-05	0.0001412507169298	6.4250430099219e-05	HIF1A/IL1A/TGFB1/TIMP1	4
BP	GO:0150078	positive regulation of neuroinflammatory response	4/180	18/18723	2.27537765765577e-05	0.0001412507169298	6.4250430099219e-05	IL1B/IL6/MMP8/TNF	4
BP	GO:0045742	positive regulation of epidermal growth factor receptor signaling pathway	5/180	36/18723	2.29987843823341e-05	0.000142360820737844	6.47553807902448e-05	ADORA1/EGF/FASLG/MMP9/NCF1	5
BP	GO:0060251	regulation of glial cell proliferation	5/180	36/18723	2.29987843823341e-05	0.000142360820737844	6.47553807902448e-05	EGFR/IL1B/IL6/MTOR/TNF	5
BP	GO:0042306	regulation of protein import into nucleus	6/180	60/18723	2.36426532045329e-05	0.000146136054721122	6.64726138947772e-05	IFNG/JAK2/MAPK1/PIK3R1/PSEN1/TGFB1	6
BP	GO:0002443	leukocyte mediated immunity	15/180	440/18723	2.3959706785784e-05	0.000147481395926967	6.70845665487854e-05	HPRT1/ICAM1/IL10/IL1B/IL4/IL6/JAK3/KIT/NOS2/PIK3CD/PIK3CG/PRKCZ/PTGDR/TGFB1/TNF	15
BP	GO:0051781	positive regulation of cell division	7/180	89/18723	2.39631556840887e-05	0.000147481395926967	6.70845665487854e-05	FGF1/FGF2/IGF2/IL1A/IL1B/TGFB1/VEGFA	7
BP	GO:1900407	regulation of cellular response to oxidative stress	7/180	89/18723	2.39631556840887e-05	0.000147481395926967	6.70845665487854e-05	HIF1A/IL10/MCL1/MET/MMP3/NFE2L2/SOD1	7
BP	GO:0034504	protein localization to nucleus	12/180	290/18723	2.4996836172403e-05	0.000153623413162397	6.98783736007478e-05	CDK5/IFNG/JAK2/LIMK2/MAPK1/MDM2/PIK3R1/PSEN1/STAT3/TERT/TGFB1/TP53	12
BP	GO:0051656	establishment of organelle localization	14/180	390/18723	2.56836476469589e-05	0.000157394661221107	7.15937936357723e-05	CDK5/EIF6/GJA1/HIF1A/HTT/IL4/KIT/LIMK2/NUF2/PIK3CD/PIK3CG/PRKCZ/PSEN1/PTGDR	14
BP	GO:1901987	regulation of cell cycle phase transition	14/180	390/18723	2.56836476469589e-05	0.000157394661221107	7.15937936357723e-05	APP/BRD4/CCL2/CCND1/CDC7/CDK2/EGFR/MDM2/PRKDC/PTEN/PTPN11/RB1/TERT/TP53	14
BP	GO:0034109	homotypic cell-cell adhesion	7/180	90/18723	2.57755508943253e-05	0.000157509119243448	7.16458569266608e-05	ABAT/IL6/JAK2/PIK3CB/PIK3CG/PRKCA/TYRO3	7
BP	GO:0061097	regulation of protein tyrosine kinase activity	7/180	90/18723	2.57755508943253e-05	0.000157509119243448	7.16458569266608e-05	ADORA1/APP/EGF/ERBB3/NCF1/PSEN1/PTPN1	7
BP	GO:0098656	anion transmembrane transport	11/180	245/18723	2.60140010112987e-05	0.000158293868087712	7.20028140583467e-05	GABRA1/GABRA3/GABRA5/GABRB2/GABRB3/GABRG2/GJA1/MTOR/PSEN1/SLC16A1/SLC6A5	11
BP	GO:0040014	regulation of multicellular organism growth	6/180	61/18723	2.60143572147868e-05	0.000158293868087712	7.20028140583467e-05	APP/FTO/IGF2/PIK3CA/SOD1/STAT3	6
BP	GO:0050994	regulation of lipid catabolic process	6/180	61/18723	2.60143572147868e-05	0.000158293868087712	7.20028140583467e-05	ADORA1/ALK/IL1B/MTOR/PIK3CG/TNF	6
BP	GO:0032885	regulation of polysaccharide biosynthetic process	5/180	37/18723	2.63863480266431e-05	0.000160104469972664	7.28263989036146e-05	EGF/IGF2/INSR/MTOR/TGFB1	5
BP	GO:0060416	response to growth hormone	5/180	37/18723	2.63863480266431e-05	0.000160104469972664	7.28263989036146e-05	JAK2/JAK3/PIK3R1/PTPN1/STAT3	5
BP	GO:0060191	regulation of lipase activity	7/180	91/18723	2.7699373581089e-05	0.00016759874141469	7.62353031123612e-05	EGFR/ESR1/FGF2/FLT1/KIT/PRKCZ/SELE	7
BP	GO:0098661	inorganic anion transmembrane transport	7/180	91/18723	2.7699373581089e-05	0.00016759874141469	7.62353031123612e-05	GABRA1/GABRA3/GABRA5/GABRB2/GABRB3/GABRG2/MTOR	7
BP	GO:0060541	respiratory system development	10/180	203/18723	2.77690158801494e-05	0.000167784138084835	7.6319634123592e-05	EGFR/FGF1/FGF2/MAP2K1/MAPK1/MAPK3/PGR/SREBF1/TNF/VEGFA	10
BP	GO:1904375	regulation of protein localization to cell periphery	8/180	125/18723	2.82137671623356e-05	0.000170232294996308	7.74332223441084e-05	AR/CDK5/EGFR/IFNG/PIK3R1/PRKCZ/TGFB1/TNF	8
BP	GO:0010573	vascular endothelial growth factor production	6/180	62/18723	2.85737329211842e-05	0.000171442397527105	7.79836592534411e-05	HIF1A/IL1A/IL1B/IL6/TGFB1/TNF	6
BP	GO:0032613	interleukin-10 production	6/180	62/18723	2.85737329211842e-05	0.000171442397527105	7.79836592534411e-05	IL4/IL6/JAK3/MMP8/PRKCZ/STAT3	6
BP	GO:0032653	regulation of interleukin-10 production	6/180	62/18723	2.85737329211842e-05	0.000171442397527105	7.79836592534411e-05	IL4/IL6/JAK3/MMP8/PRKCZ/STAT3	6
BP	GO:0032757	positive regulation of interleukin-8 production	6/180	62/18723	2.85737329211842e-05	0.000171442397527105	7.79836592534411e-05	ADIPOQ/IL1B/IL6/NOS2/STAT3/TNF	6
BP	GO:0071383	cellular response to steroid hormone stimulus	10/180	204/18723	2.89606700658243e-05	0.000173522009224479	7.89296080521439e-05	AR/EGFR/ESR1/ESRRG/ICAM1/JAK2/KDM4C/PGR/RXRA/UGT1A1	10
BP	GO:0006874	cellular calcium ion homeostasis	15/180	448/18723	2.94982556298087e-05	0.000176497212405336	8.02829327513569e-05	ADORA1/APP/CALM2/CDK5/DRD1/ESR1/FASLG/FGF2/GJA1/HTT/JAK2/PIK3CG/PSEN1/PTGDR/PTGFR	15
BP	GO:2001235	positive regulation of apoptotic signaling pathway	8/180	126/18723	2.98823130929698e-05	0.000178546820730495	8.12152339763609e-05	ADORA2A/FAS/MCL1/PTEN/RET/SOD1/TNF/TP53	8
BP	GO:1901186	positive regulation of ERBB signaling pathway	5/180	38/18723	3.01489543741804e-05	0.0001798901549483	8.18262737157477e-05	ADORA1/EGF/FASLG/MMP9/NCF1	5
BP	GO:1904589	regulation of protein import	6/180	63/18723	3.13316576280437e-05	0.000186688076337734	8.49184305737474e-05	IFNG/JAK2/MAPK1/PIK3R1/PSEN1/TGFB1	6
BP	GO:0006869	lipid transport	14/180	398/18723	3.20824898359748e-05	0.000190897470642273	8.68331493121893e-05	ADIPOQ/CYP19A1/EGF/FASLG/IL1B/MTTP/NOS2/PON1/PPARG/PTPN11/REN/RXRA/SIGMAR1/SPP1	14
BP	GO:0003015	heart process	11/180	251/18723	3.24806593672196e-05	0.000192999719057706	8.77893948294e-05	ADORA1/ADORA3/CALM2/GJA1/JAK2/MDM2/MTOR/PIK3CA/PIK3CG/SOD1/SREBF1	11
BP	GO:0043112	receptor metabolic process	9/180	166/18723	3.3328857817094e-05	0.000197766546660881	8.99576721335431e-05	ACHE/CDK5/EGF/INSR/PSEN1/PTPN1/SELE/TGFB1/VEGFA	9
BP	GO:0001952	regulation of cell-matrix adhesion	8/180	128/18723	3.34679949654198e-05	0.000197773783435764	8.99609639108088e-05	KDR/PIK3CB/PIK3R1/PRKCZ/PTEN/PTPN11/RASA1/VEGFA	8
BP	GO:0032612	interleukin-1 production	8/180	128/18723	3.34679949654198e-05	0.000197773783435764	8.99609639108088e-05	APP/HK1/IFNG/IL10/IL6/JAK2/STAT3/TNF	8
BP	GO:0032652	regulation of interleukin-1 production	8/180	128/18723	3.34679949654198e-05	0.000197773783435764	8.99609639108088e-05	APP/HK1/IFNG/IL10/IL6/JAK2/STAT3/TNF	8
BP	GO:0061448	connective tissue development	11/180	252/18723	3.3683296343753e-05	0.000198773032744617	9.04154904382888e-05	DYRK1B/FGF2/FTO/HIF1A/MAPK3/PIK3CA/PTPN11/RUNX2/TGFB1/TIMP1/TYMS	11
BP	GO:0045670	regulation of osteoclast differentiation	6/180	64/18723	3.42994005007324e-05	0.000201394841032416	9.16080671118112e-05	FOS/IFNG/IL4/MTOR/PIK3R1/TNF	6
BP	GO:0046888	negative regulation of hormone secretion	6/180	64/18723	3.42994005007324e-05	0.000201394841032416	9.16080671118112e-05	ADIPOQ/ADORA1/GJA1/IL1B/PTPN11/SREBF1	6
BP	GO:0002701	negative regulation of production of molecular mediator of immune response	5/180	39/18723	3.43148346064065e-05	0.000201394841032416	9.16080671118112e-05	IL10/JAK3/PRKDC/TGFB1/TNF	5
BP	GO:0007618	mating	5/180	39/18723	3.43148346064065e-05	0.000201394841032416	9.16080671118112e-05	ABAT/APP/DRD1/PTEN/SLC6A4	5
BP	GO:0010893	positive regulation of steroid biosynthetic process	4/180	20/18723	3.54890275631492e-05	0.000208002447652136	9.46136558725001e-05	FGF1/IFNG/SREBF1/TNF	4
BP	GO:0009165	nucleotide biosynthetic process	11/180	254/18723	3.62042889878539e-05	0.00021190592003503	9.63892205204731e-05	ADCY1/HPRT1/IL4/IMPDH1/IMPDH2/MAPK1/NOS2/NOS3/STAT3/TGFB1/TYMS	11
BP	GO:0002720	positive regulation of cytokine production involved in immune response	6/180	65/18723	3.74886267005719e-05	0.000219125097915571	9.96729934730596e-05	HK1/IL1B/IL4/IL6/KIT/PRKCZ	6
BP	GO:0051480	regulation of cytosolic calcium ion concentration	13/180	353/18723	3.86679760711129e-05	0.000225711849468016	0.000102669095931156	ADORA1/CALM2/CDK5/DRD1/ESR1/FASLG/FGF2/GJA1/HTT/JAK2/PIK3CG/PTGDR/PTGFR	13
BP	GO:1901293	nucleoside phosphate biosynthetic process	11/180	256/18723	3.88863828290161e-05	0.000226679158442314	0.000103109093822766	ADCY1/HPRT1/IL4/IMPDH1/IMPDH2/MAPK1/NOS2/NOS3/STAT3/TGFB1/TYMS	11
BP	GO:0090287	regulation of cellular response to growth factor stimulus	12/180	304/18723	3.9610285312022e-05	0.00023058653235767	0.000104886433152979	CREBBP/FGF1/FGF2/HIF1A/IL1B/IL4/PIK3CB/PPARG/PTPN1/RUNX2/TGFB1/TP53	12
BP	GO:0055074	calcium ion homeostasis	15/180	460/18723	3.99274926450811e-05	0.00023211901805289	0.000105583511845243	ADORA1/APP/CALM2/CDK5/DRD1/ESR1/FASLG/FGF2/GJA1/HTT/JAK2/PIK3CG/PSEN1/PTGDR/PTGFR	15
BP	GO:0009749	response to glucose	10/180	212/18723	4.01751570470029e-05	0.000233243624313369	0.000106095059237699	ADIPOQ/CASP3/ERN1/GJA1/HIF1A/ICAM1/PIK3CA/PTEN/RAF1/SREBF1	10
BP	GO:0014015	positive regulation of gliogenesis	6/180	66/18723	4.09114013013322e-05	0.000235295251869427	0.00010702827894621	EGFR/IL1B/IL6/MTOR/TGFB1/TNF	6
BP	GO:0030193	regulation of blood coagulation	6/180	66/18723	4.09114013013322e-05	0.000235295251869427	0.00010702827894621	ABAT/F12/NFE2L2/NOS3/PLAT/THBD	6
BP	GO:0042093	T-helper cell differentiation	6/180	66/18723	4.09114013013322e-05	0.000235295251869427	0.00010702827894621	IL4/IL6/JAK3/MTOR/PRKCZ/STAT3	6
BP	GO:0046626	regulation of insulin receptor signaling pathway	6/180	66/18723	4.09114013013322e-05	0.000235295251869427	0.00010702827894621	IGF2/IL1B/PIK3R1/PRKCZ/PTPN1/PTPN11	6
BP	GO:0050766	positive regulation of phagocytosis	6/180	66/18723	4.09114013013322e-05	0.000235295251869427	0.00010702827894621	CCL2/IFNG/IL1B/MERTK/SOD1/TNF	6
BP	GO:1902476	chloride transmembrane transport	6/180	66/18723	4.09114013013322e-05	0.000235295251869427	0.00010702827894621	GABRA1/GABRA3/GABRA5/GABRB2/GABRB3/GABRG2	6
BP	GO:2000573	positive regulation of DNA biosynthetic process	6/180	66/18723	4.09114013013322e-05	0.000235295251869427	0.00010702827894621	FGF2/HSP90AA1/MAPK1/MAPK3/MYC/TNKS	6
BP	GO:0051048	negative regulation of secretion	9/180	171/18723	4.20592880657288e-05	0.000241574175245347	0.000109884360219506	ABAT/ADIPOQ/ADORA1/EGF/ERBB3/GJA1/IL1B/PTPN11/SREBF1	9
BP	GO:0016570	histone modification	15/180	463/18723	4.299491093338e-05	0.000246618809113867	0.00011217900270197	BAZ2A/BRD4/CDK2/CDK5/CREBBP/IGF2/IL1B/JAK2/KDM4C/MAPK3/MAPK8/PRKCA/SREBF1/TP53/VEGFA	15
BP	GO:0045927	positive regulation of growth	11/180	259/18723	4.32301942197968e-05	0.000247638209765068	0.000112642695430096	EGFR/ERBB2/FGF2/IGF2/INSR/MAPK1/MTOR/PIM1/PRKDC/RPS6KA3/VEGFA	11
BP	GO:0006925	inflammatory cell apoptotic process	4/180	21/18723	4.35110919331382e-05	0.000248915847734522	0.000113223852048858	FASLG/IL6/PIK3CB/PIK3CD	4
BP	GO:0046887	positive regulation of hormone secretion	8/180	133/18723	4.40359490376195e-05	0.000251583868206957	0.000114437449166051	ABAT/CYP19A1/EGFR/GJA1/HIF1A/JAK2/PTPN11/SPP1	8
BP	GO:1902882	regulation of response to oxidative stress	7/180	98/18723	4.47483717862479e-05	0.000255314980669016	0.000116134612802785	HIF1A/IL10/MCL1/MET/MMP3/NFE2L2/SOD1	7
BP	GO:0002705	positive regulation of leukocyte mediated immunity	8/180	134/18723	4.64524240411374e-05	0.000264686527450295	0.000120397429477134	IL1B/IL4/IL6/KIT/NOS2/PRKCZ/TGFB1/TNF	8
BP	GO:0061564	axon development	15/180	467/18723	4.74066361466105e-05	0.000269766334262855	0.000122708071006055	ADCY1/APP/CASP3/CDK5/ERBB2/HSP90AA1/JAK2/MAP2K1/NTRK1/PSEN1/PTEN/PTPN11/RET/SPP1/VEGFA	15
BP	GO:0021549	cerebellum development	7/180	99/18723	4.77669338546093e-05	0.000271099405597004	0.000123314442488153	ABAT/CDK5/GBA/MAP2K1/PSEN1/PTPN11/TP53	7
BP	GO:0060291	long-term synaptic potentiation	7/180	99/18723	4.77669338546093e-05	0.000271099405597004	0.000123314442488153	ADCY1/ADORA1/ADORA2A/APP/MAPK1/PRKCZ/PTEN	7
BP	GO:0045619	regulation of lymphocyte differentiation	9/180	174/18723	4.81717303279947e-05	0.000273036605890689	0.0001241956128975	AXL/ERBB2/IFNG/IL10/IL4/JAK3/PRKCZ/PRKDC/SOD1	9
BP	GO:0042531	positive regulation of tyrosine phosphorylation of STAT protein	6/180	68/18723	4.850787752495e-05	0.000274219302381517	0.00012473358367644	IFNG/IL4/IL6/JAK2/KIT/TNF	6
BP	GO:1900046	regulation of hemostasis	6/180	68/18723	4.850787752495e-05	0.000274219302381517	0.00012473358367644	ABAT/F12/NFE2L2/NOS3/PLAT/THBD	6
BP	GO:0001101	response to acid chemical	8/180	135/18723	4.89784990667669e-05	0.00027615400129126	0.000125613616286293	CASP3/ICAM1/MMP2/MTOR/NTRK1/PIK3CA/TNF/VEGFA	8
BP	GO:0002687	positive regulation of leukocyte migration	8/180	135/18723	4.89784990667669e-05	0.00027615400129126	0.000125613616286293	APP/ICAM1/IL4/IL6/MAPK1/MAPK3/TNF/VEGFA	8
BP	GO:0042445	hormone metabolic process	10/180	218/18723	5.08518912814659e-05	0.000286341408760296	0.000130247541874132	CYP19A1/DIO1/DUOX2/ESR1/HIF1A/PTPN11/REN/SPP1/TTR/UGT1A1	10
BP	GO:0019218	regulation of steroid metabolic process	7/180	100/18723	5.09503931576766e-05	0.00028652103446317	0.000130329247857063	FGF1/IFNG/KIT/SOD1/SREBF1/TNF/UGT1A1	7
BP	GO:0003158	endothelium development	8/180	136/18723	5.16180660445045e-05	0.00028914182307742	0.000131521360713725	FGF1/GJA1/ICAM1/IL1B/KDR/MET/TNF/VEGFA	8
BP	GO:0045727	positive regulation of translation	8/180	136/18723	5.16180660445045e-05	0.00028914182307742	0.000131521360713725	EIF6/ERBB2/IL6/MAPK1/MAPK3/MTOR/PRKDC/TNF	8
BP	GO:1900180	regulation of protein localization to nucleus	8/180	136/18723	5.16180660445045e-05	0.00028914182307742	0.000131521360713725	IFNG/JAK2/LIMK2/MAPK1/PIK3R1/PSEN1/TERT/TGFB1	8
BP	GO:0050805	negative regulation of synaptic transmission	6/180	69/18723	5.27077410291188e-05	0.000294496433692549	0.00013395700169675	ACHE/ADIPOQ/ADORA1/IL1B/PTEN/SLC6A4	6
BP	GO:0031281	positive regulation of cyclase activity	4/180	22/18723	5.27820910386607e-05	0.000294496433692549	0.00013395700169675	MAPK3/MAPK8/NOS2/NOS3	4
BP	GO:0044346	fibroblast apoptotic process	4/180	22/18723	5.27820910386607e-05	0.000294496433692549	0.00013395700169675	MYC/PIK3CA/PIK3CG/TP53	4
BP	GO:0009746	response to hexose	10/180	219/18723	5.28478026059154e-05	0.000294496433692549	0.00013395700169675	ADIPOQ/CASP3/ERN1/GJA1/HIF1A/ICAM1/PIK3CA/PTEN/RAF1/SREBF1	10
BP	GO:0030522	intracellular receptor signaling pathway	11/180	265/18723	5.31844546997563e-05	0.000295989035081955	0.000134635938294882	AR/ESR1/ESRRG/JAK2/KDM4C/PGR/PIM1/PPARG/RXRA/SREBF1/STAT3	11
BP	GO:0006476	protein deacetylation	7/180	101/18723	5.43055913249847e-05	0.00030144554138804	0.000137117928366333	BAZ2A/DYRK1A/IFNG/MAPK8/SREBF1/TP53/VEGFA	7
BP	GO:0042102	positive regulation of T cell proliferation	7/180	101/18723	5.43055913249847e-05	0.00030144554138804	0.000137117928366333	IGF2/IL1A/IL1B/IL4/IL6/JAK3/VCAM1	7
BP	GO:0055123	digestive system development	8/180	137/18723	5.43751139277358e-05	0.00030144554138804	0.000137117928366333	EGFR/HIF1A/IGF2/KIT/RB1/RET/TNF/TYMS	8
BP	GO:0097529	myeloid leukocyte migration	10/180	220/18723	5.49101302804253e-05	0.000304019794680038	0.000138288873794365	CCL2/FLT1/IL4/IL6/KIT/MAPK1/MAPK3/PIK3CD/PIK3CG/VEGFA	10
BP	GO:0051302	regulation of cell division	9/180	177/18723	5.50181766881426e-05	0.000304226473152171	0.000138382885216151	CALM2/FGF1/FGF2/IGF2/IL1A/IL1B/MYC/TGFB1/VEGFA	9
BP	GO:0045776	negative regulation of blood pressure	5/180	43/18723	5.56147601637317e-05	0.000307130549710364	0.000139703856691274	ABAT/ADIPOQ/ADORA1/NOS2/NOS3	5
BP	GO:0032677	regulation of interleukin-8 production	7/180	102/18723	5.7839558025297e-05	0.000318191532768322	0.000144735143853853	ADIPOQ/IL10/IL1B/IL6/NOS2/STAT3/TNF	7
BP	GO:0035710	CD4-positive, alpha-beta T cell activation	7/180	102/18723	5.7839558025297e-05	0.000318191532768322	0.000144735143853853	IFNG/IL4/IL6/JAK3/MTOR/PRKCZ/STAT3	7
BP	GO:0045833	negative regulation of lipid metabolic process	7/180	102/18723	5.7839558025297e-05	0.000318191532768322	0.000144735143853853	ADORA1/ALK/IL1B/PIK3CG/SOD1/TNF/UGT1A1	7
BP	GO:0015980	energy derivation by oxidation of organic compounds	12/180	318/18723	6.11315677223519e-05	0.000335872291623956	0.000152777555146672	GBA/HIF1A/IFNG/IGF2/IL4/INSR/MTOR/MYC/NOS2/PIK3CA/PYGM/TP53	12
BP	GO:0032637	interleukin-8 production	7/180	103/18723	6.15595129843658e-05	0.000337792123544313	0.000153650825238904	ADIPOQ/IL10/IL1B/IL6/NOS2/STAT3/TNF	7
BP	GO:0033555	multicellular organismal response to stress	6/180	71/18723	6.19792190789216e-05	0.000339229771599899	0.000154304765324381	GABRA5/GJA1/NTRK1/PTEN/RET/SLC6A2	6
BP	GO:0043550	regulation of lipid kinase activity	6/180	71/18723	6.19792190789216e-05	0.000339229771599899	0.000154304765324381	FGF2/FLT1/KIT/PIK3R1/RB1/TGFB1	6
BP	GO:0032881	regulation of polysaccharide metabolic process	5/180	44/18723	6.22594665331603e-05	0.000339898762722913	0.000154609067973744	EGF/IGF2/INSR/MTOR/TGFB1	5
BP	GO:0042554	superoxide anion generation	5/180	44/18723	6.22594665331603e-05	0.000339898762722913	0.000154609067973744	DUOX2/EGFR/NCF1/SOD1/TGFB1	5
BP	GO:0010721	negative regulation of cell development	9/180	180/18723	6.26679796984148e-05	0.000341695372195919	0.000155426288118675	CDK5/IL1B/IL6/PSEN1/PTEN/SPP1/TNF/TP53/VEGFA	9
BP	GO:0007204	positive regulation of cytosolic calcium ion concentration	12/180	319/18723	6.29963703167007e-05	0.000343051120382843	0.000156042974575279	CALM2/CDK5/DRD1/ESR1/FASLG/FGF2/GJA1/HTT/JAK2/PIK3CG/PTGDR/PTGFR	12
BP	GO:0050768	negative regulation of neurogenesis	8/180	140/18723	6.3392512996212e-05	0.000344029278399965	0.000156487907349222	CDK5/IL1B/IL6/PSEN1/PTEN/SPP1/TNF/TP53	8
BP	GO:0035162	embryonic hemopoiesis	4/180	23/18723	6.34159037124994e-05	0.000344029278399965	0.000156487907349222	HIF1A/KDR/KIT/VEGFA	4
BP	GO:0045932	negative regulation of muscle contraction	4/180	23/18723	6.34159037124994e-05	0.000344029278399965	0.000156487907349222	ADORA1/KCNMA1/PIK3CG/SOD1	4
BP	GO:1903076	regulation of protein localization to plasma membrane	7/180	104/18723	6.54728679515243e-05	0.000354740904190753	0.000161360283072894	AR/CDK5/EGFR/IFNG/PIK3R1/TGFB1/TNF	7
BP	GO:0034284	response to monosaccharide	10/180	225/18723	6.62820798474281e-05	0.000358222999376427	0.000162944176720932	ADIPOQ/CASP3/ERN1/GJA1/HIF1A/ICAM1/PIK3CA/PTEN/RAF1/SREBF1	10
BP	GO:0050670	regulation of lymphocyte proliferation	10/180	225/18723	6.62820798474281e-05	0.000358222999376427	0.000162944176720932	CASP3/ERBB2/IGF2/IL10/IL1A/IL1B/IL4/IL6/JAK3/VCAM1	10
BP	GO:0055021	regulation of cardiac muscle tissue growth	6/180	72/18723	6.70794837644373e-05	0.000362077715375921	0.000164697563650649	FGF2/GJA1/MAPK1/MTOR/PIM1/PTEN	6
BP	GO:0016049	cell growth	15/180	482/18723	6.77023530385183e-05	0.000364981858109907	0.000166018565227022	APP/CDK5/EGFR/ERBB2/GJA1/HSP90AA1/MTOR/PRKCZ/RB1/ROS1/RPS6KA3/SPP1/TGFB1/TP53/VEGFA	15
BP	GO:0008631	intrinsic apoptotic signaling pathway in response to oxidative stress	5/180	45/18723	6.95001652496816e-05	0.000374204894748598	0.000170213829390894	HIF1A/JAK2/MCL1/NFE2L2/SOD1	5
BP	GO:0032944	regulation of mononuclear cell proliferation	10/180	227/18723	7.13613942270672e-05	0.000383745897456054	0.00017455372614226	CASP3/ERBB2/IGF2/IL10/IL1A/IL1B/IL4/IL6/JAK3/VCAM1	10
BP	GO:0002637	regulation of immunoglobulin production	6/180	73/18723	7.25092326577278e-05	0.000389431609105549	0.00017713997438822	IL10/IL4/IL6/PRKDC/TGFB1/TNF	6
BP	GO:0099565	chemical synaptic transmission, postsynaptic	7/180	106/18723	7.3910396458768e-05	0.000395968275922316	0.000180113294903126	ABAT/ADORA1/ADORA2A/APP/CDK5/PRKCZ/PTEN	7
BP	GO:1905477	positive regulation of protein localization to membrane	7/180	106/18723	7.3910396458768e-05	0.000395968275922316	0.000180113294903126	CDK5/EGFR/ERBB2/IFNG/MAPK8/PIK3R1/TNF	7
BP	GO:0072503	cellular divalent inorganic cation homeostasis	15/180	486/18723	7.42608755260096e-05	0.000397351102627977	0.000180742298511196	ADORA1/APP/CALM2/CDK5/DRD1/ESR1/FASLG/FGF2/GJA1/HTT/JAK2/PIK3CG/PSEN1/PTGDR/PTGFR	15
BP	GO:0001779	natural killer cell differentiation	4/180	24/18723	7.55296929031796e-05	0.000398196983908675	0.000181127062831542	AXL/MERTK/PIK3CD/TYRO3	4
BP	GO:0002726	positive regulation of T cell cytokine production	4/180	24/18723	7.55296929031796e-05	0.000398196983908675	0.000181127062831542	IL1B/IL4/IL6/PRKCZ	4
BP	GO:0021697	cerebellar cortex formation	4/180	24/18723	7.55296929031796e-05	0.000398196983908675	0.000181127062831542	CDK5/GBA/MAP2K1/PTPN11	4
BP	GO:0030810	positive regulation of nucleotide biosynthetic process	4/180	24/18723	7.55296929031796e-05	0.000398196983908675	0.000181127062831542	IL4/NOS2/NOS3/STAT3	4
BP	GO:0030878	thyroid gland development	4/180	24/18723	7.55296929031796e-05	0.000398196983908675	0.000181127062831542	MAP2K1/MAPK1/MAPK3/RAF1	4
BP	GO:0033032	regulation of myeloid cell apoptotic process	4/180	24/18723	7.55296929031796e-05	0.000398196983908675	0.000181127062831542	ADIPOQ/PIK3CB/PIK3CD/PTEN	4
BP	GO:0036003	positive regulation of transcription from RNA polymerase II promoter in response to stress	4/180	24/18723	7.55296929031796e-05	0.000398196983908675	0.000181127062831542	HIF1A/NFE2L2/TP53/VEGFA	4
BP	GO:0045649	regulation of macrophage differentiation	4/180	24/18723	7.55296929031796e-05	0.000398196983908675	0.000181127062831542	ADIPOQ/PRKCA/RB1/TGFB1	4
BP	GO:0048011	neurotrophin TRK receptor signaling pathway	4/180	24/18723	7.55296929031796e-05	0.000398196983908675	0.000181127062831542	CASP3/NTRK1/PTPN11/RAF1	4
BP	GO:0050820	positive regulation of coagulation	4/180	24/18723	7.55296929031796e-05	0.000398196983908675	0.000181127062831542	F12/NFE2L2/PSEN1/THBD	4
BP	GO:0051000	positive regulation of nitric-oxide synthase activity	4/180	24/18723	7.55296929031796e-05	0.000398196983908675	0.000181127062831542	HIF1A/PIK3CB/TERT/TNF	4
BP	GO:1900373	positive regulation of purine nucleotide biosynthetic process	4/180	24/18723	7.55296929031796e-05	0.000398196983908675	0.000181127062831542	IL4/NOS2/NOS3/STAT3	4
BP	GO:0010821	regulation of mitochondrion organization	8/180	144/18723	7.7319909829047e-05	0.000406916685430967	0.000185093375961283	HIF1A/HTT/KDR/MAPK8/MMP9/PPARG/SREBF1/TP53	8
BP	GO:0034198	cellular response to amino acid starvation	5/180	46/18723	7.73728146635358e-05	0.000406916685430967	0.000185093375961283	FAS/MAPK1/MAPK3/MAPK8/MTOR	5
BP	GO:0010822	positive regulation of mitochondrion organization	6/180	74/18723	7.82838446750186e-05	0.000411205250051197	0.000187044106742317	HIF1A/HTT/KDR/MAPK8/MMP9/TP53	6
BP	GO:0045055	regulated exocytosis	10/180	230/18723	7.9599254522065e-05	0.000417604869456004	0.000189955088776019	ADCY1/ADORA2A/BACE1/CDK5/IL4/KIT/PIK3CD/PIK3CG/PSEN1/PTGDR	10
BP	GO:0002831	regulation of response to biotic stimulus	12/180	327/18723	7.97694966829433e-05	0.000417988276163242	0.000190129488215388	CREBBP/HSP90AA1/IL4/MAPK3/NCF1/PPARG/PRKCA/PRKDC/PTPN1/PTPN11/STAT1/TYRO3	12
BP	GO:0051961	negative regulation of nervous system development	8/180	145/18723	8.11724400783266e-05	0.000424822186395329	0.00019323801524601	CDK5/IL1B/IL6/PSEN1/PTEN/SPP1/TNF/TP53	8
BP	GO:0022037	metencephalon development	7/180	108/18723	8.32153494259074e-05	0.000434984730534938	0.000197860631301096	ABAT/CDK5/GBA/MAP2K1/PSEN1/PTPN11/TP53	7
BP	GO:0002695	negative regulation of leukocyte activation	9/180	187/18723	8.40666633615838e-05	0.000438901439055259	0.000199642216644333	ADORA2A/AXL/CASP3/ERBB2/IL10/IL4/JAK3/MERTK/TYRO3	9
BP	GO:0043627	response to estrogen	6/180	75/18723	8.44191239645317e-05	0.000439674420454498	0.00019999382114192	AR/CCND1/ESR1/GBA/MAPK1/MDM2	6
BP	GO:0048662	negative regulation of smooth muscle cell proliferation	6/180	75/18723	8.44191239645317e-05	0.000439674420454498	0.00019999382114192	ADIPOQ/IFNG/IGFBP3/IL10/PPARG/PTEN	6
BP	GO:0010799	regulation of peptidyl-threonine phosphorylation	5/180	47/18723	8.5914449695847e-05	0.00044638159733277	0.000203044701226264	APP/CALM2/EGF/MAPK1/TGFB1	5
BP	GO:0048512	circadian behavior	5/180	47/18723	8.5914449695847e-05	0.00044638159733277	0.000203044701226264	ADORA1/ADORA2A/MTOR/PTEN/TP53	5
BP	GO:0006821	chloride transport	7/180	109/18723	8.82137325078918e-05	0.000457775002712847	0.000208227196663286	CA7/GABRA1/GABRA3/GABRA5/GABRB2/GABRB3/GABRG2	7
BP	GO:0007160	cell-matrix adhesion	10/180	233/18723	8.86312846661065e-05	0.000459387694739265	0.000208960758648436	CDK5/KDR/PIK3CB/PIK3R1/PRKCZ/PTEN/PTPN11/RASA1/VCAM1/VEGFA	10
BP	GO:0001964	startle response	4/180	25/18723	8.92437168573386e-05	0.000460896122353266	0.000209646894089584	ADORA2A/BACE1/DRD1/PTEN	4
BP	GO:0090330	regulation of platelet aggregation	4/180	25/18723	8.92437168573386e-05	0.000460896122353266	0.000209646894089584	ABAT/IL6/JAK2/PRKCA	4
BP	GO:1904996	positive regulation of leukocyte adhesion to vascular endothelial cell	4/180	25/18723	8.92437168573386e-05	0.000460896122353266	0.000209646894089584	ICAM1/IL6/SELE/TNF	4
BP	GO:0001937	negative regulation of endothelial cell proliferation	6/180	76/18723	9.09313016163559e-05	0.000468486777908459	0.00021309964034643	CCL2/FLT1/GJA1/PPARG/STAT1/TNF	6
BP	GO:2000379	positive regulation of reactive oxygen species metabolic process	6/180	76/18723	9.09313016163559e-05	0.000468486777908459	0.00021309964034643	EGFR/MMP8/NFE2L2/SOD1/TGFB1/TP53	6
BP	GO:0009408	response to heat	7/180	110/18723	9.34541220274313e-05	0.000479189073852216	0.00021796777222131	CREBBP/FGF1/HSP90AA1/IL1A/MTOR/NOS3/SOD1	7
BP	GO:0032611	interleukin-1 beta production	7/180	110/18723	9.34541220274313e-05	0.000479189073852216	0.00021796777222131	APP/HK1/IFNG/IL6/JAK2/STAT3/TNF	7
BP	GO:0032651	regulation of interleukin-1 beta production	7/180	110/18723	9.34541220274313e-05	0.000479189073852216	0.00021796777222131	APP/HK1/IFNG/IL6/JAK2/STAT3/TNF	7
BP	GO:0048259	regulation of receptor-mediated endocytosis	7/180	110/18723	9.34541220274313e-05	0.000479189073852216	0.00021796777222131	ADIPOQ/EGF/IL4/INSR/PIK3CB/SELE/VEGFA	7
BP	GO:0035148	tube formation	8/180	148/18723	9.36978797117456e-05	0.000479866998238011	0.000218276138325984	CASP3/EGF/FGF2/HIF1A/PIK3CD/RET/TGFB1/VEGFA	8
BP	GO:0043303	mast cell degranulation	5/180	48/18723	9.51631722416847e-05	0.000486791875129284	0.000221426043178286	IL4/KIT/PIK3CD/PIK3CG/PTGDR	5
BP	GO:0021675	nerve development	6/180	77/18723	9.7837037153563e-05	0.000499875218330912	0.000227377237240247	ERBB3/GABRA5/GABRB2/NTRK1/RET/VCAM1	6
BP	GO:0051592	response to calcium ion	8/180	149/18723	9.82127518576772e-05	0.000501199594889356	0.000227979653747171	ADCY1/BRAF/CALM2/CCND1/EGFR/FOS/KCNMA1/MTTP	8
BP	GO:0048762	mesenchymal cell differentiation	10/180	236/18723	9.85184442276095e-05	0.000502163918326038	0.000228418293613278	HIF1A/IL1B/IL6/MAPK1/MAPK3/MTOR/PTEN/RET/STAT1/TGFB1	10
BP	GO:0006164	purine nucleotide biosynthetic process	9/180	191/18723	9.88397251473922e-05	0.000503205322584712	0.000228891995078171	ADCY1/HPRT1/IL4/IMPDH1/IMPDH2/NOS2/NOS3/STAT3/TGFB1	9
BP	GO:0033080	immature T cell proliferation in thymus	3/180	10/18723	9.97845866587374e-05	0.000503841891790948	0.000229181550035326	ERBB2/IL1A/IL1B	3
BP	GO:0035747	natural killer cell chemotaxis	3/180	10/18723	9.97845866587374e-05	0.000503841891790948	0.000229181550035326	CCL2/PIK3CD/PIK3CG	3
BP	GO:0044557	relaxation of smooth muscle	3/180	10/18723	9.97845866587374e-05	0.000503841891790948	0.000229181550035326	ADORA1/KCNMA1/SOD1	3
BP	GO:0060439	trachea morphogenesis	3/180	10/18723	9.97845866587374e-05	0.000503841891790948	0.000229181550035326	MAP2K1/MAPK1/MAPK3	3
BP	GO:0060736	prostate gland growth	3/180	10/18723	9.97845866587374e-05	0.000503841891790948	0.000229181550035326	AR/ESR1/PTEN	3
BP	GO:0090647	modulation of age-related behavioral decline	3/180	10/18723	9.97845866587374e-05	0.000503841891790948	0.000229181550035326	APP/BAZ2B/PSEN1	3
BP	GO:1990535	neuron projection maintenance	3/180	10/18723	9.97845866587374e-05	0.000503841891790948	0.000229181550035326	APP/INSR/PSEN1	3
BP	GO:0019318	hexose metabolic process	10/180	237/18723	0.000102015215314358	0.000514501121081321	0.000234030092268021	ADIPOQ/FUCA1/GAPDH/HK1/IGF2/INSR/MTOR/PIK3CA/TNF/TP53	10
BP	GO:0002092	positive regulation of receptor internalization	4/180	26/18723	0.000104681145245337	0.000521187006328342	0.000237071287470794	EGF/INSR/SELE/VEGFA	4
BP	GO:0010875	positive regulation of cholesterol efflux	4/180	26/18723	0.000104681145245337	0.000521187006328342	0.000237071287470794	ADIPOQ/PON1/PPARG/RXRA	4
BP	GO:0034114	regulation of heterotypic cell-cell adhesion	4/180	26/18723	0.000104681145245337	0.000521187006328342	0.000237071287470794	ADIPOQ/IL10/IL1B/TNF	4
BP	GO:0046697	decidualization	4/180	26/18723	0.000104681145245337	0.000521187006328342	0.000237071287470794	GJA1/MAPK1/MAPK3/SPP1	4
BP	GO:1900017	positive regulation of cytokine production involved in inflammatory response	4/180	26/18723	0.000104681145245337	0.000521187006328342	0.000237071287470794	HIF1A/IL6/STAT3/TNF	4
BP	GO:2000108	positive regulation of leukocyte apoptotic process	4/180	26/18723	0.000104681145245337	0.000521187006328342	0.000237071287470794	IL10/PIK3CB/PIK3CD/TP53	4
BP	GO:0035601	protein deacylation	7/180	112/18723	0.000104696352104561	0.000521187006328342	0.000237071287470794	BAZ2A/DYRK1A/IFNG/MAPK8/SREBF1/TP53/VEGFA	7
BP	GO:0046632	alpha-beta T cell differentiation	7/180	112/18723	0.000104696352104561	0.000521187006328342	0.000237071287470794	IFNG/IL4/IL6/JAK3/MTOR/PRKCZ/STAT3	7
BP	GO:0002279	mast cell activation involved in immune response	5/180	49/18723	0.000105158140746862	0.000521187006328342	0.000237071287470794	IL4/KIT/PIK3CD/PIK3CG/PTGDR	5
BP	GO:0007622	rhythmic behavior	5/180	49/18723	0.000105158140746862	0.000521187006328342	0.000237071287470794	ADORA1/ADORA2A/MTOR/PTEN/TP53	5
BP	GO:0030195	negative regulation of blood coagulation	5/180	49/18723	0.000105158140746862	0.000521187006328342	0.000237071287470794	ABAT/F12/NOS3/PLAT/THBD	5
BP	GO:0030857	negative regulation of epithelial cell differentiation	5/180	49/18723	0.000105158140746862	0.000521187006328342	0.000237071287470794	CCND1/IFNG/MMP9/STAT1/VEGFA	5
BP	GO:0043457	regulation of cellular respiration	5/180	49/18723	0.000105158140746862	0.000521187006328342	0.000237071287470794	HIF1A/IFNG/IL4/NOS2/PIK3CA	5
BP	GO:0070849	response to epidermal growth factor	5/180	49/18723	0.000105158140746862	0.000521187006328342	0.000237071287470794	EGFR/ERBB2/MAPK1/MAPK3/PTPN11	5
BP	GO:1990928	response to amino acid starvation	5/180	49/18723	0.000105158140746862	0.000521187006328342	0.000237071287470794	FAS/MAPK1/MAPK3/MAPK8/MTOR	5
BP	GO:0055067	monovalent inorganic cation homeostasis	8/180	151/18723	0.000107784045967209	0.000533586842060914	0.000242711575862203	ADORA1/ADORA2A/CA7/FASLG/IL1A/KCNMA1/MAPK1/MAPK3	8
BP	GO:0001655	urogenital system development	12/180	338/18723	0.000109036676806092	0.00053916756737909	0.000245250069186359	ADIPOQ/AR/ESR1/FGF1/FGF2/MMP9/MYC/PTEN/REN/RET/STAT1/VEGFA	12
BP	GO:0031056	regulation of histone modification	8/180	152/18723	0.000112851515623834	0.000556980579207211	0.000253352638123322	BRD4/IGF2/IL1B/MAPK3/MAPK8/SREBF1/TP53/VEGFA	8
BP	GO:0060420	regulation of heart growth	6/180	79/18723	0.000112897969565014	0.000556980579207211	0.000253352638123322	FGF2/GJA1/MAPK1/MTOR/PIM1/PTEN	6
BP	GO:0002448	mast cell mediated immunity	5/180	50/18723	0.000115939558995034	0.000570025123196155	0.000259286183665285	IL4/KIT/PIK3CD/PIK3CG/PTGDR	5
BP	GO:0070231	T cell apoptotic process	5/180	50/18723	0.000115939558995034	0.000570025123196155	0.000259286183665285	FAS/FASLG/HIF1A/JAK3/TP53	5
BP	GO:1900047	negative regulation of hemostasis	5/180	50/18723	0.000115939558995034	0.000570025123196155	0.000259286183665285	ABAT/F12/NOS3/PLAT/THBD	5
BP	GO:0006006	glucose metabolic process	9/180	196/18723	0.000120313109585605	0.000590179016462111	0.000268453544643388	ADIPOQ/GAPDH/HK1/IGF2/INSR/MTOR/PIK3CA/TNF/TP53	9
BP	GO:0043393	regulation of protein binding	9/180	196/18723	0.000120313109585605	0.000590179016462111	0.000268453544643388	ADIPOQ/APP/CDK5/IL10/MAPK3/MAPK8/MMP9/PSEN1/TERT	9
BP	GO:0002719	negative regulation of cytokine production involved in immune response	4/180	27/18723	0.000121967880133117	0.000596256614014397	0.000271218049243379	IL10/JAK3/TGFB1/TNF	4
BP	GO:0007263	nitric oxide mediated signal transduction	4/180	27/18723	0.000121967880133117	0.000596256614014397	0.000271218049243379	EGFR/NOS2/NOS3/VEGFA	4
BP	GO:0010971	positive regulation of G2/M transition of mitotic cell cycle	4/180	27/18723	0.000121967880133117	0.000596256614014397	0.000271218049243379	APP/BRD4/CCND1/CDC7	4
BP	GO:0030856	regulation of epithelial cell differentiation	8/180	154/18723	0.000123578576675079	0.000602873239279598	0.000274227740297236	CCND1/FGF2/IFNG/IL1B/MMP9/STAT1/TNF/VEGFA	8
BP	GO:0043279	response to alkaloid	7/180	115/18723	0.000123601626463181	0.000602873239279598	0.000274227740297236	ABAT/ADORA2A/CASP3/CDK5/ICAM1/MDM2/MTOR	7
BP	GO:0010952	positive regulation of peptidase activity	9/180	197/18723	0.000125045228098895	0.000609223750035611	0.000277116384378429	APH1B/APP/FAS/FASLG/JAK2/MYC/PPARG/STAT3/TNF	9
BP	GO:0010874	regulation of cholesterol efflux	5/180	51/18723	0.000127548664140727	0.000619316425658475	0.00028170721948154	ADIPOQ/EGF/PON1/PPARG/RXRA	5
BP	GO:0048013	ephrin receptor signaling pathway	5/180	51/18723	0.000127548664140727	0.000619316425658475	0.00028170721948154	MMP2/MMP9/NTRK1/PTPN11/RASA1	5
BP	GO:0060043	regulation of cardiac muscle cell proliferation	5/180	51/18723	0.000127548664140727	0.000619316425658475	0.00028170721948154	FGF2/GJA1/MAPK1/PIM1/PTEN	5
BP	GO:0006606	protein import into nucleus	8/180	155/18723	0.000129249905598174	0.000626869327940638	0.000285142792982859	IFNG/JAK2/MAPK1/PIK3R1/PSEN1/STAT3/TGFB1/TP53	8
BP	GO:0098732	macromolecule deacylation	7/180	116/18723	0.000130486243836729	0.000631441868375264	0.000287222695272606	BAZ2A/DYRK1A/IFNG/MAPK8/SREBF1/TP53/VEGFA	7
BP	GO:1990748	cellular detoxification	7/180	116/18723	0.000130486243836729	0.000631441868375264	0.000287222695272606	DUOX2/GSR/GSTM1/NFE2L2/NOS3/PIM1/SOD1	7
BP	GO:0046631	alpha-beta T cell activation	8/180	156/18723	0.00013513445336152	0.000653200470068833	0.000297119986752296	ADORA2A/IFNG/IL4/IL6/JAK3/MTOR/PRKCZ/STAT3	8
BP	GO:0001660	fever generation	3/180	11/18723	0.000136233816792394	0.000654104776608123	0.000297531326852749	IL1A/IL1B/TNF	3
BP	GO:0006527	arginine catabolic process	3/180	11/18723	0.000136233816792394	0.000654104776608123	0.000297531326852749	NOS2/NOS3/OAT	3
BP	GO:0031652	positive regulation of heat generation	3/180	11/18723	0.000136233816792394	0.000654104776608123	0.000297531326852749	ABAT/IL1B/TNF	3
BP	GO:0033083	regulation of immature T cell proliferation	3/180	11/18723	0.000136233816792394	0.000654104776608123	0.000297531326852749	ERBB2/IL1A/IL1B	3
BP	GO:0034350	regulation of glial cell apoptotic process	3/180	11/18723	0.000136233816792394	0.000654104776608123	0.000297531326852749	CCL2/CDK5/PRKCA	3
BP	GO:0070243	regulation of thymocyte apoptotic process	3/180	11/18723	0.000136233816792394	0.000654104776608123	0.000297531326852749	HIF1A/JAK3/TP53	3
BP	GO:0072676	lymphocyte migration	7/180	117/18723	0.000137678884071353	0.000660306086148227	0.00030035210407633	APP/CCL2/GBA/ICAM1/PIK3CD/PIK3CG/RET	7
BP	GO:0003007	heart morphogenesis	10/180	246/18723	0.000138504153309127	0.00066352435137624	0.000301815989921072	HIF1A/INSR/MDM2/MTOR/NOS3/PIM1/PSEN1/TGFB1/TP53/VEGFA	10
BP	GO:0046889	positive regulation of lipid biosynthetic process	6/180	82/18723	0.000138882299036938	0.000664595829206794	0.000302303370891245	FGF1/IFNG/IL1B/MTOR/SREBF1/TNF	6
BP	GO:0048260	positive regulation of receptor-mediated endocytosis	5/180	52/18723	0.000140027714022988	0.000669332473029885	0.000304457918559924	EGF/IL4/INSR/SELE/VEGFA	5
BP	GO:0072522	purine-containing compound biosynthetic process	9/180	200/18723	0.000140186221747596	0.000669346421707169	0.000304464263366764	ADCY1/HPRT1/IL4/IMPDH1/IMPDH2/NOS2/NOS3/STAT3/TGFB1	9
BP	GO:0002675	positive regulation of acute inflammatory response	4/180	28/18723	0.000141232381704945	0.000672847958022894	0.000306057000162607	IL1B/IL6/PIK3CG/TNF	4
BP	GO:1903672	positive regulation of sprouting angiogenesis	4/180	28/18723	0.000141232381704945	0.000672847958022894	0.000306057000162607	FGF1/FGF2/IL10/VEGFA	4
BP	GO:0007613	memory	7/180	118/18723	0.000145189822943655	0.00069017305889901	0.000313937634024141	ADCY1/INSR/MTOR/PRKCZ/PSEN1/PTEN/SLC6A4	7
BP	GO:0022612	gland morphogenesis	7/180	118/18723	0.000145189822943655	0.00069017305889901	0.000313937634024141	AR/ESR1/FGF1/IL6/PGR/TGFB1/TNF	7
BP	GO:0019722	calcium-mediated signaling	9/180	202/18723	0.000151108124877569	0.000717513414153755	0.000326373886542815	CALM2/EGFR/HTT/KDR/MTOR/PTGFR/SELE/TNF/VCAM1	9
BP	GO:0001541	ovarian follicle development	5/180	53/18723	0.000153419973793443	0.000726086608646195	0.000330273558313949	ESR1/ICAM1/KIT/SOD1/VEGFA	5
BP	GO:0043620	regulation of DNA-templated transcription in response to stress	5/180	53/18723	0.000153419973793443	0.000726086608646195	0.000330273558313949	HIF1A/NFE2L2/RPS6KA3/TP53/VEGFA	5
BP	GO:0050819	negative regulation of coagulation	5/180	53/18723	0.000153419973793443	0.000726086608646195	0.000330273558313949	ABAT/F12/NOS3/PLAT/THBD	5
BP	GO:0051170	import into nucleus	8/180	159/18723	0.000154129630335346	0.000728643593079844	0.000331436648691045	IFNG/JAK2/MAPK1/PIK3R1/PSEN1/STAT3/TGFB1/TP53	8
BP	GO:0010959	regulation of metal ion transport	13/180	406/18723	0.000157989427769324	0.000746070821365128	0.000339363737042202	ADORA1/ADORA2A/CALM2/CCL2/CDK5/DRD1/EGF/GJA1/HTT/ICAM1/IFNG/PIK3CG/PTEN	13
BP	GO:0010660	regulation of muscle cell apoptotic process	6/180	84/18723	0.000158686666255927	0.000747721838152242	0.000340114731734326	IFNG/JAK2/NFE2L2/PPARG/PTEN/TP53	6
BP	GO:0010921	regulation of phosphatase activity	6/180	84/18723	0.000158686666255927	0.000747721838152242	0.000340114731734326	CALM2/HTT/IFNG/JAK2/MTOR/TNF	6
BP	GO:1902175	regulation of oxidative stress-induced intrinsic apoptotic signaling pathway	4/180	29/18723	0.000162605498643256	0.000765105789793176	0.00034802213492513	HIF1A/MCL1/NFE2L2/SOD1	4
BP	GO:1901888	regulation of cell junction assembly	9/180	204/18723	0.000162731705639413	0.000765105789793176	0.00034802213492513	APP/GJA1/IL1B/KDR/NTRK1/PTEN/PTPN11/TNF/VEGFA	9
BP	GO:0006066	alcohol metabolic process	12/180	353/18723	0.000163514477117682	0.00076794681283872	0.000349314425375512	APP/FDFT1/FGF1/FGF2/GBA/IL4/PON1/PTEN/RXRA/SOD1/SREBF1/TTR	12
BP	GO:0030198	extracellular matrix organization	11/180	301/18723	0.000164485361811455	0.000771664151050031	0.000351005323546455	APP/IL6/MMP1/MMP2/MMP3/MMP7/MMP8/MMP9/RB1/TGFB1/TNF	11
BP	GO:0070228	regulation of lymphocyte apoptotic process	5/180	54/18723	0.00016776970189166	0.000786214877492289	0.000357623983277831	HIF1A/IL10/JAK3/PTEN/TP53	5
BP	GO:0010951	negative regulation of endopeptidase activity	10/180	252/18723	0.000168507963578022	0.00078795789055723	0.0003584168241322	ADORA2A/APP/GAPDH/MDM2/MMP9/RAF1/RPS6KA3/TIMP1/TNF/VEGFA	10
BP	GO:0090257	regulation of muscle system process	10/180	252/18723	0.000168507963578022	0.00078795789055723	0.0003584168241322	ABAT/ADORA1/CALM2/KCNMA1/KIT/MTOR/NOS3/PIK3CG/PRKCA/SOD1	10
BP	GO:0043062	extracellular structure organization	11/180	302/18723	0.000169298674335399	0.0007895187959345	0.000359126830028196	APP/IL6/MMP1/MMP2/MMP3/MMP7/MMP8/MMP9/RB1/TGFB1/TNF	11
BP	GO:0009142	nucleoside triphosphate biosynthetic process	6/180	85/18723	0.000169392340457356	0.0007895187959345	0.000359126830028196	IL4/IMPDH1/IMPDH2/STAT3/TGFB1/TYMS	6
BP	GO:0042509	regulation of tyrosine phosphorylation of STAT protein	6/180	85/18723	0.000169392340457356	0.0007895187959345	0.000359126830028196	IFNG/IL4/IL6/JAK2/KIT/TNF	6
BP	GO:0009743	response to carbohydrate	10/180	253/18723	0.000174005238997982	0.00081014127507502	0.000368507335722544	ADIPOQ/CASP3/ERN1/GJA1/HIF1A/ICAM1/PIK3CA/PTEN/RAF1/SREBF1	10
BP	GO:0017038	protein import	9/180	206/18723	0.000175092023104645	0.000814319873941818	0.000370408046602031	HSP90AA1/IFNG/JAK2/MAPK1/PIK3R1/PSEN1/STAT3/TGFB1/TP53	9
BP	GO:0002460	adaptive immune response based on somatic recombination of immune receptors built from immunoglobulin superfamily domains	12/180	356/18723	0.000176832527437106	0.0008215264935577	0.000373686107201978	HPRT1/ICAM1/IL10/IL1B/IL4/IL6/JAK3/MTOR/PRKCZ/STAT3/TGFB1/TNF	12
BP	GO:0006417	regulation of translation	14/180	468/18723	0.000179248781031087	0.000831125914703408	0.000378052576631098	APP/EIF6/ERBB2/FTO/GAPDH/IL6/MAPK1/MAPK3/MTOR/PRKDC/RPS6KA3/STAT3/TNF/TYMS	14
BP	GO:0045229	external encapsulating structure organization	11/180	304/18723	0.000179285181042483	0.000831125914703408	0.000378052576631098	APP/IL6/MMP1/MMP2/MMP3/MMP7/MMP8/MMP9/RB1/TGFB1/TNF	11
BP	GO:0021936	regulation of cerebellar granule cell precursor proliferation	3/180	12/18723	0.000180361478695632	0.000833421140009248	0.000379096601159116	EGF/FGF2/SLC6A4	3
BP	GO:0033079	immature T cell proliferation	3/180	12/18723	0.000180361478695632	0.000833421140009248	0.000379096601159116	ERBB2/IL1A/IL1B	3
BP	GO:0061517	macrophage proliferation	3/180	12/18723	0.000180361478695632	0.000833421140009248	0.000379096601159116	GBA/MAPK1/MAPK3	3
BP	GO:0034103	regulation of tissue remodeling	6/180	86/18723	0.000180660927026925	0.00083390912883029	0.00037931857165468	EGFR/IL6/PRKCA/SPP1/TGFB1/TP53	6
BP	GO:0001818	negative regulation of cytokine production	12/180	357/18723	0.00018147318984514	0.000836760624559262	0.000380615625793552	ADIPOQ/AXL/GBA/IFNG/IL10/IL4/IL6/JAK3/MERTK/MMP8/TGFB1/TNF	12
BP	GO:0003179	heart valve morphogenesis	5/180	55/18723	0.000183122135399844	0.000842557675390513	0.000383252518669643	MDM2/MTOR/NOS3/RB1/TGFB1	5
BP	GO:0061098	positive regulation of protein tyrosine kinase activity	5/180	55/18723	0.000183122135399844	0.000842557675390513	0.000383252518669643	ADORA1/EGF/ERBB3/NCF1/PTPN1	5
BP	GO:0051924	regulation of calcium ion transport	10/180	255/18723	0.00018545396755748	0.000852374966273802	0.000387718090069001	ADORA2A/CALM2/CCL2/CDK5/DRD1/EGF/GJA1/HTT/ICAM1/PIK3CG	10
BP	GO:0045940	positive regulation of steroid metabolic process	4/180	30/18723	0.000186220303073402	0.000853162666476863	0.000388076389679338	FGF1/IFNG/SREBF1/TNF	4
BP	GO:0046825	regulation of protein export from nucleus	4/180	30/18723	0.000186220303073402	0.000853162666476863	0.000388076389679338	CDK5/IL1B/MDM2/PTPN11	4
BP	GO:1902751	positive regulation of cell cycle G2/M phase transition	4/180	30/18723	0.000186220303073402	0.000853162666476863	0.000388076389679338	APP/BRD4/CCND1/CDC7	4
BP	GO:0006836	neurotransmitter transport	9/180	208/18723	0.000188225337400337	0.000861431278187501	0.000391837516491855	ADCY1/ADORA2A/BACE1/CDK5/DRD1/PSEN1/SLC6A2/SLC6A4/SLC6A5	9
BP	GO:2001242	regulation of intrinsic apoptotic signaling pathway	8/180	164/18723	0.000190651420880111	0.000871607239772836	0.000396466235713549	HIF1A/MCL1/MDM2/MMP9/NFE2L2/PTPN1/SOD1/TP53	8
BP	GO:1903522	regulation of blood circulation	10/180	256/18723	0.000191411999457011	0.000874155437010682	0.000397625329076527	ADORA1/ADORA3/CALM2/EGFR/GJA1/ICAM1/JAK2/MDM2/PIK3CG/SREBF1	10
BP	GO:2000177	regulation of neural precursor cell proliferation	6/180	87/18723	0.00019251340460188	0.000878253092892138	0.000399489221582736	EGF/FGF2/HIF1A/SLC6A4/TP53/VEGFA	6
BP	GO:0005996	monosaccharide metabolic process	10/180	257/18723	0.00019753027983293	0.000898337457746308	0.000408624956311724	ADIPOQ/FUCA1/GAPDH/HK1/IGF2/INSR/MTOR/PIK3CA/TNF/TP53	10
BP	GO:0010508	positive regulation of autophagy	7/180	124/18723	0.000197542360536496	0.000898337457746308	0.000408624956311724	HIF1A/HTT/IFNG/IL4/KDR/MAPK3/PIK3CB	7
BP	GO:0097237	cellular response to toxic substance	7/180	124/18723	0.000197542360536496	0.000898337457746308	0.000408624956311724	DUOX2/GSR/GSTM1/NFE2L2/NOS3/PIM1/SOD1	7
BP	GO:0015800	acidic amino acid transport	5/180	56/18723	0.000199523474808035	0.000904478386326834	0.000411418268169415	ABAT/ADORA1/ADORA2A/GJA1/PSEN1	5
BP	GO:0045599	negative regulation of fat cell differentiation	5/180	56/18723	0.000199523474808035	0.000904478386326834	0.000411418268169415	ADIPOQ/IL6/RUNX1T1/TGFB1/TNF	5
BP	GO:0046622	positive regulation of organ growth	5/180	56/18723	0.000199523474808035	0.000904478386326834	0.000411418268169415	FGF2/IGF2/MAPK1/MTOR/PIM1	5
BP	GO:0002440	production of molecular mediator of immune response	11/180	308/18723	0.000200765480710221	0.000909150629489866	0.000413543522039115	HK1/IL10/IL1B/IL4/IL6/JAK3/KIT/PRKCZ/PRKDC/TGFB1/TNF	11
BP	GO:0031348	negative regulation of defense response	10/180	258/18723	0.000203812224951721	0.000921977068078133	0.000419377858415241	ADIPOQ/ADORA1/ADORA2A/GBA/IL10/IL4/PPARG/RB1/SOD1/TYRO3	10
BP	GO:0030100	regulation of endocytosis	9/180	211/18723	0.000209456999489332	0.00094651681912091	0.000430540205717236	ADIPOQ/AXL/EGF/IL4/INSR/PIK3CB/PTPN1/SELE/VEGFA	9
BP	GO:0007409	axonogenesis	13/180	418/18723	0.000210009031341868	0.00094801558534388	0.000431221946500837	ADCY1/APP/CDK5/ERBB2/HSP90AA1/MAP2K1/NTRK1/PSEN1/PTEN/PTPN11/RET/SPP1/VEGFA	13
BP	GO:0031063	regulation of histone deacetylation	4/180	31/18723	0.000212211929982644	0.000954953684921896	0.000434377865930119	MAPK8/SREBF1/TP53/VEGFA	4
BP	GO:0032148	activation of protein kinase B activity	4/180	31/18723	0.000212211929982644	0.000954953684921896	0.000434377865930119	FGF1/INSR/MTOR/PRKCZ	4
BP	GO:0036474	cell death in response to hydrogen peroxide	4/180	31/18723	0.000212211929982644	0.000954953684921896	0.000434377865930119	IL10/MET/NFE2L2/SIGMAR1	4
BP	GO:0006611	protein export from nucleus	5/180	57/18723	0.000217020868220134	0.000973538868699705	0.000442831671171977	CDK5/IL1B/MDM2/PTPN11/TGFB1	5
BP	GO:0010883	regulation of lipid storage	5/180	57/18723	0.000217020868220134	0.000973538868699705	0.000442831671171977	FTO/IL6/PPARG/SREBF1/TNF	5
BP	GO:0061756	leukocyte adhesion to vascular endothelial cell	5/180	57/18723	0.000217020868220134	0.000973538868699705	0.000442831671171977	ICAM1/IL6/SELE/TNF/VCAM1	5
BP	GO:0010657	muscle cell apoptotic process	6/180	89/18723	0.000218056100210235	0.000977163899067114	0.00044448058145924	IFNG/JAK2/NFE2L2/PPARG/PTEN/TP53	6
BP	GO:0002822	regulation of adaptive immune response based on somatic recombination of immune receptors built from immunoglobulin superfamily domains	8/180	168/18723	0.000224744050191136	0.00100608626838945	0.000457636441541509	IL10/IL1B/IL4/IL6/JAK3/PRKCZ/TGFB1/TNF	8
BP	GO:0048565	digestive tract development	7/180	127/18723	0.000228914301011902	0.00102368952489938	0.000465643599497894	EGFR/HIF1A/KIT/RB1/RET/TNF/TYMS	7
BP	GO:0006816	calcium ion transport	13/180	422/18723	0.00023033760565001	0.00102514305529815	0.000466304763952937	ADORA2A/CALM2/CCL2/CDK5/DRD1/EGF/FASLG/FGF2/GJA1/HTT/ICAM1/PIK3CG/PSEN1	13
BP	GO:0072594	establishment of protein localization to organelle	13/180	422/18723	0.00023033760565001	0.00102514305529815	0.000466304763952937	HK1/HSP90AA1/IFNG/JAK2/MAPK1/MAPK8/PIK3R1/PSEN1/SREBF1/STAT3/TERT/TGFB1/TP53	13
BP	GO:0010466	negative regulation of peptidase activity	10/180	262/18723	0.000230646785087442	0.00102514305529815	0.000466304763952937	ADORA2A/APP/GAPDH/MDM2/MMP9/RAF1/RPS6KA3/TIMP1/TNF/VEGFA	10
BP	GO:0031330	negative regulation of cellular catabolic process	10/180	262/18723	0.000230646785087442	0.00102514305529815	0.000466304763952937	IL10/MCL1/MET/MTOR/PIK3CA/PIK3CG/PSEN1/STAT3/TIMP1/TP53	10
BP	GO:0046849	bone remodeling	6/180	90/18723	0.000231790425161372	0.00102514305529815	0.000466304763952937	EGFR/GJA1/IL6/PRKCA/SPP1/TGFB1	6
BP	GO:0051651	maintenance of location in cell	9/180	214/18723	0.000232644238784387	0.00102514305529815	0.000466304763952937	CALM2/CDK5/DRD1/FASLG/FGF2/GJA1/HK1/HTT/PSEN1	9
BP	GO:0001973	G protein-coupled adenosine receptor signaling pathway	3/180	13/18723	0.000232813752911736	0.00102514305529815	0.000466304763952937	ADORA1/ADORA2A/ADORA3	3
BP	GO:0002551	mast cell chemotaxis	3/180	13/18723	0.000232813752911736	0.00102514305529815	0.000466304763952937	KIT/PIK3CD/VEGFA	3
BP	GO:0014842	regulation of skeletal muscle satellite cell proliferation	3/180	13/18723	0.000232813752911736	0.00102514305529815	0.000466304763952937	FGF2/JAK2/STAT3	3
BP	GO:0035588	G protein-coupled purinergic receptor signaling pathway	3/180	13/18723	0.000232813752911736	0.00102514305529815	0.000466304763952937	ADORA1/ADORA2A/ADORA3	3
BP	GO:0035745	T-helper 2 cell cytokine production	3/180	13/18723	0.000232813752911736	0.00102514305529815	0.000466304763952937	IL4/IL6/PRKCZ	3
BP	GO:0045741	positive regulation of epidermal growth factor-activated receptor activity	3/180	13/18723	0.000232813752911736	0.00102514305529815	0.000466304763952937	ADORA1/EGF/NCF1	3
BP	GO:1900103	positive regulation of endoplasmic reticulum unfolded protein response	3/180	13/18723	0.000232813752911736	0.00102514305529815	0.000466304763952937	ERN1/PIK3R1/PTPN1	3
BP	GO:1902947	regulation of tau-protein kinase activity	3/180	13/18723	0.000232813752911736	0.00102514305529815	0.000466304763952937	HSP90AA1/IFNG/RB1	3
BP	GO:2000551	regulation of T-helper 2 cell cytokine production	3/180	13/18723	0.000232813752911736	0.00102514305529815	0.000466304763952937	IL4/IL6/PRKCZ	3
BP	GO:0010574	regulation of vascular endothelial growth factor production	5/180	58/18723	0.000235662395030295	0.00103450981981666	0.000470565405329021	HIF1A/IL1A/IL1B/IL6/TGFB1	5
BP	GO:0042743	hydrogen peroxide metabolic process	5/180	58/18723	0.000235662395030295	0.00103450981981666	0.000470565405329021	DUOX2/EGFR/MMP3/SOD1/STAT3	5
BP	GO:0043666	regulation of phosphoprotein phosphatase activity	5/180	58/18723	0.000235662395030295	0.00103450981981666	0.000470565405329021	CALM2/HTT/JAK2/MTOR/TNF	5
BP	GO:0010039	response to iron ion	4/180	32/18723	0.00024071742102426	0.00105562318577611	0.000480169199725414	ABAT/CCND1/HIF1A/MDM2	4
BP	GO:0002275	myeloid cell activation involved in immune response	6/180	91/18723	0.000246196852331744	0.00107855280929854	0.000490599151553985	IFNG/IL4/KIT/PIK3CD/PIK3CG/PTGDR	6
BP	GO:0046890	regulation of lipid biosynthetic process	8/180	171/18723	0.000253467769623357	0.00110927603755817	0.000504574164726477	EIF6/FGF1/IFNG/IL1B/MTOR/SOD1/SREBF1/TNF	8
BP	GO:0021885	forebrain cell migration	5/180	59/18723	0.000255497049098368	0.00111475487344947	0.000507066311811537	AXL/CDK5/DRD1/PSEN1/TYRO3	5
BP	GO:0043551	regulation of phosphatidylinositol 3-kinase activity	5/180	59/18723	0.000255497049098368	0.00111475487344947	0.000507066311811537	FGF2/FLT1/KIT/PIK3R1/TGFB1	5
BP	GO:0090303	positive regulation of wound healing	5/180	59/18723	0.000255497049098368	0.00111475487344947	0.000507066311811537	DUOX2/F12/MTOR/NFE2L2/THBD	5
BP	GO:0001654	eye development	12/180	371/18723	0.000258228025098076	0.00112552883887733	0.000511967043840796	ACHE/FASLG/FGF2/FLT1/HIF1A/IMPDH2/LIMK2/MERTK/PSEN1/RET/STAT3/VEGFA	12
BP	GO:0031058	positive regulation of histone modification	6/180	92/18723	0.000261298502141947	0.00113775926742374	0.000517530274325462	BRD4/IL1B/MAPK3/SREBF1/TP53/VEGFA	6
BP	GO:0030534	adult behavior	7/180	130/18723	0.000264184758368	0.00114916363043391	0.00052271775403769	ABAT/ALK/APP/CDK5/DRD1/GABRG2/PTEN	7
BP	GO:0001975	response to amphetamine	4/180	33/18723	0.000271875572619139	0.00117195261864483	0.000533083735364392	ADORA2A/HPRT1/ICAM1/SOD1	4
BP	GO:0010165	response to X-ray	4/180	33/18723	0.000271875572619139	0.00117195261864483	0.000533083735364392	CASP3/CCND1/THBD/TP53	4
BP	GO:0021696	cerebellar cortex morphogenesis	4/180	33/18723	0.000271875572619139	0.00117195261864483	0.000533083735364392	CDK5/GBA/MAP2K1/PTPN11	4
BP	GO:0032228	regulation of synaptic transmission, GABAergic	4/180	33/18723	0.000271875572619139	0.00117195261864483	0.000533083735364392	ADORA1/ADORA2A/CA7/PTEN	4
BP	GO:0034110	regulation of homotypic cell-cell adhesion	4/180	33/18723	0.000271875572619139	0.00117195261864483	0.000533083735364392	ABAT/IL6/JAK2/PRKCA	4
BP	GO:0043552	positive regulation of phosphatidylinositol 3-kinase activity	4/180	33/18723	0.000271875572619139	0.00117195261864483	0.000533083735364392	FGF2/FLT1/KIT/TGFB1	4
BP	GO:0045648	positive regulation of erythrocyte differentiation	4/180	33/18723	0.000271875572619139	0.00117195261864483	0.000533083735364392	HIF1A/PRKDC/STAT1/STAT3	4
BP	GO:0150117	positive regulation of cell-substrate junction organization	4/180	33/18723	0.000271875572619139	0.00117195261864483	0.000533083735364392	KDR/PIK3R1/PTPN11/VEGFA	4
BP	GO:1903146	regulation of autophagy of mitochondrion	4/180	33/18723	0.000271875572619139	0.00117195261864483	0.000533083735364392	HIF1A/HTT/SREBF1/TP53	4
BP	GO:0001894	tissue homeostasis	10/180	268/18723	0.00027642202945404	0.00118623441646397	0.000539580068072751	EGFR/GJA1/IL6/NOS3/PRKCA/PTPN11/RB1/SOD1/SPP1/VEGFA	10
BP	GO:0060038	cardiac muscle cell proliferation	5/180	60/18723	0.000276574721452354	0.00118623441646397	0.000539580068072751	FGF2/GJA1/MAPK1/PIM1/PTEN	5
BP	GO:1903670	regulation of sprouting angiogenesis	5/180	60/18723	0.000276574721452354	0.00118623441646397	0.000539580068072751	FGF1/FGF2/IL10/PIK3CB/VEGFA	5
BP	GO:0000723	telomere maintenance	7/180	131/18723	0.000276867632110352	0.00118623441646397	0.000539580068072751	HSP90AA1/MAPK1/MAPK3/MYC/PRKDC/TERT/TNKS	7
BP	GO:0006661	phosphatidylinositol biosynthetic process	7/180	131/18723	0.000276867632110352	0.00118623441646397	0.000539580068072751	FGF2/PIK3CA/PIK3CB/PIK3CD/PIK3CG/PIK3R1/PTEN	7
BP	GO:0019217	regulation of fatty acid metabolic process	6/180	93/18723	0.000277118918769478	0.00118623441646397	0.000539580068072751	ADIPOQ/EIF6/IL1B/MTOR/PPARG/SREBF1	6
BP	GO:0090398	cellular senescence	6/180	93/18723	0.000277118918769478	0.00118623441646397	0.000539580068072751	CDK2/MAP2K1/MAPK8/PRKDC/TERT/TP53	6
BP	GO:0016042	lipid catabolic process	11/180	320/18723	0.000278755955655314	0.0011920557865101	0.0005422280229813	ADIPOQ/ADORA1/ALK/CYP19A1/FUCA1/GBA/IL1B/MTOR/PIK3CG/SPP1/TNF	11
BP	GO:0150063	visual system development	12/180	375/18723	0.000284671945837731	0.00121614569115583	0.000553185749555577	ACHE/FASLG/FGF2/FLT1/HIF1A/IMPDH2/LIMK2/MERTK/PSEN1/RET/STAT3/VEGFA	12
BP	GO:0048639	positive regulation of developmental growth	8/180	174/18723	0.000285131152378505	0.00121689902532969	0.000553528417159191	FGF2/IGF2/INSR/MAPK1/MTOR/PIM1/PRKDC/VEGFA	8
BP	GO:0072175	epithelial tube formation	7/180	132/18723	0.00029003560394396	0.00123660373455591	0.000562491458694718	CASP3/EGF/FGF2/HIF1A/PIK3CD/RET/TGFB1	7
BP	GO:0030316	osteoclast differentiation	6/180	94/18723	0.000293682068175877	0.00124824344378086	0.000567785989867287	FOS/IFNG/IL4/MTOR/PIK3R1/TNF	6
BP	GO:0030213	hyaluronan biosynthetic process	3/180	14/18723	0.000294216376567594	0.00124824344378086	0.000567785989867287	EGF/IL1B/TGFB1	3
BP	GO:0031650	regulation of heat generation	3/180	14/18723	0.000294216376567594	0.00124824344378086	0.000567785989867287	ABAT/IL1B/TNF	3
BP	GO:0051547	regulation of keratinocyte migration	3/180	14/18723	0.000294216376567594	0.00124824344378086	0.000567785989867287	MMP9/MTOR/PTEN	3
BP	GO:0097531	mast cell migration	3/180	14/18723	0.000294216376567594	0.00124824344378086	0.000567785989867287	KIT/PIK3CD/VEGFA	3
BP	GO:0010810	regulation of cell-substrate adhesion	9/180	221/18723	0.00029514069038168	0.00125093128080984	0.000569008600901781	JAK2/KDR/PIK3CB/PIK3R1/PRKCZ/PTEN/PTPN11/RASA1/VEGFA	9
BP	GO:0050954	sensory perception of mechanical stimulus	8/180	175/18723	0.000296377243857904	0.0012549359282251	0.000570830186833656	BACE1/CASP3/GABRA5/GABRB2/ICAM1/KIT/NTRK1/SOD1	8
BP	GO:0034113	heterotypic cell-cell adhesion	5/180	61/18723	0.000298946182544994	0.00126456880757971	0.000575211875331102	ADIPOQ/IL10/IL1B/TNF/VCAM1	5
BP	GO:0010661	positive regulation of muscle cell apoptotic process	4/180	34/18723	0.000305826788268704	0.00128734524768294	0.000585572148925245	IFNG/PPARG/PTEN/TP53	4
BP	GO:0010922	positive regulation of phosphatase activity	4/180	34/18723	0.000305826788268704	0.00128734524768294	0.000585572148925245	CALM2/IFNG/JAK2/MTOR	4
BP	GO:0048854	brain morphogenesis	4/180	34/18723	0.000305826788268704	0.00128734524768294	0.000585572148925245	GBA/PSEN1/PTEN/SLC6A4	4
BP	GO:0090075	relaxation of muscle	4/180	34/18723	0.000305826788268704	0.00128734524768294	0.000585572148925245	ADORA1/KCNMA1/PIK3CA/SOD1	4
BP	GO:1990000	amyloid fibril formation	4/180	34/18723	0.000305826788268704	0.00128734524768294	0.000585572148925245	APP/BACE1/MDM2/PSEN1	4
BP	GO:0002532	production of molecular mediator involved in inflammatory response	6/180	95/18723	0.000311012335950803	0.00130789351833857	0.000594918899555017	HIF1A/IL6/NCF1/NOS2/STAT3/TNF	6
BP	GO:0030900	forebrain development	12/180	379/18723	0.000313383936077594	0.00131657977832598	0.000598870001200911	ALK/APP/AXL/CASP3/CDK5/DRD1/FGF2/HIF1A/HPRT1/PSEN1/PTEN/TYRO3	12
BP	GO:0002260	lymphocyte homeostasis	5/180	62/18723	0.000322663064090942	0.00135292056697781	0.000615400262793744	CASP3/CCNB2/FAS/HIF1A/JAK3	5
BP	GO:0045576	mast cell activation	5/180	62/18723	0.000322663064090942	0.00135292056697781	0.000615400262793744	IL4/KIT/PIK3CD/PIK3CG/PTGDR	5
BP	GO:0048880	sensory system development	12/180	381/18723	0.00032863846311019	0.00137469585091851	0.000625305142493703	ACHE/FASLG/FGF2/FLT1/HIF1A/IMPDH2/LIMK2/MERTK/PSEN1/RET/STAT3/VEGFA	12
BP	GO:0001823	mesonephros development	6/180	96/18723	0.000329134524975841	0.00137469585091851	0.000625305142493703	FGF1/FGF2/MYC/REN/RET/VEGFA	6
BP	GO:0055017	cardiac muscle tissue growth	6/180	96/18723	0.000329134524975841	0.00137469585091851	0.000625305142493703	FGF2/GJA1/MAPK1/MTOR/PIM1/PTEN	6
BP	GO:1901655	cellular response to ketone	6/180	96/18723	0.000329134524975841	0.00137469585091851	0.000625305142493703	ADCY1/AR/EGFR/ICAM1/PTGFR/SPP1	6
BP	GO:0001893	maternal placenta development	4/180	35/18723	0.000342712934994469	0.00142449376458571	0.000647956619531877	GJA1/MAPK1/MAPK3/SPP1	4
BP	GO:0033280	response to vitamin D	4/180	35/18723	0.000342712934994469	0.00142449376458571	0.000647956619531877	ALPL/PIM1/SPP1/TYR	4
BP	GO:0045454	cell redox homeostasis	4/180	35/18723	0.000342712934994469	0.00142449376458571	0.000647956619531877	GSR/NFE2L2/NOS2/NOS3	4
BP	GO:0098801	regulation of renal system process	4/180	35/18723	0.000342712934994469	0.00142449376458571	0.000647956619531877	ADIPOQ/ADORA1/ADORA2A/GJA1	4
BP	GO:1905898	positive regulation of response to endoplasmic reticulum stress	4/180	35/18723	0.000342712934994469	0.00142449376458571	0.000647956619531877	ERN1/NFE2L2/PIK3R1/PTPN1	4
BP	GO:0010950	positive regulation of endopeptidase activity	8/180	179/18723	0.000345048611620913	0.00143143599536468	0.000651114418112245	APH1B/FAS/FASLG/JAK2/MYC/PPARG/STAT3/TNF	8
BP	GO:1901991	negative regulation of mitotic cell cycle phase transition	8/180	179/18723	0.000345048611620913	0.00143143599536468	0.000651114418112245	CCL2/CCND1/CDK2/MDM2/PRKDC/PTEN/RB1/TP53	8
BP	GO:0016239	positive regulation of macroautophagy	5/180	63/18723	0.000347777840510157	0.00143705730827506	0.000653671373433002	HIF1A/HTT/IL4/KDR/MAPK3	5
BP	GO:0043401	steroid hormone mediated signaling pathway	7/180	136/18723	0.000347833378215708	0.00143705730827506	0.000653671373433002	AR/ESR1/ESRRG/JAK2/KDM4C/PGR/RXRA	7
BP	GO:0072073	kidney epithelium development	7/180	136/18723	0.000347833378215708	0.00143705730827506	0.000653671373433002	ADIPOQ/FGF1/FGF2/MYC/RET/STAT1/VEGFA	7
BP	GO:0014909	smooth muscle cell migration	6/180	97/18723	0.000348073852910882	0.00143705730827506	0.000653671373433002	ADIPOQ/IGFBP3/MDM2/NFE2L2/PLAT/TERT	6
BP	GO:0043255	regulation of carbohydrate biosynthetic process	6/180	97/18723	0.000348073852910882	0.00143705730827506	0.000653671373433002	ADIPOQ/EGF/IGF2/INSR/MTOR/TGFB1	6
BP	GO:0014706	striated muscle tissue development	12/180	384/18723	0.000352699547943849	0.00145475882574731	0.000661723227156094	CDK5/FGF2/FOS/GJA1/IGF2/MAPK1/MTOR/PIM1/PTEN/RB1/TGFB1/VEGFA	12
BP	GO:0015698	inorganic anion transport	8/180	180/18723	0.00035818259450103	0.00147454691056788	0.000670724193580876	CA7/GABRA1/GABRA3/GABRA5/GABRB2/GABRB3/GABRG2/MTOR	8
BP	GO:0043409	negative regulation of MAPK cascade	8/180	180/18723	0.00035818259450103	0.00147454691056788	0.000670724193580876	ADIPOQ/GBA/IL1B/MYC/PIK3CB/PPARG/PTEN/PTPN1	8
BP	GO:0050671	positive regulation of lymphocyte proliferation	7/180	137/18723	0.000363634977061982	0.00149191170720095	0.0006786228837717	IGF2/IL1A/IL1B/IL4/IL6/JAK3/VCAM1	7
BP	GO:0002070	epithelial cell maturation	3/180	15/18723	0.000365175041302324	0.00149191170720095	0.0006786228837717	HIF1A/PGR/TYMS	3
BP	GO:0002679	respiratory burst involved in defense response	3/180	15/18723	0.000365175041302324	0.00149191170720095	0.0006786228837717	NCF1/PIK3CD/PIK3CG	3
BP	GO:0014841	skeletal muscle satellite cell proliferation	3/180	15/18723	0.000365175041302324	0.00149191170720095	0.0006786228837717	FGF2/JAK2/STAT3	3
BP	GO:0014857	regulation of skeletal muscle cell proliferation	3/180	15/18723	0.000365175041302324	0.00149191170720095	0.0006786228837717	FGF2/JAK2/STAT3	3
BP	GO:0045986	negative regulation of smooth muscle contraction	3/180	15/18723	0.000365175041302324	0.00149191170720095	0.0006786228837717	ADORA1/KCNMA1/SOD1	3
BP	GO:0048308	organelle inheritance	3/180	15/18723	0.000365175041302324	0.00149191170720095	0.0006786228837717	MAP2K1/MAPK1/MAPK3	3
BP	GO:0048313	Golgi inheritance	3/180	15/18723	0.000365175041302324	0.00149191170720095	0.0006786228837717	MAP2K1/MAPK1/MAPK3	3
BP	GO:2001243	negative regulation of intrinsic apoptotic signaling pathway	6/180	98/18723	0.000367855949505967	0.00150143860984314	0.000682956366854681	HIF1A/MCL1/MDM2/MMP9/NFE2L2/PTPN1	6
BP	GO:0022898	regulation of transmembrane transporter activity	10/180	278/18723	0.000369548667185123	0.00150691788268284	0.000685448712693582	APP/CALM2/CCL2/CDK5/GJA1/HTT/IFNG/MMP9/PIM1/PTEN	10
BP	GO:0001885	endothelial cell development	5/180	64/18723	0.000374343810002482	0.00151927082134969	0.000691067669110837	ICAM1/IL1B/MET/TNF/VEGFA	5
BP	GO:0006940	regulation of smooth muscle contraction	5/180	64/18723	0.000374343810002482	0.00151927082134969	0.000691067669110837	ABAT/ADORA1/KCNMA1/KIT/SOD1	5
BP	GO:0046854	phosphatidylinositol phosphate biosynthetic process	5/180	64/18723	0.000374343810002482	0.00151927082134969	0.000691067669110837	PIK3CA/PIK3CB/PIK3CD/PIK3CG/PIK3R1	5
BP	GO:1900076	regulation of cellular response to insulin stimulus	5/180	64/18723	0.000374343810002482	0.00151927082134969	0.000691067669110837	IGF2/IL1B/PRKCZ/PTPN1/PTPN11	5
BP	GO:1903409	reactive oxygen species biosynthetic process	5/180	64/18723	0.000374343810002482	0.00151927082134969	0.000691067669110837	DUOX2/MMP8/NCF1/SOD1/STAT3	5
BP	GO:0032946	positive regulation of mononuclear cell proliferation	7/180	138/18723	0.000380006494086302	0.00154079918714352	0.000700860233648927	IGF2/IL1A/IL1B/IL4/IL6/JAK3/VCAM1	7
BP	GO:0038179	neurotrophin signaling pathway	4/180	36/18723	0.000382677203820987	0.00154555881038428	0.0007030252339192	CASP3/NTRK1/PTPN11/RAF1	4
BP	GO:0042092	type 2 immune response	4/180	36/18723	0.000382677203820987	0.00154555881038428	0.0007030252339192	IL10/IL4/IL6/PRKCZ	4
BP	GO:0051955	regulation of amino acid transport	4/180	36/18723	0.000382677203820987	0.00154555881038428	0.0007030252339192	ABAT/ADORA1/ADORA2A/PSEN1	4
BP	GO:0090322	regulation of superoxide metabolic process	4/180	36/18723	0.000382677203820987	0.00154555881038428	0.0007030252339192	EGFR/NFE2L2/SOD1/TGFB1	4
BP	GO:0001649	osteoblast differentiation	9/180	229/18723	0.000382976683372767	0.00154555881038428	0.0007030252339192	ACHE/ALPL/FGF2/IGF2/IL6/PPARG/RUNX2/SPP1/TNF	9
BP	GO:0002444	myeloid leukocyte mediated immunity	6/180	99/18723	0.000388506853741538	0.00156347659943508	0.000711175462661138	IL4/IL6/KIT/PIK3CD/PIK3CG/PTGDR	6
BP	GO:0007631	feeding behavior	6/180	99/18723	0.000388506853741538	0.00156347659943508	0.000711175462661138	ADORA2A/APP/FOS/MTOR/REN/STAT3	6
BP	GO:0033209	tumor necrosis factor-mediated signaling pathway	6/180	99/18723	0.000388506853741538	0.00156347659943508	0.000711175462661138	ADIPOQ/FAS/JAK2/STAT1/TNF/TP53	6
BP	GO:0051783	regulation of nuclear division	7/180	139/18723	0.000396962848290307	0.00159601324611673	0.000725975341831462	EGF/IGF2/IL1A/IL1B/INSR/PDE3A/RB1	7
BP	GO:0002819	regulation of adaptive immune response	8/180	183/18723	0.000400050102543669	0.00160692394130987	0.000730938267854618	IL10/IL1B/IL4/IL6/JAK3/PRKCZ/TGFB1/TNF	8
BP	GO:0003170	heart valve development	5/180	65/18723	0.000402415075277641	0.00161491572186979	0.000734573473037249	MDM2/MTOR/NOS3/RB1/TGFB1	5
BP	GO:0045807	positive regulation of endocytosis	6/180	100/18723	0.000410053010800082	0.00164250284214334	0.000747121971064738	AXL/EGF/IL4/INSR/SELE/VEGFA	6
BP	GO:0060079	excitatory postsynaptic potential	6/180	100/18723	0.000410053010800082	0.00164250284214334	0.000747121971064738	ADORA1/ADORA2A/APP/CDK5/PRKCZ/PTEN	6
BP	GO:0046486	glycerolipid metabolic process	12/180	392/18723	0.000424280704772676	0.00169322256663192	0.000770192750341025	ACHE/FGF2/MTTP/PIK3CA/PIK3CB/PIK3CD/PIK3CG/PIK3R1/PON1/PTEN/PTPN11/SREBF1	12
BP	GO:0044262	cellular carbohydrate metabolic process	10/180	283/18723	0.000425130765373536	0.00169322256663192	0.000770192750341025	ADIPOQ/BRAF/HK1/IGF2/INSR/MTOR/PTEN/PYGM/STAT3/TP53	10
BP	GO:0002369	T cell cytokine production	4/180	37/18723	0.000425863974220301	0.00169322256663192	0.000770192750341025	IL1B/IL4/IL6/PRKCZ	4
BP	GO:0002724	regulation of T cell cytokine production	4/180	37/18723	0.000425863974220301	0.00169322256663192	0.000770192750341025	IL1B/IL4/IL6/PRKCZ	4
BP	GO:0032570	response to progesterone	4/180	37/18723	0.000425863974220301	0.00169322256663192	0.000770192750341025	FOS/SREBF1/TGFB1/TYMS	4
BP	GO:0043029	T cell homeostasis	4/180	37/18723	0.000425863974220301	0.00169322256663192	0.000770192750341025	CASP3/CCNB2/FAS/JAK3	4
BP	GO:0045730	respiratory burst	4/180	37/18723	0.000425863974220301	0.00169322256663192	0.000770192750341025	INSR/NCF1/PIK3CD/PIK3CG	4
BP	GO:0090218	positive regulation of lipid kinase activity	4/180	37/18723	0.000425863974220301	0.00169322256663192	0.000770192750341025	FGF2/FLT1/KIT/TGFB1	4
BP	GO:0072678	T cell migration	5/180	66/18723	0.000432046523964224	0.00171463482112001	0.000779932499562529	APP/CCL2/ICAM1/PIK3CD/PIK3CG	5
BP	GO:1905953	negative regulation of lipid localization	5/180	66/18723	0.000432046523964224	0.00171463482112001	0.000779932499562529	EGF/IL6/PPARG/PTPN11/TNF	5
BP	GO:0008584	male gonad development	7/180	141/18723	0.000432690859178512	0.00171560928680733	0.000780375752813828	AR/CCND1/ESR1/ICAM1/KIT/NTRK1/REN	7
BP	GO:0003012	muscle system process	13/180	452/18723	0.000443987637363534	0.00175171389287208	0.000796798582507326	ABAT/ADORA1/CALM2/GJA1/IL1B/KCNMA1/KIT/MTOR/NOS3/PIK3CA/PIK3CG/PRKCA/SOD1	13
BP	GO:0002830	positive regulation of type 2 immune response	3/180	16/18723	0.000446275784887912	0.00175171389287208	0.000796798582507326	IL4/IL6/PRKCZ	3
BP	GO:0009299	mRNA transcription	3/180	16/18723	0.000446275784887912	0.00175171389287208	0.000796798582507326	SREBF1/STAT3/TP53	3
BP	GO:0034116	positive regulation of heterotypic cell-cell adhesion	3/180	16/18723	0.000446275784887912	0.00175171389287208	0.000796798582507326	IL10/IL1B/TNF	3
BP	GO:0045651	positive regulation of macrophage differentiation	3/180	16/18723	0.000446275784887912	0.00175171389287208	0.000796798582507326	PRKCA/RB1/TGFB1	3
BP	GO:0046037	GMP metabolic process	3/180	16/18723	0.000446275784887912	0.00175171389287208	0.000796798582507326	HPRT1/IMPDH1/IMPDH2	3
BP	GO:0051044	positive regulation of membrane protein ectodomain proteolysis	3/180	16/18723	0.000446275784887912	0.00175171389287208	0.000796798582507326	IFNG/IL1B/TNF	3
BP	GO:0070242	thymocyte apoptotic process	3/180	16/18723	0.000446275784887912	0.00175171389287208	0.000796798582507326	HIF1A/JAK3/TP53	3
BP	GO:0071391	cellular response to estrogen stimulus	3/180	16/18723	0.000446275784887912	0.00175171389287208	0.000796798582507326	AR/ESR1/MDM2	3
BP	GO:1901163	regulation of trophoblast cell migration	3/180	16/18723	0.000446275784887912	0.00175171389287208	0.000796798582507326	GJA1/TIMP1/VEGFA	3
BP	GO:2001267	regulation of cysteine-type endopeptidase activity involved in apoptotic signaling pathway	3/180	16/18723	0.000446275784887912	0.00175171389287208	0.000796798582507326	FAS/JAK2/MMP9	3
BP	GO:0046546	development of primary male sexual characteristics	7/180	142/18723	0.000451493467771977	0.00176896620979512	0.000804646109278213	AR/CCND1/ESR1/ICAM1/KIT/NTRK1/REN	7
BP	GO:0072006	nephron development	7/180	142/18723	0.000451493467771977	0.00176896620979512	0.000804646109278213	ADIPOQ/FGF1/FGF2/MYC/RET/STAT1/VEGFA	7
BP	GO:1902106	negative regulation of leukocyte differentiation	6/180	102/18723	0.000455938875800125	0.00178475800153971	0.000811829289892661	ADIPOQ/ERBB2/IL4/JAK3/MYC/PIK3R1	6
BP	GO:0032890	regulation of organic acid transport	5/180	67/18723	0.00046329380872051	0.00181189996828694	0.000824175301829117	ABAT/ADORA1/ADORA2A/IL1B/PSEN1	5
BP	GO:0010742	macrophage derived foam cell differentiation	4/180	38/18723	0.000472418682437491	0.00183756344651545	0.000835848796660603	ADIPOQ/PPARG/STAT1/TGFB1	4
BP	GO:0032373	positive regulation of sterol transport	4/180	38/18723	0.000472418682437491	0.00183756344651545	0.000835848796660603	ADIPOQ/PON1/PPARG/RXRA	4
BP	GO:0032376	positive regulation of cholesterol transport	4/180	38/18723	0.000472418682437491	0.00183756344651545	0.000835848796660603	ADIPOQ/PON1/PPARG/RXRA	4
BP	GO:0071392	cellular response to estradiol stimulus	4/180	38/18723	0.000472418682437491	0.00183756344651545	0.000835848796660603	EGFR/ESR1/IL10/UGT1A1	4
BP	GO:0090077	foam cell differentiation	4/180	38/18723	0.000472418682437491	0.00183756344651545	0.000835848796660603	ADIPOQ/PPARG/STAT1/TGFB1	4
BP	GO:0097242	amyloid-beta clearance	4/180	38/18723	0.000472418682437491	0.00183756344651545	0.000835848796660603	IFNG/IL4/INSR/TNF	4
BP	GO:0014013	regulation of gliogenesis	6/180	103/18723	0.000480333475561924	0.00186497708652292	0.000848318384067659	EGFR/IL1B/IL6/MTOR/TGFB1/TNF	6
BP	GO:0030004	cellular monovalent inorganic cation homeostasis	6/180	103/18723	0.000480333475561924	0.00186497708652292	0.000848318384067659	CA7/FASLG/IL1A/KCNMA1/MAPK1/MAPK3	6
BP	GO:1901617	organic hydroxy compound biosynthetic process	9/180	237/18723	0.000491342845259364	0.00190600263327843	0.000866979592176126	FDFT1/FGF1/FGF2/GBA/IFNG/SOD1/SREBF1/TNF/TYR	9
BP	GO:0009206	purine ribonucleoside triphosphate biosynthetic process	5/180	68/18723	0.000496213327069364	0.00192316192166883	0.000874784803245091	IL4/IMPDH1/IMPDH2/STAT3/TGFB1	5
BP	GO:0045621	positive regulation of lymphocyte differentiation	6/180	104/18723	0.000505733104599295	0.00195653220862066	0.000889963878691869	AXL/IFNG/IL10/IL4/PRKCZ/PRKDC	6
BP	GO:0060419	heart growth	6/180	104/18723	0.000505733104599295	0.00195653220862066	0.000889963878691869	FGF2/GJA1/MAPK1/MTOR/PIM1/PTEN	6
BP	GO:0051216	cartilage development	8/180	190/18723	0.000513365232978644	0.0019842742428339	0.000902582842112167	FGF2/HIF1A/MAPK3/PTPN11/RUNX2/TGFB1/TIMP1/TYMS	8
BP	GO:0016233	telomere capping	4/180	39/18723	0.000522487693618186	0.00201591215959232	0.000916973917806191	MAPK1/MAPK3/PRKDC/TNKS	4
BP	GO:0021587	cerebellum morphogenesis	4/180	39/18723	0.000522487693618186	0.00201591215959232	0.000916973917806191	CDK5/GBA/MAP2K1/PTPN11	4
BP	GO:0007004	telomere maintenance via telomerase	5/180	69/18723	0.000530862200978757	0.00203726064996486	0.000926684662772439	HSP90AA1/MAPK1/MAPK3/TERT/TNKS	5
BP	GO:0009145	purine nucleoside triphosphate biosynthetic process	5/180	69/18723	0.000530862200978757	0.00203726064996486	0.000926684662772439	IL4/IMPDH1/IMPDH2/STAT3/TGFB1	5
BP	GO:0033344	cholesterol efflux	5/180	69/18723	0.000530862200978757	0.00203726064996486	0.000926684662772439	ADIPOQ/EGF/PON1/PPARG/RXRA	5
BP	GO:0034605	cellular response to heat	5/180	69/18723	0.000530862200978757	0.00203726064996486	0.000926684662772439	CREBBP/FGF1/HSP90AA1/IL1A/MTOR	5
BP	GO:0050810	regulation of steroid biosynthetic process	5/180	69/18723	0.000530862200978757	0.00203726064996486	0.000926684662772439	FGF1/IFNG/SOD1/SREBF1/TNF	5
BP	GO:1901224	positive regulation of NIK/NF-kappaB signaling	5/180	69/18723	0.000530862200978757	0.00203726064996486	0.000926684662772439	APP/EGFR/IL1B/MMP8/TNF	5
BP	GO:0014856	skeletal muscle cell proliferation	3/180	17/18723	0.000538085376630709	0.00204853388519054	0.000931812496652528	FGF2/JAK2/STAT3	3
BP	GO:0021924	cell proliferation in external granule layer	3/180	17/18723	0.000538085376630709	0.00204853388519054	0.000931812496652528	EGF/FGF2/SLC6A4	3
BP	GO:0021930	cerebellar granule cell precursor proliferation	3/180	17/18723	0.000538085376630709	0.00204853388519054	0.000931812496652528	EGF/FGF2/SLC6A4	3
BP	GO:0043117	positive regulation of vascular permeability	3/180	17/18723	0.000538085376630709	0.00204853388519054	0.000931812496652528	PDE3A/TGFB1/VEGFA	3
BP	GO:0061450	trophoblast cell migration	3/180	17/18723	0.000538085376630709	0.00204853388519054	0.000931812496652528	GJA1/TIMP1/VEGFA	3
BP	GO:1901550	regulation of endothelial cell development	3/180	17/18723	0.000538085376630709	0.00204853388519054	0.000931812496652528	IL1B/TNF/VEGFA	3
BP	GO:1903140	regulation of establishment of endothelial barrier	3/180	17/18723	0.000538085376630709	0.00204853388519054	0.000931812496652528	IL1B/TNF/VEGFA	3
BP	GO:1903358	regulation of Golgi organization	3/180	17/18723	0.000538085376630709	0.00204853388519054	0.000931812496652528	MAP2K1/MAPK1/MAPK3	3
BP	GO:1904355	positive regulation of telomere capping	3/180	17/18723	0.000538085376630709	0.00204853388519054	0.000931812496652528	MAPK1/MAPK3/TNKS	3
BP	GO:0060537	muscle tissue development	12/180	403/18723	0.00054247253755172	0.00206341012957339	0.000938579224076176	CDK5/FGF2/FOS/GJA1/IGF2/MAPK1/MTOR/PIM1/PTEN/RB1/TGFB1/VEGFA	12
BP	GO:1903531	negative regulation of secretion by cell	7/180	147/18723	0.00055553152936045	0.00211121611246348	0.000960324635559862	ABAT/ADIPOQ/ADORA1/GJA1/IL1B/PTPN11/SREBF1	7
BP	GO:0002793	positive regulation of peptide secretion	6/180	106/18723	0.000559661535484351	0.00212316042826603	0.000965757722514999	ABAT/ADORA1/EGFR/GJA1/HIF1A/JAK2	6
BP	GO:1903707	negative regulation of hemopoiesis	6/180	106/18723	0.000559661535484351	0.00212316042826603	0.000965757722514999	ADIPOQ/ERBB2/IL4/JAK3/MYC/PIK3R1	6
BP	GO:0010948	negative regulation of cell cycle process	10/180	294/18723	0.000572203336367349	0.0021688270952003	0.000986530027643777	CCL2/CCND1/CDK2/MDM2/PRKDC/PTEN/PTPN11/RB1/TNKS/TP53	10
BP	GO:0032892	positive regulation of organic acid transport	4/180	40/18723	0.000576218177660326	0.00217828699498658	0.000990833033272174	ABAT/ADORA2A/IL1B/PSEN1	4
BP	GO:0070266	necroptotic process	4/180	40/18723	0.000576218177660326	0.00217828699498658	0.000990833033272174	FAS/FASLG/TNF/TP53	4
BP	GO:1904994	regulation of leukocyte adhesion to vascular endothelial cell	4/180	40/18723	0.000576218177660326	0.00217828699498658	0.000990833033272174	ICAM1/IL6/SELE/TNF	4
BP	GO:0044839	cell cycle G2/M phase transition	7/180	148/18723	0.000578459441045137	0.00218292325910191	0.000992941921424663	APP/BRD4/CALM2/CCNB2/CCND1/CDC7/CDK2	7
BP	GO:0050905	neuromuscular process	7/180	148/18723	0.000578459441045137	0.00218292325910191	0.000992941921424663	ADORA2A/APP/BACE1/DRD1/GBA/MTOR/PTEN	7
BP	GO:0002824	positive regulation of adaptive immune response based on somatic recombination of immune receptors built from immunoglobulin superfamily domains	6/180	107/18723	0.000588248337359936	0.00221016973565279	0.00100533547152574	IL1B/IL4/IL6/PRKCZ/TGFB1/TNF	6
BP	GO:0005976	polysaccharide metabolic process	6/180	107/18723	0.000588248337359936	0.00221016973565279	0.00100533547152574	EGF/IGF2/INSR/MTOR/PYGM/TGFB1	6
BP	GO:0071868	cellular response to monoamine stimulus	6/180	107/18723	0.000588248337359936	0.00221016973565279	0.00100533547152574	ADIPOQ/ALK/APP/DRD1/MAPK1/MAPK3	6
BP	GO:0071870	cellular response to catecholamine stimulus	6/180	107/18723	0.000588248337359936	0.00221016973565279	0.00100533547152574	ADIPOQ/ALK/APP/DRD1/MAPK1/MAPK3	6
BP	GO:2000060	positive regulation of ubiquitin-dependent protein catabolic process	6/180	107/18723	0.000588248337359936	0.00221016973565279	0.00100533547152574	EGF/GBA/MDM2/NFE2L2/PSEN1/PTEN	6
BP	GO:0050795	regulation of behavior	5/180	71/18723	0.000605580001445973	0.00227132098188367	0.00103315121615938	ADORA1/ADORA2A/GJA1/MTOR/STAT3	5
BP	GO:0150116	regulation of cell-substrate junction organization	5/180	71/18723	0.000605580001445973	0.00227132098188367	0.00103315121615938	KDR/PIK3R1/PTEN/PTPN11/VEGFA	5
BP	GO:0006887	exocytosis	11/180	352/18723	0.000620618792530723	0.00232569864587733	0.00105788587503632	ADCY1/ADORA2A/BACE1/CDK5/IFNG/IL4/KIT/PIK3CD/PIK3CG/PSEN1/PTGDR	11
BP	GO:0001959	regulation of cytokine-mediated signaling pathway	7/180	150/18723	0.000626571271425596	0.0023459613661209	0.0010671027379233	ADIPOQ/AXL/HIF1A/IL6/PPARG/PTPN1/PTPN11	7
BP	GO:0032733	positive regulation of interleukin-10 production	4/180	41/18723	0.000633757988713756	0.00236668998910293	0.00107653152505379	IL4/IL6/PRKCZ/STAT3	4
BP	GO:0055023	positive regulation of cardiac muscle tissue growth	4/180	41/18723	0.000633757988713756	0.00236668998910293	0.00107653152505379	FGF2/MAPK1/MTOR/PIM1	4
BP	GO:1900371	regulation of purine nucleotide biosynthetic process	4/180	41/18723	0.000633757988713756	0.00236668998910293	0.00107653152505379	IL4/NOS2/NOS3/STAT3	4
BP	GO:0031346	positive regulation of cell projection organization	11/180	353/18723	0.000635320978114185	0.00237046907879204	0.0010782505119955	ALK/HTT/KIT/MAP2K1/MTOR/NFE2L2/NTRK1/PIK3CA/PIK3R1/RET/VEGFA	11
BP	GO:0002295	T-helper cell lineage commitment	3/180	18/18723	0.000641151696641539	0.00237369586828907	0.00107971827525738	IL6/MTOR/STAT3	3
BP	GO:0021534	cell proliferation in hindbrain	3/180	18/18723	0.000641151696641539	0.00237369586828907	0.00107971827525738	EGF/FGF2/SLC6A4	3
BP	GO:0030730	sequestering of triglyceride	3/180	18/18723	0.000641151696641539	0.00237369586828907	0.00107971827525738	IL1B/PPARG/TNF	3
BP	GO:0043116	negative regulation of vascular permeability	3/180	18/18723	0.000641151696641539	0.00237369586828907	0.00107971827525738	ADORA2A/PDE3A/VEGFA	3
BP	GO:0050665	hydrogen peroxide biosynthetic process	3/180	18/18723	0.000641151696641539	0.00237369586828907	0.00107971827525738	DUOX2/SOD1/STAT3	3
BP	GO:0060391	positive regulation of SMAD protein signal transduction	3/180	18/18723	0.000641151696641539	0.00237369586828907	0.00107971827525738	JAK2/PPARG/TGFB1	3
BP	GO:0060438	trachea development	3/180	18/18723	0.000641151696641539	0.00237369586828907	0.00107971827525738	MAP2K1/MAPK1/MAPK3	3
BP	GO:1903209	positive regulation of oxidative stress-induced cell death	3/180	18/18723	0.000641151696641539	0.00237369586828907	0.00107971827525738	MCL1/MMP3/SOD1	3
BP	GO:2000641	regulation of early endosome to late endosome transport	3/180	18/18723	0.000641151696641539	0.00237369586828907	0.00107971827525738	MAP2K1/MAPK1/MAPK3	3
BP	GO:0000271	polysaccharide biosynthetic process	5/180	72/18723	0.000645766607243103	0.00238257971214393	0.00108375925148048	EGF/IGF2/INSR/MTOR/TGFB1	5
BP	GO:0002534	cytokine production involved in inflammatory response	5/180	72/18723	0.000645766607243103	0.00238257971214393	0.00108375925148048	HIF1A/IL6/NOS2/STAT3/TNF	5
BP	GO:1900015	regulation of cytokine production involved in inflammatory response	5/180	72/18723	0.000645766607243103	0.00238257971214393	0.00108375925148048	HIF1A/IL6/NOS2/STAT3/TNF	5
BP	GO:1903036	positive regulation of response to wounding	5/180	72/18723	0.000645766607243103	0.00238257971214393	0.00108375925148048	DUOX2/F12/MTOR/NFE2L2/THBD	5
BP	GO:0002456	T cell mediated immunity	6/180	109/18723	0.000648814942374052	0.0023897276387784	0.00108701061452178	HPRT1/ICAM1/IL1B/IL4/IL6/PRKCZ	6
BP	GO:0072009	nephron epithelium development	6/180	109/18723	0.000648814942374052	0.0023897276387784	0.00108701061452178	ADIPOQ/FGF1/FGF2/MYC/STAT1/VEGFA	6
BP	GO:0015711	organic anion transport	11/180	354/18723	0.0006503125985898	0.00239319486666666	0.00108858774551208	ABAT/ADORA1/ADORA2A/CA4/GJA1/IL1B/MTTP/NOS2/PSEN1/SLC16A1/SLC6A5	11
BP	GO:0098754	detoxification	7/180	152/18723	0.000677807819401454	0.00249224721287611	0.00113364348741998	DUOX2/GSR/GSTM1/NFE2L2/NOS3/PIM1/SOD1	7
BP	GO:0002698	negative regulation of immune effector process	6/180	110/18723	0.00068085498970174	0.00249279843889097	0.00113389422249096	IL10/IL4/JAK3/PRKDC/TGFB1/TNF	6
BP	GO:0003014	renal system process	6/180	110/18723	0.00068085498970174	0.00249279843889097	0.00113389422249096	ADIPOQ/ADORA1/ADORA2A/GJA1/KCNMA1/REN	6
BP	GO:0007088	regulation of mitotic nuclear division	6/180	110/18723	0.00068085498970174	0.00249279843889097	0.00113389422249096	EGF/IGF2/IL1A/IL1B/INSR/RB1	6
BP	GO:0014812	muscle cell migration	6/180	110/18723	0.00068085498970174	0.00249279843889097	0.00113389422249096	ADIPOQ/IGFBP3/MDM2/NFE2L2/PLAT/TERT	6
BP	GO:0018958	phenol-containing compound metabolic process	6/180	110/18723	0.00068085498970174	0.00249279843889097	0.00113389422249096	ABAT/DIO1/DRD1/DUOX2/HPRT1/TYR	6
BP	GO:0001558	regulation of cell growth	12/180	414/18723	0.000687263114707044	0.00251011258723494	0.00114176987439618	CDK5/EGFR/ERBB2/GJA1/MTOR/RB1/ROS1/RPS6KA3/SPP1/TGFB1/TP53/VEGFA	12
BP	GO:0043299	leukocyte degranulation	5/180	73/18723	0.000687917884786143	0.00251011258723494	0.00114176987439618	IL4/KIT/PIK3CD/PIK3CG/PTGDR	5
BP	GO:0072088	nephron epithelium morphogenesis	5/180	73/18723	0.000687917884786143	0.00251011258723494	0.00114176987439618	FGF1/FGF2/MYC/STAT1/VEGFA	5
BP	GO:0072089	stem cell proliferation	5/180	73/18723	0.000687917884786143	0.00251011258723494	0.00114176987439618	FGF2/GBA/GJA1/PIM1/TERT	5
BP	GO:0009124	nucleoside monophosphate biosynthetic process	4/180	42/18723	0.000695255548252555	0.00252830884918216	0.00115004677154558	HPRT1/IMPDH1/IMPDH2/TYMS	4
BP	GO:0021575	hindbrain morphogenesis	4/180	42/18723	0.000695255548252555	0.00252830884918216	0.00115004677154558	CDK5/GBA/MAP2K1/PTPN11	4
BP	GO:0030808	regulation of nucleotide biosynthetic process	4/180	42/18723	0.000695255548252555	0.00252830884918216	0.00115004677154558	IL4/NOS2/NOS3/STAT3	4
BP	GO:1904037	positive regulation of epithelial cell apoptotic process	4/180	42/18723	0.000695255548252555	0.00252830884918216	0.00115004677154558	CCL2/FASLG/IL6/JAK2	4
BP	GO:0043122	regulation of I-kappaB kinase/NF-kappaB signaling	9/180	249/18723	0.000700132380289708	0.00253960328836958	0.00115518425042919	ADIPOQ/BRD4/ESR1/FASLG/GAPDH/GJA1/IL1B/STAT1/TNF	9
BP	GO:0045926	negative regulation of growth	9/180	249/18723	0.000700132380289708	0.00253960328836958	0.00115518425042919	CDK5/GJA1/HIF1A/PTEN/RB1/SLC6A4/SPP1/TGFB1/TP53	9
BP	GO:1901988	negative regulation of cell cycle phase transition	9/180	249/18723	0.000700132380289708	0.00253960328836958	0.00115518425042919	CCL2/CCND1/CDK2/MDM2/PRKDC/PTEN/PTPN11/RB1/TP53	9
BP	GO:0071867	response to monoamine	6/180	111/18723	0.000714106970572397	0.00258593281767883	0.00117625807043602	ADIPOQ/ALK/APP/DRD1/MAPK1/MAPK3	6
BP	GO:0071869	response to catecholamine	6/180	111/18723	0.000714106970572397	0.00258593281767883	0.00117625807043602	ADIPOQ/ALK/APP/DRD1/MAPK1/MAPK3	6
BP	GO:0009201	ribonucleoside triphosphate biosynthetic process	5/180	74/18723	0.00073209426450434	0.00264517786245255	0.00120320674503885	IL4/IMPDH1/IMPDH2/STAT3/TGFB1	5
BP	GO:0030968	endoplasmic reticulum unfolded protein response	5/180	74/18723	0.00073209426450434	0.00264517786245255	0.00120320674503885	CCND1/ERN1/NFE2L2/PIK3R1/PTPN1	5
BP	GO:0050770	regulation of axonogenesis	7/180	154/18723	0.000732312141836585	0.00264517786245255	0.00120320674503885	CDK5/MAP2K1/PSEN1/PTEN/RET/SPP1/VEGFA	7
BP	GO:0002821	positive regulation of adaptive immune response	6/180	112/18723	0.000748601911240389	0.00269722397165507	0.00122688085426773	IL1B/IL4/IL6/PRKCZ/TGFB1/TNF	6
BP	GO:0009141	nucleoside triphosphate metabolic process	6/180	112/18723	0.000748601911240389	0.00269722397165507	0.00122688085426773	IL4/IMPDH1/IMPDH2/STAT3/TGFB1/TYMS	6
BP	GO:0010633	negative regulation of epithelial cell migration	6/180	112/18723	0.000748601911240389	0.00269722397165507	0.00122688085426773	FGF2/IL4/PPARG/PTEN/TGFB1/TNF	6
BP	GO:0009168	purine ribonucleoside monophosphate biosynthetic process	3/180	19/18723	0.000756004109060986	0.00270127049599698	0.00122872148867317	HPRT1/IMPDH1/IMPDH2	3
BP	GO:0010544	negative regulation of platelet activation	3/180	19/18723	0.000756004109060986	0.00270127049599698	0.00122872148867317	ABAT/NOS3/THBD	3
BP	GO:0030220	platelet formation	3/180	19/18723	0.000756004109060986	0.00270127049599698	0.00122872148867317	CASP3/PRKDC/PTPN11	3
BP	GO:0031065	positive regulation of histone deacetylation	3/180	19/18723	0.000756004109060986	0.00270127049599698	0.00122872148867317	SREBF1/TP53/VEGFA	3
BP	GO:0036344	platelet morphogenesis	3/180	19/18723	0.000756004109060986	0.00270127049599698	0.00122872148867317	CASP3/PRKDC/PTPN11	3
BP	GO:0045780	positive regulation of bone resorption	3/180	19/18723	0.000756004109060986	0.00270127049599698	0.00122872148867317	EGFR/PRKCA/SPP1	3
BP	GO:0051546	keratinocyte migration	3/180	19/18723	0.000756004109060986	0.00270127049599698	0.00122872148867317	MMP9/MTOR/PTEN	3
BP	GO:0051957	positive regulation of amino acid transport	3/180	19/18723	0.000756004109060986	0.00270127049599698	0.00122872148867317	ABAT/ADORA2A/PSEN1	3
BP	GO:1900221	regulation of amyloid-beta clearance	3/180	19/18723	0.000756004109060986	0.00270127049599698	0.00122872148867317	IFNG/IL4/TNF	3
BP	GO:2000269	regulation of fibroblast apoptotic process	3/180	19/18723	0.000756004109060986	0.00270127049599698	0.00122872148867317	PIK3CA/PIK3CG/TP53	3
BP	GO:1903364	positive regulation of cellular protein catabolic process	7/180	155/18723	0.000760835355712725	0.00270961801783302	0.00123251850917605	EGF/GBA/HSP90AA1/MDM2/NFE2L2/PSEN1/PTEN	7
BP	GO:0001504	neurotransmitter uptake	4/180	43/18723	0.000760859731646278	0.00270961801783302	0.00123251850917605	DRD1/SLC6A2/SLC6A4/SLC6A5	4
BP	GO:1903793	positive regulation of anion transport	4/180	43/18723	0.000760859731646278	0.00270961801783302	0.00123251850917605	ABAT/ADORA2A/IL1B/PSEN1	4
BP	GO:1904706	negative regulation of vascular associated smooth muscle cell proliferation	4/180	43/18723	0.000760859731646278	0.00270961801783302	0.00123251850917605	ADIPOQ/IL10/PPARG/PTEN	4
BP	GO:0045017	glycerolipid biosynthetic process	9/180	252/18723	0.000762310152362072	0.00271253786225114	0.00123384665294597	ACHE/FGF2/PIK3CA/PIK3CB/PIK3CD/PIK3CG/PIK3R1/PTEN/SREBF1	9
BP	GO:0006278	RNA-dependent DNA biosynthetic process	5/180	75/18723	0.0007783567745429	0.00276506262930104	0.00125773848830914	HSP90AA1/MAPK1/MAPK3/TERT/TNKS	5
BP	GO:2001259	positive regulation of cation channel activity	5/180	75/18723	0.0007783567745429	0.00276506262930104	0.00125773848830914	CALM2/CCL2/CDK5/HTT/IFNG	5
BP	GO:0002708	positive regulation of lymphocyte mediated immunity	6/180	113/18723	0.000784371190870877	0.00278183418229721	0.00126536733095757	IL1B/IL4/IL6/PRKCZ/TGFB1/TNF	6
BP	GO:0071347	cellular response to interleukin-1	6/180	113/18723	0.000784371190870877	0.00278183418229721	0.00126536733095757	CCL2/HIF1A/ICAM1/IL1B/IL6/MAPK3	6
BP	GO:0035051	cardiocyte differentiation	7/180	156/18723	0.000790230700118489	0.0028003068137642	0.00127376993975572	EGFR/MAPK1/MAPK3/MTOR/TGFB1/VCAM1/VEGFA	7
BP	GO:0009123	nucleoside monophosphate metabolic process	5/180	76/18723	0.000826767019115191	0.00292496029295522	0.00133047081763776	HPRT1/IMPDH1/IMPDH2/TYMP/TYMS	5
BP	GO:0072028	nephron morphogenesis	5/180	76/18723	0.000826767019115191	0.00292496029295522	0.00133047081763776	FGF1/FGF2/MYC/STAT1/VEGFA	5
BP	GO:0045124	regulation of bone resorption	4/180	44/18723	0.00083071975815759	0.00293652949843382	0.00133573327891274	EGFR/IL6/PRKCA/SPP1	4
BP	GO:0000077	DNA damage checkpoint signaling	6/180	115/18723	0.000859860017767629	0.00303206376757077	0.00137918876016395	CCND1/CDK2/MDM2/PRKDC/PTPN11/TP53	6
BP	GO:0030278	regulation of ossification	6/180	115/18723	0.000859860017767629	0.00303206376757077	0.00137918876016395	HIF1A/MAPK1/MAPK3/PTPN11/RUNX2/TGFB1	6
BP	GO:0071675	regulation of mononuclear cell migration	6/180	115/18723	0.000859860017767629	0.00303206376757077	0.00137918876016395	APP/CCL2/IL4/MAPK1/MAPK3/TNF	6
BP	GO:0008016	regulation of heart contraction	8/180	206/18723	0.000871387085422667	0.00307019430097323	0.00139653311935923	ADORA1/ADORA3/CALM2/GJA1/JAK2/MDM2/PIK3CG/SREBF1	8
BP	GO:0032418	lysosome localization	5/180	77/18723	0.000877387156751417	0.00308876920129844	0.00140498224698764	IL4/KIT/PIK3CD/PIK3CG/PTGDR	5
BP	GO:0000083	regulation of transcription involved in G1/S transition of mitotic cell cycle	3/180	20/18723	0.00088315382932531	0.00308876920129844	0.00140498224698764	BRD4/CDK5/RB1	3
BP	GO:0006525	arginine metabolic process	3/180	20/18723	0.00088315382932531	0.00308876920129844	0.00140498224698764	NOS2/NOS3/OAT	3
BP	GO:0014047	glutamate secretion	3/180	20/18723	0.00088315382932531	0.00308876920129844	0.00140498224698764	ADORA1/ADORA2A/GJA1	3
BP	GO:0032930	positive regulation of superoxide anion generation	3/180	20/18723	0.00088315382932531	0.00308876920129844	0.00140498224698764	EGFR/SOD1/TGFB1	3
BP	GO:1902004	positive regulation of amyloid-beta formation	3/180	20/18723	0.00088315382932531	0.00308876920129844	0.00140498224698764	CASP3/IFNG/TNF	3
BP	GO:1903206	negative regulation of hydrogen peroxide-induced cell death	3/180	20/18723	0.00088315382932531	0.00308876920129844	0.00140498224698764	IL10/MET/NFE2L2	3
BP	GO:0032200	telomere organization	7/180	159/18723	0.000883838885820171	0.00308876920129844	0.00140498224698764	HSP90AA1/MAPK1/MAPK3/MYC/PRKDC/TERT/TNKS	7
BP	GO:0035966	response to topologically incorrect protein	7/180	159/18723	0.000883838885820171	0.00308876920129844	0.00140498224698764	CCND1/ERN1/F12/HSP90AA1/NFE2L2/PIK3R1/PTPN1	7
BP	GO:0046488	phosphatidylinositol metabolic process	7/180	159/18723	0.000883838885820171	0.00308876920129844	0.00140498224698764	FGF2/PIK3CA/PIK3CB/PIK3CD/PIK3CG/PIK3R1/PTEN	7
BP	GO:0042551	neuron maturation	4/180	45/18723	0.000904985084294948	0.00315498041542696	0.00143509960906279	APP/MTOR/RB1/RET	4
BP	GO:0060421	positive regulation of heart growth	4/180	45/18723	0.000904985084294948	0.00315498041542696	0.00143509960906279	FGF2/MAPK1/MTOR/PIM1	4
BP	GO:0071354	cellular response to interleukin-6	4/180	45/18723	0.000904985084294948	0.00315498041542696	0.00143509960906279	ICAM1/IL6/JAK2/STAT3	4
BP	GO:0043271	negative regulation of ion transport	7/180	160/18723	0.000916913154389514	0.00319397602444023	0.00145283746346483	ABAT/ADORA1/CALM2/ICAM1/MMP9/MTOR/PTEN	7
BP	GO:0032371	regulation of sterol transport	5/180	78/18723	0.000930279878460032	0.00323529833236464	0.00147163365873054	ADIPOQ/EGF/PON1/PPARG/RXRA	5
BP	GO:0032374	regulation of cholesterol transport	5/180	78/18723	0.000930279878460032	0.00323529833236464	0.00147163365873054	ADIPOQ/EGF/PON1/PPARG/RXRA	5
BP	GO:0034765	regulation of ion transmembrane transport	13/180	491/18723	0.000955418851801363	0.00332004192281863	0.0015101808056277	APP/CALM2/CCL2/CDK5/DRD1/HTT/IFNG/KCNMA1/MMP9/MTOR/PIK3CG/PSEN1/PTEN	13
BP	GO:0030203	glycosaminoglycan metabolic process	6/180	118/18723	0.000983455000731247	0.00339400994589999	0.00154382649182218	EGF/FGF2/FUCA1/IL1B/PIM1/TGFB1	6
BP	GO:0045446	endothelial cell differentiation	6/180	118/18723	0.000983455000731247	0.00339400994589999	0.00154382649182218	ICAM1/IL1B/KDR/MET/TNF/VEGFA	6
BP	GO:0001974	blood vessel remodeling	4/180	46/18723	0.000983805300450321	0.00339400994589999	0.00154382649182218	AXL/MDM2/NOS3/TGFB1	4
BP	GO:0006984	ER-nucleus signaling pathway	4/180	46/18723	0.000983805300450321	0.00339400994589999	0.00154382649182218	NFE2L2/PTPN1/SREBF1/TP53	4
BP	GO:0031648	protein destabilization	4/180	46/18723	0.000983805300450321	0.00339400994589999	0.00154382649182218	CREBBP/HTT/MDM2/PRKDC	4
BP	GO:0061028	establishment of endothelial barrier	4/180	46/18723	0.000983805300450321	0.00339400994589999	0.00154382649182218	ICAM1/IL1B/TNF/VEGFA	4
BP	GO:1900087	positive regulation of G1/S transition of mitotic cell cycle	4/180	46/18723	0.000983805300450321	0.00339400994589999	0.00154382649182218	CCND1/EGFR/MDM2/TERT	4
BP	GO:1900271	regulation of long-term synaptic potentiation	4/180	46/18723	0.000983805300450321	0.00339400994589999	0.00154382649182218	ADCY1/ADORA1/ADORA2A/APP	4
BP	GO:2000107	negative regulation of leukocyte apoptotic process	4/180	46/18723	0.000983805300450321	0.00339400994589999	0.00154382649182218	AXL/HIF1A/JAK3/MERTK	4
BP	GO:0051100	negative regulation of binding	7/180	162/18723	0.000985986625782307	0.00339608844204602	0.00154477193319229	ADIPOQ/IL10/JAK2/MAPK3/MAPK8/PSEN1/TNKS	7
BP	GO:0060759	regulation of response to cytokine stimulus	7/180	162/18723	0.000985986625782307	0.00339608844204602	0.00154477193319229	ADIPOQ/AXL/HIF1A/IL6/PPARG/PTPN1/PTPN11	7
BP	GO:0046474	glycerophospholipid biosynthetic process	8/180	211/18723	0.0010172158838298	0.00350085018578863	0.0015924246972965	ACHE/FGF2/PIK3CA/PIK3CB/PIK3CD/PIK3CG/PIK3R1/PTEN	8
BP	GO:0007617	mating behavior	3/180	21/18723	0.00102309428555734	0.00350984977389766	0.00159651832187618	APP/DRD1/PTEN	3
BP	GO:0009127	purine nucleoside monophosphate biosynthetic process	3/180	21/18723	0.00102309428555734	0.00350984977389766	0.00159651832187618	HPRT1/IMPDH1/IMPDH2	3
BP	GO:0032516	positive regulation of phosphoprotein phosphatase activity	3/180	21/18723	0.00102309428555734	0.00350984977389766	0.00159651832187618	CALM2/JAK2/MTOR	3
BP	GO:0043373	CD4-positive, alpha-beta T cell lineage commitment	3/180	21/18723	0.00102309428555734	0.00350984977389766	0.00159651832187618	IL6/MTOR/STAT3	3
BP	GO:0071229	cellular response to acid chemical	5/180	80/18723	0.00104313636900372	0.00357575510713466	0.00162649654852415	MMP2/MTOR/PIK3CA/TNF/VEGFA	5
BP	GO:2000058	regulation of ubiquitin-dependent protein catabolic process	7/180	164/18723	0.00105909338737418	0.00362756349720041	0.00165006252692641	CDK2/EGF/GBA/MDM2/NFE2L2/PSEN1/PTEN	7
BP	GO:0043114	regulation of vascular permeability	4/180	47/18723	0.00106733003075307	0.00364416967642832	0.00165761614634081	ADORA2A/PDE3A/TGFB1/VEGFA	4
BP	GO:0043618	regulation of transcription from RNA polymerase II promoter in response to stress	4/180	47/18723	0.00106733003075307	0.00364416967642832	0.00165761614634081	HIF1A/NFE2L2/TP53/VEGFA	4
BP	GO:0045646	regulation of erythrocyte differentiation	4/180	47/18723	0.00106733003075307	0.00364416967642832	0.00165761614634081	HIF1A/PRKDC/STAT1/STAT3	4
BP	GO:0097300	programmed necrotic cell death	4/180	47/18723	0.00106733003075307	0.00364416967642832	0.00165761614634081	FAS/FASLG/TNF/TP53	4
BP	GO:0046661	male sex differentiation	7/180	165/18723	0.00109721001234637	0.00374321766305638	0.00170266990521466	AR/CCND1/ESR1/ICAM1/KIT/NTRK1/REN	7
BP	GO:0000422	autophagy of mitochondrion	5/180	81/18723	0.00110322798479164	0.00374888372083226	0.00170524721354258	GBA/HIF1A/HTT/SREBF1/TP53	5
BP	GO:0010833	telomere maintenance via telomere lengthening	5/180	81/18723	0.00110322798479164	0.00374888372083226	0.00170524721354258	HSP90AA1/MAPK1/MAPK3/TERT/TNKS	5
BP	GO:0021954	central nervous system neuron development	5/180	81/18723	0.00110322798479164	0.00374888372083226	0.00170524721354258	CDK5/DRD1/HPRT1/HSP90AA1/PTEN	5
BP	GO:0044773	mitotic DNA damage checkpoint signaling	5/180	81/18723	0.00110322798479164	0.00374888372083226	0.00170524721354258	CCND1/CDK2/MDM2/PRKDC/TP53	5
BP	GO:0061726	mitochondrion disassembly	5/180	81/18723	0.00110322798479164	0.00374888372083226	0.00170524721354258	GBA/HIF1A/HTT/SREBF1/TP53	5
BP	GO:0051346	negative regulation of hydrolase activity	11/180	379/18723	0.00113292997087448	0.00384677563907027	0.00174977511390825	ADORA2A/APP/GAPDH/MDM2/MMP9/PRKCZ/RAF1/RPS6KA3/TIMP1/TNF/VEGFA	11
BP	GO:0043010	camera-type eye development	10/180	322/18723	0.00114500226898475	0.00388470012710755	0.00176702574966183	ACHE/FGF2/FLT1/HIF1A/IMPDH2/LIMK2/MERTK/PSEN1/RET/VEGFA	10
BP	GO:0045912	negative regulation of carbohydrate metabolic process	4/180	48/18723	0.00115570883607228	0.0039179349194507	0.00178214319294792	ADIPOQ/STAT3/TGFB1/TP53	4
BP	GO:0001892	embryonic placenta development	5/180	82/18723	0.00116584783451597	0.0039393363171015	0.00179187800374163	HIF1A/IGF2/IL10/MAP2K1/MAPK1	5
BP	GO:0009205	purine ribonucleoside triphosphate metabolic process	5/180	82/18723	0.00116584783451597	0.0039393363171015	0.00179187800374163	IL4/IMPDH1/IMPDH2/STAT3/TGFB1	5
BP	GO:0016575	histone deacetylation	5/180	82/18723	0.00116584783451597	0.0039393363171015	0.00179187800374163	BAZ2A/MAPK8/SREBF1/TP53/VEGFA	5
BP	GO:0002688	regulation of leukocyte chemotaxis	6/180	122/18723	0.0011689855036604	0.0039393363171015	0.00179187800374163	CCL2/IL4/IL6/MAPK1/MAPK3/VEGFA	6
BP	GO:0050868	negative regulation of T cell activation	6/180	122/18723	0.0011689855036604	0.0039393363171015	0.00179187800374163	ADORA2A/CASP3/ERBB2/IL10/IL4/JAK3	6
BP	GO:0051208	sequestering of calcium ion	6/180	122/18723	0.0011689855036604	0.0039393363171015	0.00179187800374163	CALM2/DRD1/FASLG/FGF2/HTT/PSEN1	6
BP	GO:0035584	calcium-mediated signaling using intracellular calcium source	3/180	22/18723	0.00117630147416555	0.0039393363171015	0.00179187800374163	KDR/PTGFR/VCAM1	3
BP	GO:0045540	regulation of cholesterol biosynthetic process	3/180	22/18723	0.00117630147416555	0.0039393363171015	0.00179187800374163	FGF1/SOD1/SREBF1	3
BP	GO:0046628	positive regulation of insulin receptor signaling pathway	3/180	22/18723	0.00117630147416555	0.0039393363171015	0.00179187800374163	IGF2/PRKCZ/PTPN11	3
BP	GO:0060444	branching involved in mammary gland duct morphogenesis	3/180	22/18723	0.00117630147416555	0.0039393363171015	0.00179187800374163	AR/ESR1/PGR	3
BP	GO:0061042	vascular wound healing	3/180	22/18723	0.00117630147416555	0.0039393363171015	0.00179187800374163	KDR/TNF/VEGFA	3
BP	GO:0106118	regulation of sterol biosynthetic process	3/180	22/18723	0.00117630147416555	0.0039393363171015	0.00179187800374163	FGF1/SOD1/SREBF1	3
BP	GO:1900120	regulation of receptor binding	3/180	22/18723	0.00117630147416555	0.0039393363171015	0.00179187800374163	ADIPOQ/IL10/MMP9	3
BP	GO:1901032	negative regulation of response to reactive oxygen species	3/180	22/18723	0.00117630147416555	0.0039393363171015	0.00179187800374163	IL10/MET/NFE2L2	3
BP	GO:0007254	JNK cascade	7/180	167/18723	0.00117667298174696	0.0039393363171015	0.00179187800374163	APP/EGFR/IL1B/MAPK8/MMP8/NCF1/TNF	7
BP	GO:0034767	positive regulation of ion transmembrane transport	7/180	167/18723	0.00117667298174696	0.0039393363171015	0.00179187800374163	CALM2/CCL2/CDK5/DRD1/HTT/IFNG/PSEN1	7
BP	GO:0002706	regulation of lymphocyte mediated immunity	7/180	168/18723	0.00121806119616243	0.00407156120115834	0.00185202287135808	IL10/IL1B/IL4/IL6/PRKCZ/TGFB1/TNF	7
BP	GO:2000241	regulation of reproductive process	7/180	168/18723	0.00121806119616243	0.00407156120115834	0.00185202287135808	AR/ESR1/GJA1/PDE3A/PLAT/TIMP1/VEGFA	7
BP	GO:0031570	DNA integrity checkpoint signaling	6/180	123/18723	0.0012192979017472	0.00407253072462456	0.00185246387655119	CCND1/CDK2/MDM2/PRKDC/PTPN11/TP53	6
BP	GO:0050886	endocrine process	5/180	83/18723	0.00123106094202422	0.00410863007958743	0.00186888431768652	GJA1/IL1B/NOS3/PTPN11/REN	5
BP	GO:0002762	negative regulation of myeloid leukocyte differentiation	4/180	49/18723	0.0012490911201012	0.00414628857922483	0.00188601396383052	ADIPOQ/IL4/MYC/PIK3R1	4
BP	GO:0014075	response to amine	4/180	49/18723	0.0012490911201012	0.00414628857922483	0.00188601396383052	ADORA2A/HPRT1/ICAM1/SOD1	4
BP	GO:0021695	cerebellar cortex development	4/180	49/18723	0.0012490911201012	0.00414628857922483	0.00188601396383052	CDK5/GBA/MAP2K1/PTPN11	4
BP	GO:0060986	endocrine hormone secretion	4/180	49/18723	0.0012490911201012	0.00414628857922483	0.00188601396383052	GJA1/IL1B/PTPN11/REN	4
BP	GO:0070741	response to interleukin-6	4/180	49/18723	0.0012490911201012	0.00414628857922483	0.00188601396383052	ICAM1/IL6/JAK2/STAT3	4
BP	GO:1902041	regulation of extrinsic apoptotic signaling pathway via death domain receptors	4/180	49/18723	0.0012490911201012	0.00414628857922483	0.00188601396383052	ICAM1/NOS3/PTEN/RAF1	4
BP	GO:1904752	regulation of vascular associated smooth muscle cell migration	4/180	49/18723	0.0012490911201012	0.00414628857922483	0.00188601396383052	ADIPOQ/MDM2/NFE2L2/TERT	4
BP	GO:0045088	regulation of innate immune response	8/180	218/18723	0.00125354464991708	0.00415786359594702	0.00189127906845421	CREBBP/HSP90AA1/NCF1/PPARG/PRKDC/PTPN1/PTPN11/TYRO3	8
BP	GO:0006937	regulation of muscle contraction	7/180	169/18723	0.00126058212674276	0.00417476852136054	0.00189896857794642	ABAT/ADORA1/CALM2/KCNMA1/KIT/PIK3CG/SOD1	7
BP	GO:0009152	purine ribonucleotide biosynthetic process	7/180	169/18723	0.00126058212674276	0.00417476852136054	0.00189896857794642	ADCY1/HPRT1/IL4/IMPDH1/IMPDH2/STAT3/TGFB1	7
BP	GO:0010975	regulation of neuron projection development	12/180	445/18723	0.00127951252500444	0.00423420221736084	0.00192600306395405	ALK/CDK5/MAP2K1/MDM2/MTOR/NFE2L2/NTRK1/PSEN1/PTEN/RET/SPP1/VEGFA	12
BP	GO:0006112	energy reserve metabolic process	5/180	84/18723	0.00129893273162981	0.00428528267750877	0.00194923793033566	IGF2/INSR/MTOR/MYC/PYGM	5
BP	GO:0006835	dicarboxylic acid transport	5/180	84/18723	0.00129893273162981	0.00428528267750877	0.00194923793033566	ABAT/ADORA1/ADORA2A/GJA1/PSEN1	5
BP	GO:0006970	response to osmotic stress	5/180	84/18723	0.00129893273162981	0.00428528267750877	0.00194923793033566	CASP3/EGFR/KCNMA1/TNF/TP53	5
BP	GO:0015844	monoamine transport	5/180	84/18723	0.00129893273162981	0.00428528267750877	0.00194923793033566	ABAT/ADORA2A/DRD1/SLC6A2/SLC6A4	5
BP	GO:0071621	granulocyte chemotaxis	6/180	125/18723	0.00132488170591779	0.00436419685976902	0.00198513346602819	CCL2/IL4/MAPK1/MAPK3/PIK3CD/PIK3CG	6
BP	GO:2000027	regulation of animal organ morphogenesis	6/180	125/18723	0.00132488170591779	0.00436419685976902	0.00198513346602819	AR/FGF1/FGF2/RUNX2/TNF/VEGFA	6
BP	GO:0046942	carboxylic acid transport	9/180	273/18723	0.00133526054139557	0.00437546205090373	0.00199025764090877	ABAT/ADORA1/ADORA2A/GJA1/IL1B/NOS2/PSEN1/SLC16A1/SLC6A5	9
BP	GO:0001759	organ induction	3/180	23/18723	0.00134323430973351	0.00437546205090373	0.00199025764090877	AR/FGF1/FGF2	3
BP	GO:0002363	alpha-beta T cell lineage commitment	3/180	23/18723	0.00134323430973351	0.00437546205090373	0.00199025764090877	IL6/MTOR/STAT3	3
BP	GO:0010888	negative regulation of lipid storage	3/180	23/18723	0.00134323430973351	0.00437546205090373	0.00199025764090877	IL6/PPARG/TNF	3
BP	GO:0019430	removal of superoxide radicals	3/180	23/18723	0.00134323430973351	0.00437546205090373	0.00199025764090877	NFE2L2/NOS3/SOD1	3
BP	GO:0021895	cerebral cortex neuron differentiation	3/180	23/18723	0.00134323430973351	0.00437546205090373	0.00199025764090877	DRD1/HPRT1/PSEN1	3
BP	GO:0030194	positive regulation of blood coagulation	3/180	23/18723	0.00134323430973351	0.00437546205090373	0.00199025764090877	F12/NFE2L2/THBD	3
BP	GO:0035994	response to muscle stretch	3/180	23/18723	0.00134323430973351	0.00437546205090373	0.00199025764090877	FOS/PIK3CA/RAF1	3
BP	GO:0043369	CD4-positive or CD8-positive, alpha-beta T cell lineage commitment	3/180	23/18723	0.00134323430973351	0.00437546205090373	0.00199025764090877	IL6/MTOR/STAT3	3
BP	GO:0090335	regulation of brown fat cell differentiation	3/180	23/18723	0.00134323430973351	0.00437546205090373	0.00199025764090877	FTO/MTOR/PIM1	3
BP	GO:1900048	positive regulation of hemostasis	3/180	23/18723	0.00134323430973351	0.00437546205090373	0.00199025764090877	F12/NFE2L2/THBD	3
BP	GO:1900273	positive regulation of long-term synaptic potentiation	3/180	23/18723	0.00134323430973351	0.00437546205090373	0.00199025764090877	ADCY1/ADORA2A/APP	3
BP	GO:0002639	positive regulation of immunoglobulin production	4/180	50/18723	0.00134762603845826	0.00437546205090373	0.00199025764090877	IL10/IL4/IL6/TGFB1	4
BP	GO:0010665	regulation of cardiac muscle cell apoptotic process	4/180	50/18723	0.00134762603845826	0.00437546205090373	0.00199025764090877	JAK2/NFE2L2/PTEN/TP53	4
BP	GO:0050873	brown fat cell differentiation	4/180	50/18723	0.00134762603845826	0.00437546205090373	0.00199025764090877	ADIPOQ/FTO/MTOR/PIM1	4
BP	GO:0060425	lung morphogenesis	4/180	50/18723	0.00134762603845826	0.00437546205090373	0.00199025764090877	MAP2K1/MAPK1/MAPK3/TNF	4
BP	GO:0060688	regulation of morphogenesis of a branching structure	4/180	50/18723	0.00134762603845826	0.00437546205090373	0.00199025764090877	AR/ESR1/TNF/VEGFA	4
BP	GO:1904738	vascular associated smooth muscle cell migration	4/180	50/18723	0.00134762603845826	0.00437546205090373	0.00199025764090877	ADIPOQ/MDM2/NFE2L2/TERT	4
BP	GO:2000677	regulation of transcription regulatory region DNA binding	4/180	50/18723	0.00134762603845826	0.00437546205090373	0.00199025764090877	IFNG/PSEN1/RB1/TGFB1	4
BP	GO:0032092	positive regulation of protein binding	5/180	85/18723	0.00136952900607809	0.00443987474314087	0.00201955691294107	APP/CDK5/MMP9/PSEN1/TERT	5
BP	GO:0044774	mitotic DNA integrity checkpoint signaling	5/180	85/18723	0.00136952900607809	0.00443987474314087	0.00201955691294107	CCND1/CDK2/MDM2/PRKDC/TP53	5
BP	GO:0032874	positive regulation of stress-activated MAPK cascade	6/180	126/18723	0.00138022376570023	0.00447117668677891	0.00203379516521618	APP/IL1B/MMP8/NCF1/TNF/VEGFA	6
BP	GO:0001678	cellular glucose homeostasis	7/180	172/18723	0.00139515620366285	0.00450936287615145	0.00205116484053086	ERN1/HIF1A/HK1/ICAM1/PIK3CA/PIK3R1/RAF1	7
BP	GO:0042770	signal transduction in response to DNA damage	7/180	172/18723	0.00139515620366285	0.00450936287615145	0.00205116484053086	CCND1/CDK2/DYRK1A/MDM2/PRKDC/PTPN11/TP53	7
BP	GO:1901136	carbohydrate derivative catabolic process	7/180	172/18723	0.00139515620366285	0.00450936287615145	0.00205116484053086	FGF2/FUCA1/GBA/HPRT1/OGA/TGFB1/TYMP	7
BP	GO:0035270	endocrine system development	6/180	127/18723	0.00143731349122196	0.00464213411354121	0.00211155822679124	FGF2/IL6/MAP2K1/MAPK1/MAPK3/RAF1	6
BP	GO:0006694	steroid biosynthetic process	7/180	173/18723	0.00144242390343086	0.00464975603547763	0.00211502519512416	CYP19A1/FDFT1/FGF1/IFNG/SOD1/SREBF1/TNF	7
BP	GO:0048864	stem cell development	5/180	86/18723	0.00144291592453804	0.00464975603547763	0.00211502519512416	FGF2/HIF1A/MAPK1/MAPK3/RET	5
BP	GO:1903510	mucopolysaccharide metabolic process	5/180	86/18723	0.00144291592453804	0.00464975603547763	0.00211502519512416	EGF/FGF2/IL1B/PIM1/TGFB1	5
BP	GO:0043370	regulation of CD4-positive, alpha-beta T cell differentiation	4/180	51/18723	0.00145146241074061	0.0046703001428617	0.00212437005201495	IFNG/IL4/JAK3/PRKCZ	4
BP	GO:0046850	regulation of bone remodeling	4/180	51/18723	0.00145146241074061	0.0046703001428617	0.00212437005201495	EGFR/IL6/PRKCA/SPP1	4
BP	GO:0070304	positive regulation of stress-activated protein kinase signaling cascade	6/180	128/18723	0.00149618688691621	0.00481060985613868	0.00218819244967134	APP/IL1B/MMP8/NCF1/TNF/VEGFA	6
BP	GO:0032928	regulation of superoxide anion generation	3/180	24/18723	0.0015243349692807	0.00488650449913976	0.00222271449360171	EGFR/SOD1/TGFB1	3
BP	GO:0044321	response to leptin	3/180	24/18723	0.0015243349692807	0.00488650449913976	0.00222271449360171	CCND1/PTEN/STAT3	3
BP	GO:2000310	regulation of NMDA receptor activity	3/180	24/18723	0.0015243349692807	0.00488650449913976	0.00222271449360171	APP/CCL2/IFNG	3
BP	GO:2000679	positive regulation of transcription regulatory region DNA binding	3/180	24/18723	0.0015243349692807	0.00488650449913976	0.00222271449360171	IFNG/RB1/TGFB1	3
BP	GO:0016485	protein processing	8/180	225/18723	0.00153172087082966	0.00490652508288102	0.00223182121634388	APH1B/BACE1/CASP3/F12/MDM2/PLAT/PSEN1/REN	8
BP	GO:0006022	aminoglycan metabolic process	6/180	129/18723	0.0015568802165886	0.00497358565168842	0.00226232492267703	EGF/FGF2/FUCA1/IL1B/PIM1/TGFB1	6
BP	GO:0043280	positive regulation of cysteine-type endopeptidase activity involved in apoptotic process	6/180	129/18723	0.0015568802165886	0.00497358565168842	0.00226232492267703	FAS/FASLG/JAK2/MYC/PPARG/TNF	6
BP	GO:0010662	regulation of striated muscle cell apoptotic process	4/180	52/18723	0.00156074863546708	0.00497358565168842	0.00226232492267703	JAK2/NFE2L2/PTEN/TP53	4
BP	GO:0010718	positive regulation of epithelial to mesenchymal transition	4/180	52/18723	0.00156074863546708	0.00497358565168842	0.00226232492267703	IL1B/IL6/MTOR/TGFB1	4
BP	GO:0031103	axon regeneration	4/180	52/18723	0.00156074863546708	0.00497358565168842	0.00226232492267703	JAK2/MAP2K1/PTEN/SPP1	4
BP	GO:0043277	apoptotic cell clearance	4/180	52/18723	0.00156074863546708	0.00497358565168842	0.00226232492267703	AXL/CCL2/MERTK/TYRO3	4
BP	GO:2000378	negative regulation of reactive oxygen species metabolic process	4/180	52/18723	0.00156074863546708	0.00497358565168842	0.00226232492267703	HIF1A/MMP3/STAT3/TP53	4
BP	GO:0009144	purine nucleoside triphosphate metabolic process	5/180	88/18723	0.00159832798051302	0.00508956844719987	0.00231508178407707	IL4/IMPDH1/IMPDH2/STAT3/TGFB1	5
BP	GO:0007265	Ras protein signal transduction	10/180	337/18723	0.0016067229167082	0.00511251626307594	0.00232552001102502	CDK2/FGF2/MET/NTRK1/PIK3CB/PIK3CG/RAF1/RASA1/RB1/TP53	10
BP	GO:0015918	sterol transport	6/180	130/18723	0.00161942999682508	0.00514914105420657	0.00234217945625536	ADIPOQ/EGF/MTTP/PON1/PPARG/RXRA	6
BP	GO:0007249	I-kappaB kinase/NF-kappaB signaling	9/180	281/18723	0.00162872874985546	0.00517488263063381	0.00235388847545775	ADIPOQ/BRD4/ESR1/FASLG/GAPDH/GJA1/IL1B/STAT1/TNF	9
BP	GO:0051648	vesicle localization	7/180	177/18723	0.00164413444026009	0.00521997517490693	0.00237439963056399	CDK5/HTT/LIMK2/PIK3CG/PRKCZ/PSEN1/PTEN	7
BP	GO:1903202	negative regulation of oxidative stress-induced cell death	4/180	53/18723	0.00167563260784859	0.00531605566295328	0.00241810356931419	HIF1A/IL10/MET/NFE2L2	4
BP	GO:0009199	ribonucleoside triphosphate metabolic process	5/180	89/18723	0.00168048702100724	0.00531968739100305	0.00241975552616278	IL4/IMPDH1/IMPDH2/STAT3/TGFB1	5
BP	GO:0014910	regulation of smooth muscle cell migration	5/180	89/18723	0.00168048702100724	0.00531968739100305	0.00241975552616278	ADIPOQ/IGFBP3/MDM2/NFE2L2/TERT	5
BP	GO:0046330	positive regulation of JNK cascade	5/180	89/18723	0.00168048702100724	0.00531968739100305	0.00241975552616278	APP/IL1B/MMP8/NCF1/TNF	5
BP	GO:0003071	renal system process involved in regulation of systemic arterial blood pressure	3/180	25/18723	0.00172002923097479	0.00539326949828977	0.00245322567161435	ADORA1/GJA1/REN	3
BP	GO:0035902	response to immobilization stress	3/180	25/18723	0.00172002923097479	0.00539326949828977	0.00245322567161435	FOS/MDM2/REN	3
BP	GO:0042730	fibrinolysis	3/180	25/18723	0.00172002923097479	0.00539326949828977	0.00245322567161435	F12/PLAT/THBD	3
BP	GO:0045822	negative regulation of heart contraction	3/180	25/18723	0.00172002923097479	0.00539326949828977	0.00245322567161435	ADORA1/JAK2/PIK3CG	3
BP	GO:0062149	detection of stimulus involved in sensory perception of pain	3/180	25/18723	0.00172002923097479	0.00539326949828977	0.00245322567161435	ADORA1/BACE1/NTRK1	3
BP	GO:0071450	cellular response to oxygen radical	3/180	25/18723	0.00172002923097479	0.00539326949828977	0.00245322567161435	NFE2L2/NOS3/SOD1	3
BP	GO:0071451	cellular response to superoxide	3/180	25/18723	0.00172002923097479	0.00539326949828977	0.00245322567161435	NFE2L2/NOS3/SOD1	3
BP	GO:1900078	positive regulation of cellular response to insulin stimulus	3/180	25/18723	0.00172002923097479	0.00539326949828977	0.00245322567161435	IGF2/PRKCZ/PTPN11	3
BP	GO:1902993	positive regulation of amyloid precursor protein catabolic process	3/180	25/18723	0.00172002923097479	0.00539326949828977	0.00245322567161435	CASP3/IFNG/TNF	3
BP	GO:1903055	positive regulation of extracellular matrix organization	3/180	25/18723	0.00172002923097479	0.00539326949828977	0.00245322567161435	IL6/RB1/TGFB1	3
BP	GO:1903792	negative regulation of anion transport	3/180	25/18723	0.00172002923097479	0.00539326949828977	0.00245322567161435	ABAT/ADORA1/MTOR	3
BP	GO:1905563	negative regulation of vascular endothelial cell proliferation	3/180	25/18723	0.00172002923097479	0.00539326949828977	0.00245322567161435	CCL2/FLT1/PPARG	3
BP	GO:1905564	positive regulation of vascular endothelial cell proliferation	3/180	25/18723	0.00172002923097479	0.00539326949828977	0.00245322567161435	FGF2/IGF2/STAT3	3
BP	GO:0072659	protein localization to plasma membrane	9/180	284/18723	0.00175129042142937	0.00548729161907441	0.00249599332497965	ADIPOQ/AR/CDK5/EGFR/IFNG/PIK3R1/PRKCZ/TGFB1/TNF	9
BP	GO:0010659	cardiac muscle cell apoptotic process	4/180	54/18723	0.00179626164032515	0.00561592847142354	0.00255450611181491	JAK2/NFE2L2/PTEN/TP53	4
BP	GO:2000179	positive regulation of neural precursor cell proliferation	4/180	54/18723	0.00179626164032515	0.00561592847142354	0.00255450611181491	EGF/FGF2/HIF1A/VEGFA	4
BP	GO:2000300	regulation of synaptic vesicle exocytosis	4/180	54/18723	0.00179626164032515	0.00561592847142354	0.00255450611181491	ADCY1/ADORA2A/BACE1/CDK5	4
BP	GO:0010565	regulation of cellular ketone metabolic process	6/180	133/18723	0.00181858685815666	0.00567335798679474	0.00258062896020246	ADIPOQ/EIF6/IL1B/MTOR/PPARG/SREBF1	6
BP	GO:0046328	regulation of JNK cascade	6/180	133/18723	0.00181858685815666	0.00567335798679474	0.00258062896020246	APP/EGFR/IL1B/MMP8/NCF1/TNF	6
BP	GO:1903052	positive regulation of proteolysis involved in cellular protein catabolic process	6/180	133/18723	0.00181858685815666	0.00567335798679474	0.00258062896020246	EGF/GBA/MDM2/NFE2L2/PSEN1/PTEN	6
BP	GO:0001657	ureteric bud development	5/180	91/18723	0.00185404793383856	0.00577142851763638	0.00262523810572464	FGF1/FGF2/MYC/RET/VEGFA	5
BP	GO:0051952	regulation of amine transport	5/180	91/18723	0.00185404793383856	0.00577142851763638	0.00262523810572464	ABAT/ADORA1/ADORA2A/DRD1/PSEN1	5
BP	GO:0072080	nephron tubule development	5/180	91/18723	0.00185404793383856	0.00577142851763638	0.00262523810572464	FGF1/FGF2/MYC/STAT1/VEGFA	5
BP	GO:0008361	regulation of cell size	7/180	181/18723	0.00186715792534105	0.00580803571570297	0.00264188954843324	CDK5/KCNMA1/MTOR/PTEN/RET/SPP1/VEGFA	7
BP	GO:0042220	response to cocaine	4/180	55/18723	0.00192278238580949	0.00597123416630063	0.00271612330009368	ABAT/CDK5/MDM2/MTOR	4
BP	GO:0009260	ribonucleotide biosynthetic process	7/180	182/18723	0.00192641728512269	0.00597123416630063	0.00271612330009368	ADCY1/HPRT1/IL4/IMPDH1/IMPDH2/STAT3/TGFB1	7
BP	GO:0006027	glycosaminoglycan catabolic process	3/180	26/18723	0.00193072680737429	0.00597123416630063	0.00271612330009368	FGF2/FUCA1/TGFB1	3
BP	GO:0033598	mammary gland epithelial cell proliferation	3/180	26/18723	0.00193072680737429	0.00597123416630063	0.00271612330009368	CCND1/ESR1/MAPK1	3
BP	GO:0045672	positive regulation of osteoclast differentiation	3/180	26/18723	0.00193072680737429	0.00597123416630063	0.00271612330009368	FOS/IFNG/TNF	3
BP	GO:0070102	interleukin-6-mediated signaling pathway	3/180	26/18723	0.00193072680737429	0.00597123416630063	0.00271612330009368	IL6/JAK2/STAT3	3
BP	GO:1903523	negative regulation of blood circulation	3/180	26/18723	0.00193072680737429	0.00597123416630063	0.00271612330009368	ADORA1/JAK2/PIK3CG	3
BP	GO:1904353	regulation of telomere capping	3/180	26/18723	0.00193072680737429	0.00597123416630063	0.00271612330009368	MAPK1/MAPK3/TNKS	3
BP	GO:0072163	mesonephric epithelium development	5/180	92/18723	0.00194558525749928	0.00600854829702938	0.00273309630384341	FGF1/FGF2/MYC/RET/VEGFA	5
BP	GO:0072164	mesonephric tubule development	5/180	92/18723	0.00194558525749928	0.00600854829702938	0.00273309630384341	FGF1/FGF2/MYC/RET/VEGFA	5
BP	GO:0060560	developmental growth involved in morphogenesis	8/180	234/18723	0.00195902332175315	0.00604570898865284	0.00274999951305528	APP/CDK5/ESR1/FGF1/HSP90AA1/PRKCZ/SPP1/VEGFA	8
BP	GO:0006936	muscle contraction	10/180	347/18723	0.00199110186336225	0.00614030123023973	0.00279302649612559	ABAT/ADORA1/CALM2/GJA1/KCNMA1/KIT/MTOR/PIK3CA/PIK3CG/SOD1	10
BP	GO:0007589	body fluid secretion	5/180	93/18723	0.00204038448129075	0.0062742916644123	0.00285397445597946	ADORA1/CCND1/EGFR/HIF1A/VEGFA	5
BP	GO:0060993	kidney morphogenesis	5/180	93/18723	0.00204038448129075	0.0062742916644123	0.00285397445597946	FGF1/FGF2/MYC/STAT1/VEGFA	5
BP	GO:0097306	cellular response to alcohol	5/180	93/18723	0.00204038448129075	0.0062742916644123	0.00285397445597946	ADCY1/MDM2/PTEN/PTGFR/UGT1A1	5
BP	GO:0106027	neuron projection organization	5/180	93/18723	0.00204038448129075	0.0062742916644123	0.00285397445597946	APP/CDK5/INSR/PSEN1/PTEN	5
BP	GO:2001257	regulation of cation channel activity	7/180	184/18723	0.00204930506993804	0.00629329250171967	0.00286261732870803	APP/CALM2/CCL2/CDK5/HTT/IFNG/MMP9	7
BP	GO:0001658	branching involved in ureteric bud morphogenesis	4/180	56/18723	0.00205534076357883	0.00629329250171967	0.00286261732870803	FGF1/FGF2/MYC/VEGFA	4
BP	GO:0002090	regulation of receptor internalization	4/180	56/18723	0.00205534076357883	0.00629329250171967	0.00286261732870803	EGF/INSR/SELE/VEGFA	4
BP	GO:0002711	positive regulation of T cell mediated immunity	4/180	56/18723	0.00205534076357883	0.00629329250171967	0.00286261732870803	IL1B/IL4/IL6/PRKCZ	4
BP	GO:0010332	response to gamma radiation	4/180	56/18723	0.00205534076357883	0.00629329250171967	0.00286261732870803	MDM2/MYC/PRKDC/TP53	4
BP	GO:0010658	striated muscle cell apoptotic process	4/180	56/18723	0.00205534076357883	0.00629329250171967	0.00286261732870803	JAK2/NFE2L2/PTEN/TP53	4
BP	GO:0048738	cardiac muscle tissue development	8/180	236/18723	0.00206564418668771	0.00632034231232612	0.0028749214217657	FGF2/GJA1/MAPK1/MTOR/PIM1/PTEN/TGFB1/VEGFA	8
BP	GO:0000086	G2/M transition of mitotic cell cycle	6/180	137/18723	0.00211237644495863	0.00644684057802298	0.0029324614339829	APP/BRD4/CALM2/CCND1/CDC7/CDK2	6
BP	GO:0006986	response to unfolded protein	6/180	137/18723	0.00211237644495863	0.00644684057802298	0.0029324614339829	CCND1/ERN1/HSP90AA1/NFE2L2/PIK3R1/PTPN1	6
BP	GO:0060048	cardiac muscle contraction	6/180	137/18723	0.00211237644495863	0.00644684057802298	0.0029324614339829	ADORA1/CALM2/GJA1/MTOR/PIK3CA/PIK3CG	6
BP	GO:0007369	gastrulation	7/180	185/18723	0.00211298122152776	0.00644684057802298	0.0029324614339829	ADIPOQ/GJA1/IL10/MMP2/MMP8/MMP9/TP53	7
BP	GO:0000079	regulation of cyclin-dependent protein serine/threonine kinase activity	5/180	94/18723	0.00213851383034215	0.00650628465214421	0.00295950064066556	CASP3/CCNB2/CCND1/EGFR/PTEN	5
BP	GO:0002690	positive regulation of leukocyte chemotaxis	5/180	94/18723	0.00213851383034215	0.00650628465214421	0.00295950064066556	IL4/IL6/MAPK1/MAPK3/VEGFA	5
BP	GO:0010389	regulation of G2/M transition of mitotic cell cycle	5/180	94/18723	0.00213851383034215	0.00650628465214421	0.00295950064066556	APP/BRD4/CCND1/CDC7/CDK2	5
BP	GO:0061326	renal tubule development	5/180	94/18723	0.00213851383034215	0.00650628465214421	0.00295950064066556	FGF1/FGF2/MYC/STAT1/VEGFA	5
BP	GO:0042501	serine phosphorylation of STAT protein	3/180	27/18723	0.00215682167327943	0.00653886317015372	0.00297431956576274	CDK5/IFNG/RET	3
BP	GO:0048520	positive regulation of behavior	3/180	27/18723	0.00215682167327943	0.00653886317015372	0.00297431956576274	ADORA2A/GJA1/MTOR	3
BP	GO:1902883	negative regulation of response to oxidative stress	3/180	27/18723	0.00215682167327943	0.00653886317015372	0.00297431956576274	IL10/MET/NFE2L2	3
BP	GO:1903203	regulation of oxidative stress-induced neuron death	3/180	27/18723	0.00215682167327943	0.00653886317015372	0.00297431956576274	HIF1A/IL10/MCL1	3
BP	GO:1903205	regulation of hydrogen peroxide-induced cell death	3/180	27/18723	0.00215682167327943	0.00653886317015372	0.00297431956576274	IL10/MET/NFE2L2	3
BP	GO:0001822	kidney development	9/180	293/18723	0.00216394385691733	0.00655583554398476	0.00298203975538126	ADIPOQ/FGF1/FGF2/MMP9/MYC/REN/RET/STAT1/VEGFA	9
BP	GO:0120032	regulation of plasma membrane bounded cell projection assembly	7/180	186/18723	0.00217817761321539	0.0065943139282566	0.0029995423408033	HTT/ICAM1/KIT/LIMK2/MTOR/PIK3CA/PIK3R1	7
BP	GO:0006695	cholesterol biosynthetic process	4/180	57/18723	0.00219408188775685	0.00662846929854632	0.00301507852553221	FDFT1/FGF1/SOD1/SREBF1	4
BP	GO:0016447	somatic recombination of immunoglobulin gene segments	4/180	57/18723	0.00219408188775685	0.00662846929854632	0.00301507852553221	IL10/IL4/PRKDC/TGFB1	4
BP	GO:1902653	secondary alcohol biosynthetic process	4/180	57/18723	0.00219408188775685	0.00662846929854632	0.00301507852553221	FDFT1/FGF1/SOD1/SREBF1	4
BP	GO:0051604	protein maturation	9/180	294/18723	0.00221420934703996	0.00668458148137959	0.00304060216151231	APH1B/BACE1/CASP3/CREBBP/F12/MDM2/PLAT/PSEN1/REN	9
BP	GO:0032479	regulation of type I interferon production	5/180	95/18723	0.00224004169114167	0.00675308994764643	0.0030717644700567	GAPDH/HSP90AA1/IL10/PTPN11/STAT1	5
BP	GO:0032606	type I interferon production	5/180	95/18723	0.00224004169114167	0.00675308994764643	0.0030717644700567	GAPDH/HSP90AA1/IL10/PTPN11/STAT1	5
BP	GO:0001906	cell killing	7/180	188/18723	0.00231322819441795	0.00695909628838182	0.00316547016078245	GAPDH/HPRT1/ICAM1/IFNG/IL4/MAPK8/NOS2	7
BP	GO:0006575	cellular modified amino acid metabolic process	7/180	188/18723	0.00231322819441795	0.00695909628838182	0.00316547016078245	DIO1/DUOX2/GSR/GSTM1/NFE2L2/SOD1/TYMS	7
BP	GO:0060491	regulation of cell projection assembly	7/180	188/18723	0.00231322819441795	0.00695909628838182	0.00316547016078245	HTT/ICAM1/KIT/LIMK2/MTOR/PIK3CA/PIK3R1	7
BP	GO:0001954	positive regulation of cell-matrix adhesion	4/180	58/18723	0.00233914999832918	0.00702234702917805	0.00319424089829504	KDR/PRKCZ/PTPN11/VEGFA	4
BP	GO:0032481	positive regulation of type I interferon production	4/180	58/18723	0.00233914999832918	0.00702234702917805	0.00319424089829504	GAPDH/HSP90AA1/PTPN11/STAT1	4
BP	GO:1902808	positive regulation of cell cycle G1/S phase transition	4/180	58/18723	0.00233914999832918	0.00702234702917805	0.00319424089829504	CCND1/EGFR/MDM2/TERT	4
BP	GO:0003073	regulation of systemic arterial blood pressure	5/180	96/18723	0.00234503659038154	0.00703020725562467	0.0031978162637222	ADORA1/AR/GJA1/NOS3/REN	5
BP	GO:0034620	cellular response to unfolded protein	5/180	96/18723	0.00234503659038154	0.00703020725562467	0.0031978162637222	CCND1/ERN1/NFE2L2/PIK3R1/PTPN1	5
BP	GO:0030177	positive regulation of Wnt signaling pathway	6/180	140/18723	0.00235523344657998	0.00705094939957345	0.0032072512011077	EGF/EGFR/FGF2/TERT/TGFB1/TNKS	6
BP	GO:0046165	alcohol biosynthetic process	6/180	140/18723	0.00235523344657998	0.00705094939957345	0.0032072512011077	FDFT1/FGF1/FGF2/GBA/SOD1/SREBF1	6
BP	GO:0000303	response to superoxide	3/180	28/18723	0.00239869238826837	0.00713635868210964	0.00324610115002614	NFE2L2/NOS3/SOD1	3
BP	GO:0003156	regulation of animal organ formation	3/180	28/18723	0.00239869238826837	0.00713635868210964	0.00324610115002614	AR/FGF1/FGF2	3
BP	GO:0009065	glutamine family amino acid catabolic process	3/180	28/18723	0.00239869238826837	0.00713635868210964	0.00324610115002614	NOS2/NOS3/OAT	3
BP	GO:0019098	reproductive behavior	3/180	28/18723	0.00239869238826837	0.00713635868210964	0.00324610115002614	APP/DRD1/PTEN	3
BP	GO:0032801	receptor catabolic process	3/180	28/18723	0.00239869238826837	0.00713635868210964	0.00324610115002614	CDK5/PTPN1/TGFB1	3
BP	GO:0051894	positive regulation of focal adhesion assembly	3/180	28/18723	0.00239869238826837	0.00713635868210964	0.00324610115002614	KDR/PTPN11/VEGFA	3
BP	GO:0071280	cellular response to copper ion	3/180	28/18723	0.00239869238826837	0.00713635868210964	0.00324610115002614	APP/BACE1/NFE2L2	3
BP	GO:0090344	negative regulation of cell aging	3/180	28/18723	0.00239869238826837	0.00713635868210964	0.00324610115002614	PRKDC/PTEN/TERT	3
BP	GO:1903649	regulation of cytoplasmic transport	3/180	28/18723	0.00239869238826837	0.00713635868210964	0.00324610115002614	MAP2K1/MAPK1/MAPK3	3
BP	GO:1903038	negative regulation of leukocyte cell-cell adhesion	6/180	141/18723	0.00244067978379782	0.00725625738071751	0.00330063923040785	ADORA2A/CASP3/ERBB2/IL10/IL4/JAK3	6
BP	GO:1904062	regulation of cation transmembrane transport	10/180	357/18723	0.00244660561657616	0.00726885176968968	0.00330636801484086	APP/CALM2/CCL2/CDK5/DRD1/HTT/IFNG/MMP9/PIK3CG/PTEN	10
BP	GO:0046390	ribose phosphate biosynthetic process	7/180	190/18723	0.00245465238333377	0.0072877257095251	0.00331495316597107	ADCY1/HPRT1/IL4/IMPDH1/IMPDH2/STAT3/TGFB1	7
BP	GO:0006898	receptor-mediated endocytosis	8/180	244/18723	0.00253866066115617	0.00753194356158195	0.00342604005015558	ACHE/ADIPOQ/EGF/IL4/INSR/PIK3CB/SELE/VEGFA	8
BP	GO:1904029	regulation of cyclin-dependent protein kinase activity	5/180	98/18723	0.00256570218600607	0.00760692681199043	0.00346014753076665	CASP3/CCNB2/CCND1/EGFR/PTEN	5
BP	GO:0006865	amino acid transport	6/180	143/18723	0.00261854728188939	0.00774758624944166	0.00352412900675623	ABAT/ADORA1/ADORA2A/GJA1/PSEN1/SLC6A5	6
BP	GO:0034763	negative regulation of transmembrane transport	6/180	143/18723	0.00261854728188939	0.00774758624944166	0.00352412900675623	CALM2/IL1B/MMP9/MTOR/PTEN/TNF	6
BP	GO:0038061	NIK/NF-kappaB signaling	6/180	143/18723	0.00261854728188939	0.00774758624944166	0.00352412900675623	ALK/APP/EGFR/IL1B/MMP8/TNF	6
BP	GO:0002712	regulation of B cell mediated immunity	4/180	60/18723	0.00264883937129292	0.00779613491473647	0.00354621224069468	IL10/IL4/TGFB1/TNF	4
BP	GO:0002889	regulation of immunoglobulin mediated immune response	4/180	60/18723	0.00264883937129292	0.00779613491473647	0.00354621224069468	IL10/IL4/TGFB1/TNF	4
BP	GO:0031102	neuron projection regeneration	4/180	60/18723	0.00264883937129292	0.00779613491473647	0.00354621224069468	JAK2/MAP2K1/PTEN/SPP1	4
BP	GO:0072001	renal system development	9/180	302/18723	0.00265071675767039	0.00779613491473647	0.00354621224069468	ADIPOQ/FGF1/FGF2/MMP9/MYC/REN/RET/STAT1/VEGFA	9
BP	GO:0000305	response to oxygen radical	3/180	29/18723	0.00265670241399434	0.00779613491473647	0.00354621224069468	NFE2L2/NOS3/SOD1	3
BP	GO:0001773	myeloid dendritic cell activation	3/180	29/18723	0.00265670241399434	0.00779613491473647	0.00354621224069468	IL10/IL4/PSEN1	3
BP	GO:0005979	regulation of glycogen biosynthetic process	3/180	29/18723	0.00265670241399434	0.00779613491473647	0.00354621224069468	IGF2/INSR/MTOR	3
BP	GO:0010592	positive regulation of lamellipodium assembly	3/180	29/18723	0.00265670241399434	0.00779613491473647	0.00354621224069468	MTOR/PIK3CA/PIK3R1	3
BP	GO:0010962	regulation of glucan biosynthetic process	3/180	29/18723	0.00265670241399434	0.00779613491473647	0.00354621224069468	IGF2/INSR/MTOR	3
BP	GO:0048265	response to pain	3/180	29/18723	0.00265670241399434	0.00779613491473647	0.00354621224069468	NTRK1/RET/SLC6A2	3
BP	GO:0048679	regulation of axon regeneration	3/180	29/18723	0.00265670241399434	0.00779613491473647	0.00354621224069468	MAP2K1/PTEN/SPP1	3
BP	GO:0072539	T-helper 17 cell differentiation	3/180	29/18723	0.00265670241399434	0.00779613491473647	0.00354621224069468	IL4/IL6/STAT3	3
BP	GO:0008630	intrinsic apoptotic signaling pathway in response to DNA damage	5/180	99/18723	0.00268151044836056	0.00784752241418173	0.0035695867694252	MCL1/PIK3R1/PRKDC/TNF/TP53	5
BP	GO:0010717	regulation of epithelial to mesenchymal transition	5/180	99/18723	0.00268151044836056	0.00784752241418173	0.0035695867694252	IL1B/IL6/MTOR/PTEN/TGFB1	5
BP	GO:0015837	amine transport	5/180	99/18723	0.00268151044836056	0.00784752241418173	0.0035695867694252	ABAT/ADORA1/ADORA2A/DRD1/PSEN1	5
BP	GO:0031341	regulation of cell killing	5/180	99/18723	0.00268151044836056	0.00784752241418173	0.0035695867694252	ICAM1/IFNG/IL4/MAPK8/NOS2	5
BP	GO:0015849	organic acid transport	9/180	303/18723	0.002709763707836	0.00792481541203975	0.00360474488022264	ABAT/ADORA1/ADORA2A/GJA1/IL1B/PPARG/PSEN1/SLC16A1/SLC6A5	9
BP	GO:0048285	organelle fission	12/180	488/18723	0.00275016313217902	0.00803750121918081	0.00365600204714016	CCNB2/EGF/IGF2/IL1A/IL1B/INSR/KDR/NUF2/PDE3A/PPARG/RB1/TNKS	12
BP	GO:0044728	DNA methylation or demethylation	5/180	100/18723	0.00280106083981111	0.00817514500194532	0.00371861179833526	BAZ2A/FOS/FTO/MYC/PIK3CA	5
BP	GO:0051588	regulation of neurotransmitter transport	5/180	100/18723	0.00280106083981111	0.00817514500194532	0.00371861179833526	ADCY1/ADORA2A/BACE1/CDK5/DRD1	5
BP	GO:0021537	telencephalon development	8/180	248/18723	0.00280497601392988	0.00817839487164659	0.00372009006004331	ALK/CASP3/CDK5/DRD1/HIF1A/HPRT1/PSEN1/PTEN	8
BP	GO:0061351	neural precursor cell proliferation	6/180	145/18723	0.00280597648315908	0.00817839487164659	0.00372009006004331	EGF/FGF2/HIF1A/SLC6A4/TP53/VEGFA	6
BP	GO:0043030	regulation of macrophage activation	4/180	61/18723	0.00281374415646821	0.00818993732146564	0.00372534035102514	IL10/IL4/IL6/MMP8	4
BP	GO:0090342	regulation of cell aging	4/180	61/18723	0.00281374415646821	0.00818993732146564	0.00372534035102514	PRKDC/PTEN/TERT/TP53	4
BP	GO:0006650	glycerophospholipid metabolic process	9/180	306/18723	0.00289318522707493	0.00841547183696845	0.00382792878341147	ACHE/FGF2/PIK3CA/PIK3CB/PIK3CD/PIK3CG/PIK3R1/PON1/PTEN	9
BP	GO:0010675	regulation of cellular carbohydrate metabolic process	6/180	146/18723	0.00290337550195878	0.0084337079064326	0.0038362237877262	ADIPOQ/IGF2/INSR/MTOR/STAT3/TP53	6
BP	GO:0045580	regulation of T cell differentiation	6/180	146/18723	0.00290337550195878	0.0084337079064326	0.0038362237877262	ERBB2/IFNG/IL4/JAK3/PRKCZ/SOD1	6
BP	GO:0045664	regulation of neuron differentiation	7/180	196/18723	0.00291915473361127	0.0084631035127677	0.00384959490817861	ALK/APP/KDM4C/MTOR/PTEN/RET/SLC6A4	7
BP	GO:0098869	cellular oxidant detoxification	5/180	101/18723	0.00292442227579752	0.0084631035127677	0.00384959490817861	DUOX2/GSR/NFE2L2/NOS3/SOD1	5
BP	GO:0150115	cell-substrate junction organization	5/180	101/18723	0.00292442227579752	0.0084631035127677	0.00384959490817861	KDR/PIK3R1/PTEN/PTPN11/VEGFA	5
BP	GO:0008209	androgen metabolic process	3/180	30/18723	0.00293120042631889	0.0084631035127677	0.00384959490817861	CYP19A1/ESR1/SPP1	3
BP	GO:0060218	hematopoietic stem cell differentiation	3/180	30/18723	0.00293120042631889	0.0084631035127677	0.00384959490817861	NFE2L2/PRKDC/TP53	3
BP	GO:0060603	mammary gland duct morphogenesis	3/180	30/18723	0.00293120042631889	0.0084631035127677	0.00384959490817861	AR/ESR1/PGR	3
BP	GO:0070168	negative regulation of biomineral tissue development	3/180	30/18723	0.00293120042631889	0.0084631035127677	0.00384959490817861	HIF1A/NOS3/TGFB1	3
BP	GO:0070498	interleukin-1-mediated signaling pathway	3/180	30/18723	0.00293120042631889	0.0084631035127677	0.00384959490817861	IL1B/IL6/MAPK3	3
BP	GO:1900101	regulation of endoplasmic reticulum unfolded protein response	3/180	30/18723	0.00293120042631889	0.0084631035127677	0.00384959490817861	ERN1/PIK3R1/PTPN1	3
BP	GO:0071560	cellular response to transforming growth factor beta stimulus	8/180	250/18723	0.00294606837651863	0.00850032606021672	0.0038665262536257	CREBBP/FOS/IL4/PDE3A/PPARG/STAT3/TGFB1/TP53	8
BP	GO:0060675	ureteric bud morphogenesis	4/180	62/18723	0.00298554285249423	0.00859692459935086	0.00391046583723439	FGF1/FGF2/MYC/VEGFA	4
BP	GO:0070265	necrotic cell death	4/180	62/18723	0.00298554285249423	0.00859692459935086	0.00391046583723439	FAS/FASLG/TNF/TP53	4
BP	GO:1903078	positive regulation of protein localization to plasma membrane	4/180	62/18723	0.00298554285249423	0.00859692459935086	0.00391046583723439	EGFR/IFNG/PIK3R1/TNF	4
BP	GO:0060041	retina development in camera-type eye	6/180	147/18723	0.00300328375611191	0.00864222522996217	0.00393107164415564	ACHE/HIF1A/IMPDH2/MERTK/PSEN1/RET	6
BP	GO:1902749	regulation of cell cycle G2/M phase transition	5/180	102/18723	0.00305166368816852	0.00877557298562899	0.00399172727012755	APP/BRD4/CCND1/CDC7/CDK2	5
BP	GO:0097530	granulocyte migration	6/180	148/18723	0.00310574112153726	0.00891915774689805	0.00405703938229061	CCL2/IL4/MAPK1/MAPK3/PIK3CD/PIK3CG	6
BP	GO:2001056	positive regulation of cysteine-type endopeptidase activity	6/180	148/18723	0.00310574112153726	0.00891915774689805	0.00405703938229061	FAS/FASLG/JAK2/MYC/PPARG/TNF	6
BP	GO:0072171	mesonephric tubule morphogenesis	4/180	63/18723	0.00316437437873044	0.00908148003822437	0.00413087459714187	FGF1/FGF2/MYC/VEGFA	4
BP	GO:0008654	phospholipid biosynthetic process	8/180	253/18723	0.00316802230006396	0.00908588795658342	0.00413287961811852	ACHE/FGF2/PIK3CA/PIK3CB/PIK3CD/PIK3CG/PIK3R1/PTEN	8
BP	GO:0090277	positive regulation of peptide hormone secretion	5/180	103/18723	0.00318285400513824	0.00912234372425363	0.00414946217998666	ABAT/EGFR/GJA1/HIF1A/JAK2	5
BP	GO:0002230	positive regulation of defense response to virus by host	3/180	31/18723	0.00322252062235493	0.00916883843741462	0.00417061113684058	HSP90AA1/IL4/STAT1	3
BP	GO:0002828	regulation of type 2 immune response	3/180	31/18723	0.00322252062235493	0.00916883843741462	0.00417061113684058	IL4/IL6/PRKCZ	3
BP	GO:0007190	activation of adenylate cyclase activity	3/180	31/18723	0.00322252062235493	0.00916883843741462	0.00417061113684058	ADORA3/DRD1/RAF1	3
BP	GO:0036475	neuron death in response to oxidative stress	3/180	31/18723	0.00322252062235493	0.00916883843741462	0.00417061113684058	HIF1A/IL10/MCL1	3
BP	GO:0042133	neurotransmitter metabolic process	3/180	31/18723	0.00322252062235493	0.00916883843741462	0.00417061113684058	ABAT/ACHE/SLC6A4	3
BP	GO:0048384	retinoic acid receptor signaling pathway	3/180	31/18723	0.00322252062235493	0.00916883843741462	0.00417061113684058	ESRRG/PPARG/RXRA	3
BP	GO:0060045	positive regulation of cardiac muscle cell proliferation	3/180	31/18723	0.00322252062235493	0.00916883843741462	0.00417061113684058	FGF2/MAPK1/PIM1	3
BP	GO:0060055	angiogenesis involved in wound healing	3/180	31/18723	0.00322252062235493	0.00916883843741462	0.00417061113684058	KDR/TNF/VEGFA	3
BP	GO:0060390	regulation of SMAD protein signal transduction	3/180	31/18723	0.00322252062235493	0.00916883843741462	0.00417061113684058	JAK2/PPARG/TGFB1	3
BP	GO:0110150	negative regulation of biomineralization	3/180	31/18723	0.00322252062235493	0.00916883843741462	0.00417061113684058	HIF1A/NOS3/TGFB1	3
BP	GO:1902042	negative regulation of extrinsic apoptotic signaling pathway via death domain receptors	3/180	31/18723	0.00322252062235493	0.00916883843741462	0.00417061113684058	ICAM1/NOS3/RAF1	3
BP	GO:0046634	regulation of alpha-beta T cell activation	5/180	104/18723	0.00331806213142809	0.00943443707164813	0.00429142345449947	ADORA2A/IFNG/IL4/JAK3/PRKCZ	5
BP	GO:1903362	regulation of cellular protein catabolic process	8/180	255/18723	0.00332307720300622	0.00944245583047077	0.00429507093123031	CDK2/EGF/GBA/HSP90AA1/MDM2/NFE2L2/PSEN1/PTEN	8
BP	GO:0006749	glutathione metabolic process	4/180	64/18723	0.00335037641664563	0.00949494027958466	0.00431894442725486	GSR/GSTM1/NFE2L2/SOD1	4
BP	GO:0016126	sterol biosynthetic process	4/180	64/18723	0.00335037641664563	0.00949494027958466	0.00431894442725486	FDFT1/FGF1/SOD1/SREBF1	4
BP	GO:0050771	negative regulation of axonogenesis	4/180	64/18723	0.00335037641664563	0.00949494027958466	0.00431894442725486	CDK5/PSEN1/PTEN/SPP1	4
BP	GO:0070542	response to fatty acid	4/180	64/18723	0.00335037641664563	0.00949494027958466	0.00431894442725486	ADIPOQ/PON1/SCD/SREBF1	4
BP	GO:0071559	response to transforming growth factor beta	8/180	256/18723	0.00340278451598581	0.0096307756498493	0.00438073158948588	CREBBP/FOS/IL4/PDE3A/PPARG/STAT3/TGFB1/TP53	8
BP	GO:0090596	sensory organ morphogenesis	8/180	256/18723	0.00340278451598581	0.0096307756498493	0.00438073158948588	FASLG/FGF2/HIF1A/MAPK1/MAPK3/SOD1/STAT3/VEGFA	8
BP	GO:1904064	positive regulation of cation transmembrane transport	6/180	151/18723	0.00342880836909536	0.0096980497066721	0.00441133240468409	CALM2/CCL2/CDK5/DRD1/HTT/IFNG	6
BP	GO:0016079	synaptic vesicle exocytosis	5/180	105/18723	0.00345735692859987	0.00976595502746989	0.00444222036165958	ADCY1/ADORA2A/BACE1/CDK5/PSEN1	5
BP	GO:0120034	positive regulation of plasma membrane bounded cell projection assembly	5/180	105/18723	0.00345735692859987	0.00976595502746989	0.00444222036165958	HTT/KIT/MTOR/PIK3CA/PIK3R1	5
BP	GO:0003180	aortic valve morphogenesis	3/180	32/18723	0.00353098302249258	0.00994128858819572	0.0045219739865071	NOS3/RB1/TGFB1	3
BP	GO:0006026	aminoglycan catabolic process	3/180	32/18723	0.00353098302249258	0.00994128858819572	0.0045219739865071	FGF2/FUCA1/TGFB1	3
BP	GO:0030431	sleep	3/180	32/18723	0.00353098302249258	0.00994128858819572	0.0045219739865071	ADORA1/ADORA2A/FOS	3
BP	GO:1900745	positive regulation of p38MAPK cascade	3/180	32/18723	0.00353098302249258	0.00994128858819572	0.0045219739865071	IL1B/NCF1/VEGFA	3
BP	GO:1901889	negative regulation of cell junction assembly	3/180	32/18723	0.00353098302249258	0.00994128858819572	0.0045219739865071	IL1B/PTEN/TNF	3
BP	GO:0044282	small molecule catabolic process	10/180	376/18723	0.00354115538678265	0.00996340776582013	0.00453203529243672	ABAT/ADIPOQ/HK1/MTOR/NOS2/NOS3/OAT/PON1/PTEN/TP53	10
BP	GO:0045453	bone resorption	4/180	65/18723	0.00354368535706321	0.00996400941574243	0.00453230896372928	EGFR/IL6/PRKCA/SPP1	4
BP	GO:0090263	positive regulation of canonical Wnt signaling pathway	5/180	106/18723	0.00360080719558579	0.0101180095071261	0.00460235867619649	EGF/EGFR/FGF2/TGFB1/TNKS	5
BP	GO:0090150	establishment of protein localization to membrane	8/180	260/18723	0.00373657228116546	0.0104669036682522	0.00476105946298684	ADORA1/BRAF/CDK5/EGFR/ERBB2/HSP90AA1/MAPK8/NCF1	8
BP	GO:0002562	somatic diversification of immune receptors via germline recombination within a single locus	4/180	66/18723	0.0037444362495212	0.0104669036682522	0.00476105946298684	IL10/IL4/PRKDC/TGFB1	4
BP	GO:0016444	somatic cell DNA recombination	4/180	66/18723	0.0037444362495212	0.0104669036682522	0.00476105946298684	IL10/IL4/PRKDC/TGFB1	4
BP	GO:0042446	hormone biosynthetic process	4/180	66/18723	0.0037444362495212	0.0104669036682522	0.00476105946298684	CYP19A1/DIO1/DUOX2/HIF1A	4
BP	GO:0050918	positive chemotaxis	4/180	66/18723	0.0037444362495212	0.0104669036682522	0.00476105946298684	FGF2/KDR/MET/VEGFA	4
BP	GO:0051893	regulation of focal adhesion assembly	4/180	66/18723	0.0037444362495212	0.0104669036682522	0.00476105946298684	KDR/PTEN/PTPN11/VEGFA	4
BP	GO:0090109	regulation of cell-substrate junction assembly	4/180	66/18723	0.0037444362495212	0.0104669036682522	0.00476105946298684	KDR/PTEN/PTPN11/VEGFA	4
BP	GO:2000272	negative regulation of signaling receptor activity	4/180	66/18723	0.0037444362495212	0.0104669036682522	0.00476105946298684	PPARG/PSEN1/PTEN/TNF	4
BP	GO:0032526	response to retinoic acid	5/180	107/18723	0.0037484816494204	0.0104714078284458	0.00476310826129359	GJA1/RET/RXRA/SLC6A4/SREBF1	5
BP	GO:0007605	sensory perception of sound	6/180	154/18723	0.00377626362727373	0.0105285068856329	0.00478908079483021	CASP3/GABRA5/GABRB2/ICAM1/KIT/SOD1	6
BP	GO:0008360	regulation of cell shape	6/180	154/18723	0.00377626362727373	0.0105285068856329	0.00478908079483021	CCL2/ICAM1/KDR/KIT/RASA1/VEGFA	6
BP	GO:0051168	nuclear export	6/180	154/18723	0.00377626362727373	0.0105285068856329	0.00478908079483021	CDK5/EIF6/IL1B/MDM2/PTPN11/TGFB1	6
BP	GO:0009156	ribonucleoside monophosphate biosynthetic process	3/180	33/18723	0.00385689376747992	0.0107047464436765	0.00486924652885919	HPRT1/IMPDH1/IMPDH2	3
BP	GO:0030947	regulation of vascular endothelial growth factor receptor signaling pathway	3/180	33/18723	0.00385689376747992	0.0107047464436765	0.00486924652885919	HIF1A/IL1B/PTPN1	3
BP	GO:0050901	leukocyte tethering or rolling	3/180	33/18723	0.00385689376747992	0.0107047464436765	0.00486924652885919	SELE/TNF/VCAM1	3
BP	GO:0050974	detection of mechanical stimulus involved in sensory perception	3/180	33/18723	0.00385689376747992	0.0107047464436765	0.00486924652885919	BACE1/KIT/NTRK1	3
BP	GO:0070570	regulation of neuron projection regeneration	3/180	33/18723	0.00385689376747992	0.0107047464436765	0.00486924652885919	MAP2K1/PTEN/SPP1	3
BP	GO:0110110	positive regulation of animal organ morphogenesis	3/180	33/18723	0.00385689376747992	0.0107047464436765	0.00486924652885919	AR/FGF1/FGF2	3
BP	GO:1902692	regulation of neuroblast proliferation	3/180	33/18723	0.00385689376747992	0.0107047464436765	0.00486924652885919	HIF1A/TP53/VEGFA	3
BP	GO:0014041	regulation of neuron maturation	2/180	10/18723	0.00393166348267622	0.0108284355329533	0.00492550873663663	MTOR/RET	2
BP	GO:0016139	glycoside catabolic process	2/180	10/18723	0.00393166348267622	0.0108284355329533	0.00492550873663663	FUCA1/GBA	2
BP	GO:0021940	positive regulation of cerebellar granule cell precursor proliferation	2/180	10/18723	0.00393166348267622	0.0108284355329533	0.00492550873663663	EGF/FGF2	2
BP	GO:0030214	hyaluronan catabolic process	2/180	10/18723	0.00393166348267622	0.0108284355329533	0.00492550873663663	FGF2/TGFB1	2
BP	GO:0031284	positive regulation of guanylate cyclase activity	2/180	10/18723	0.00393166348267622	0.0108284355329533	0.00492550873663663	NOS2/NOS3	2
BP	GO:0035768	endothelial cell chemotaxis to fibroblast growth factor	2/180	10/18723	0.00393166348267622	0.0108284355329533	0.00492550873663663	FGF1/FGF2	2
BP	GO:0042368	vitamin D biosynthetic process	2/180	10/18723	0.00393166348267622	0.0108284355329533	0.00492550873663663	IFNG/TNF	2
BP	GO:0045792	negative regulation of cell size	2/180	10/18723	0.00393166348267622	0.0108284355329533	0.00492550873663663	MTOR/PTEN	2
BP	GO:0045898	regulation of RNA polymerase II transcription preinitiation complex assembly	2/180	10/18723	0.00393166348267622	0.0108284355329533	0.00492550873663663	ESR1/TP53	2
BP	GO:0072203	cell proliferation involved in metanephros development	2/180	10/18723	0.00393166348267622	0.0108284355329533	0.00492550873663663	MYC/STAT1	2
BP	GO:2000544	regulation of endothelial cell chemotaxis to fibroblast growth factor	2/180	10/18723	0.00393166348267622	0.0108284355329533	0.00492550873663663	FGF1/FGF2	2
BP	GO:2001269	positive regulation of cysteine-type endopeptidase activity involved in apoptotic signaling pathway	2/180	10/18723	0.00393166348267622	0.0108284355329533	0.00492550873663663	FAS/JAK2	2
BP	GO:0006879	cellular iron ion homeostasis	4/180	67/18723	0.00395276275369902	0.0108587390590123	0.00493929284071149	HIF1A/IFNG/MYC/SOD1	4
BP	GO:0016445	somatic diversification of immunoglobulins	4/180	67/18723	0.00395276275369902	0.0108587390590123	0.00493929284071149	IL10/IL4/PRKDC/TGFB1	4
BP	GO:0042490	mechanoreceptor differentiation	4/180	67/18723	0.00395276275369902	0.0108587390590123	0.00493929284071149	GABRA5/GABRB2/NTRK1/SOD1	4
BP	GO:2000514	regulation of CD4-positive, alpha-beta T cell activation	4/180	67/18723	0.00395276275369902	0.0108587390590123	0.00493929284071149	IFNG/IL4/JAK3/PRKCZ	4
BP	GO:0001764	neuron migration	6/180	156/18723	0.00402198865184008	0.0110418603575086	0.00502258885820757	AXL/CDK5/DRD1/PSEN1/STAT3/VEGFA	6
BP	GO:0006644	phospholipid metabolic process	10/180	383/18723	0.00403087708991787	0.0110451167139023	0.0050240700705044	ACHE/FDFT1/FGF2/PIK3CA/PIK3CB/PIK3CD/PIK3CG/PIK3R1/PON1/PTEN	10
BP	GO:0032535	regulation of cellular component size	10/180	383/18723	0.00403087708991787	0.0110451167139023	0.0050240700705044	CDK5/ICAM1/KCNMA1/MTOR/PIK3CA/PTEN/RASA1/RET/SPP1/VEGFA	10
BP	GO:1902903	regulation of supramolecular fiber organization	10/180	383/18723	0.00403087708991787	0.0110451167139023	0.0050240700705044	APP/DYRK1A/ICAM1/MET/MTOR/PIK3CA/PIK3R1/PSEN1/RASA1/RB1	10
BP	GO:0032414	positive regulation of ion transmembrane transporter activity	5/180	109/18723	0.00405677746213185	0.011109011229848	0.00505313364072707	CALM2/CCL2/CDK5/HTT/IFNG	5
BP	GO:0042692	muscle cell differentiation	10/180	384/18723	0.00410501102735357	0.0112339423916508	0.00510996082754137	CASP3/DYRK1B/IGF2/IL4/KIT/MDM2/MTOR/RB1/TGFB1/VEGFA	10
BP	GO:0001837	epithelial to mesenchymal transition	6/180	157/18723	0.004149199445624	0.0113476516306894	0.00516168352087197	HIF1A/IL1B/IL6/MTOR/PTEN/TGFB1	6
BP	GO:0046637	regulation of alpha-beta T cell differentiation	4/180	68/18723	0.00416879709286338	0.0113940057773178	0.00518276853850935	IFNG/IL4/JAK3/PRKCZ	4
BP	GO:0007616	long-term memory	3/180	34/18723	0.00420054541062939	0.0114227220964144	0.00519583067293901	ADCY1/MTOR/PRKCZ	3
BP	GO:0016242	negative regulation of macroautophagy	3/180	34/18723	0.00420054541062939	0.0114227220964144	0.00519583067293901	MTOR/PIK3CA/TP53	3
BP	GO:0031128	developmental induction	3/180	34/18723	0.00420054541062939	0.0114227220964144	0.00519583067293901	AR/FGF1/FGF2	3
BP	GO:0032212	positive regulation of telomere maintenance via telomerase	3/180	34/18723	0.00420054541062939	0.0114227220964144	0.00519583067293901	MAPK1/MAPK3/TNKS	3
BP	GO:0035590	purinergic nucleotide receptor signaling pathway	3/180	34/18723	0.00420054541062939	0.0114227220964144	0.00519583067293901	ADORA1/ADORA2A/ADORA3	3
BP	GO:0043276	anoikis	3/180	34/18723	0.00420054541062939	0.0114227220964144	0.00519583067293901	MCL1/MTOR/PIK3CA	3
BP	GO:0043516	regulation of DNA damage response, signal transduction by p53 class mediator	3/180	34/18723	0.00420054541062939	0.0114227220964144	0.00519583067293901	DYRK1A/MDM2/TP53	3
BP	GO:0070232	regulation of T cell apoptotic process	3/180	34/18723	0.00420054541062939	0.0114227220964144	0.00519583067293901	HIF1A/JAK3/TP53	3
BP	GO:0006939	smooth muscle contraction	5/180	110/18723	0.00421753567510471	0.0114616793899561	0.00521355109885936	ABAT/ADORA1/KCNMA1/KIT/SOD1	5
BP	GO:0032412	regulation of ion transmembrane transporter activity	8/180	267/18723	0.00438114433476191	0.0118957540010139	0.00541099774594063	APP/CALM2/CCL2/CDK5/HTT/IFNG/MMP9/PTEN	8
BP	GO:0090288	negative regulation of cellular response to growth factor stimulus	5/180	111/18723	0.00438279174607322	0.0118957540010139	0.00541099774594063	FGF2/IL4/PIK3CB/PPARG/PTPN1	5
BP	GO:0019226	transmission of nerve impulse	4/180	69/18723	0.00439267000928705	0.0119075402520182	0.00541635893427827	DRD1/GBA/SOD1/TYMP	4
BP	GO:1904377	positive regulation of protein localization to cell periphery	4/180	69/18723	0.00439267000928705	0.0119075402520182	0.00541635893427827	EGFR/IFNG/PIK3R1/TNF	4
BP	GO:0035637	multicellular organismal signaling	6/180	160/18723	0.00454871371560867	0.0122820140280708	0.00558669506916823	CALM2/DRD1/GBA/GJA1/SOD1/TYMP	6
BP	GO:0048640	negative regulation of developmental growth	5/180	112/18723	0.00455261370097194	0.0122820140280708	0.00558669506916823	CDK5/GJA1/PTEN/SLC6A4/SPP1	5
BP	GO:1901222	regulation of NIK/NF-kappaB signaling	5/180	112/18723	0.00455261370097194	0.0122820140280708	0.00558669506916823	APP/EGFR/IL1B/MMP8/TNF	5
BP	GO:0034405	response to fluid shear stress	3/180	35/18723	0.00456221720522017	0.0122820140280708	0.00558669506916823	GJA1/NFE2L2/NOS3	3
BP	GO:0035633	maintenance of blood-brain barrier	3/180	35/18723	0.00456221720522017	0.0122820140280708	0.00558669506916823	GJA1/IL6/VEGFA	3
BP	GO:0043243	positive regulation of protein-containing complex disassembly	3/180	35/18723	0.00456221720522017	0.0122820140280708	0.00558669506916823	GBA/INSR/TNF	3
BP	GO:0045907	positive regulation of vasoconstriction	3/180	35/18723	0.00456221720522017	0.0122820140280708	0.00558669506916823	EGFR/GJA1/ICAM1	3
BP	GO:0046627	negative regulation of insulin receptor signaling pathway	3/180	35/18723	0.00456221720522017	0.0122820140280708	0.00558669506916823	IL1B/PRKCZ/PTPN1	3
BP	GO:0090050	positive regulation of cell migration involved in sprouting angiogenesis	3/180	35/18723	0.00456221720522017	0.0122820140280708	0.00558669506916823	FGF2/KDR/VEGFA	3
BP	GO:0090181	regulation of cholesterol metabolic process	3/180	35/18723	0.00456221720522017	0.0122820140280708	0.00558669506916823	FGF1/SOD1/SREBF1	3
BP	GO:0098810	neurotransmitter reuptake	3/180	35/18723	0.00456221720522017	0.0122820140280708	0.00558669506916823	DRD1/SLC6A2/SLC6A4	3
BP	GO:0031623	receptor internalization	5/180	113/18723	0.00472706937273588	0.0127040488949029	0.00577866522195908	ACHE/EGF/INSR/SELE/VEGFA	5
BP	GO:0044344	cellular response to fibroblast growth factor stimulus	5/180	113/18723	0.00472706937273588	0.0127040488949029	0.00577866522195908	CCL2/FGF1/FGF2/PTPN11/RUNX2	5
BP	GO:0003093	regulation of glomerular filtration	2/180	11/18723	0.00477509229731707	0.0127040488949029	0.00577866522195908	ADORA1/GJA1	2
BP	GO:0006183	GTP biosynthetic process	2/180	11/18723	0.00477509229731707	0.0127040488949029	0.00577866522195908	IMPDH1/IMPDH2	2
BP	GO:0019048	modulation by virus of host process	2/180	11/18723	0.00477509229731707	0.0127040488949029	0.00577866522195908	INSR/RXRA	2
BP	GO:0030656	regulation of vitamin metabolic process	2/180	11/18723	0.00477509229731707	0.0127040488949029	0.00577866522195908	IFNG/TNF	2
BP	GO:0033327	Leydig cell differentiation	2/180	11/18723	0.00477509229731707	0.0127040488949029	0.00577866522195908	AR/CCND1	2
BP	GO:0034115	negative regulation of heterotypic cell-cell adhesion	2/180	11/18723	0.00477509229731707	0.0127040488949029	0.00577866522195908	ADIPOQ/IL10	2
BP	GO:0035766	cell chemotaxis to fibroblast growth factor	2/180	11/18723	0.00477509229731707	0.0127040488949029	0.00577866522195908	FGF1/FGF2	2
BP	GO:0042135	neurotransmitter catabolic process	2/180	11/18723	0.00477509229731707	0.0127040488949029	0.00577866522195908	ABAT/ACHE	2
BP	GO:0042447	hormone catabolic process	2/180	11/18723	0.00477509229731707	0.0127040488949029	0.00577866522195908	CYP19A1/SPP1	2
BP	GO:0042789	mRNA transcription by RNA polymerase II	2/180	11/18723	0.00477509229731707	0.0127040488949029	0.00577866522195908	SREBF1/STAT3	2
BP	GO:0043589	skin morphogenesis	2/180	11/18723	0.00477509229731707	0.0127040488949029	0.00577866522195908	GBA/PSEN1	2
BP	GO:0043619	regulation of transcription from RNA polymerase II promoter in response to oxidative stress	2/180	11/18723	0.00477509229731707	0.0127040488949029	0.00577866522195908	HIF1A/NFE2L2	2
BP	GO:0045945	positive regulation of transcription by RNA polymerase III	2/180	11/18723	0.00477509229731707	0.0127040488949029	0.00577866522195908	AR/MTOR	2
BP	GO:0070587	regulation of cell-cell adhesion involved in gastrulation	2/180	11/18723	0.00477509229731707	0.0127040488949029	0.00577866522195908	ADIPOQ/IL10	2
BP	GO:0090205	positive regulation of cholesterol metabolic process	2/180	11/18723	0.00477509229731707	0.0127040488949029	0.00577866522195908	FGF1/SREBF1	2
BP	GO:1900222	negative regulation of amyloid-beta clearance	2/180	11/18723	0.00477509229731707	0.0127040488949029	0.00577866522195908	IFNG/TNF	2
BP	GO:1904847	regulation of cell chemotaxis to fibroblast growth factor	2/180	11/18723	0.00477509229731707	0.0127040488949029	0.00577866522195908	FGF1/FGF2	2
BP	GO:0021953	central nervous system neuron differentiation	6/180	162/18723	0.00483036619306678	0.0128431615343469	0.00584194310904375	CDK5/DRD1/HPRT1/HSP90AA1/PSEN1/PTEN	6
BP	GO:0072078	nephron tubule morphogenesis	4/180	71/18723	0.00486444688399177	0.0129257878288651	0.0058795271657883	FGF1/FGF2/MYC/VEGFA	4
BP	GO:1903008	organelle disassembly	5/180	114/18723	0.00490622638357321	0.0130287567297111	0.00592636442304263	GBA/HIF1A/HTT/SREBF1/TP53	5
BP	GO:0010092	specification of animal organ identity	3/180	36/18723	0.00494217538716555	0.0130597288179276	0.00594045263464423	AR/FGF1/FGF2	3
BP	GO:0030224	monocyte differentiation	3/180	36/18723	0.00494217538716555	0.0130597288179276	0.00594045263464423	MYC/PPARG/VEGFA	3
BP	GO:0042755	eating behavior	3/180	36/18723	0.00494217538716555	0.0130597288179276	0.00594045263464423	ADORA2A/MTOR/STAT3	3
BP	GO:0044060	regulation of endocrine process	3/180	36/18723	0.00494217538716555	0.0130597288179276	0.00594045263464423	GJA1/PTPN11/REN	3
BP	GO:0045191	regulation of isotype switching	3/180	36/18723	0.00494217538716555	0.0130597288179276	0.00594045263464423	IL10/IL4/TGFB1	3
BP	GO:0070873	regulation of glycogen metabolic process	3/180	36/18723	0.00494217538716555	0.0130597288179276	0.00594045263464423	IGF2/INSR/MTOR	3
BP	GO:0070897	transcription preinitiation complex assembly	3/180	36/18723	0.00494217538716555	0.0130597288179276	0.00594045263464423	BAZ2A/ESR1/TP53	3
BP	GO:0097009	energy homeostasis	3/180	36/18723	0.00494217538716555	0.0130597288179276	0.00594045263464423	ALK/PIK3CA/STAT3	3
BP	GO:1990778	protein localization to cell periphery	9/180	333/18723	0.00502344033439613	0.0132663230930461	0.00603442575790275	ADIPOQ/AR/CDK5/EGFR/IFNG/PIK3R1/PRKCZ/TGFB1/TNF	9
BP	GO:0046916	cellular transition metal ion homeostasis	5/180	115/18723	0.00509015212747346	0.0134260174447522	0.0061070656071336	APP/HIF1A/IFNG/MYC/SOD1	5
BP	GO:0051209	release of sequestered calcium ion into cytosol	5/180	115/18723	0.00509015212747346	0.0134260174447522	0.0061070656071336	CALM2/DRD1/FASLG/FGF2/HTT	5
BP	GO:0005977	glycogen metabolic process	4/180	72/18723	0.00511260454732992	0.0134604802708772	0.0061227416436812	IGF2/INSR/MTOR/PYGM	4
BP	GO:0030032	lamellipodium assembly	4/180	72/18723	0.00511260454732992	0.0134604802708772	0.0061227416436812	KIT/MTOR/PIK3CA/PIK3R1	4
BP	GO:0033627	cell adhesion mediated by integrin	4/180	72/18723	0.00511260454732992	0.0134604802708772	0.0061227416436812	ICAM1/PIK3CG/PTPN11/RET	4
BP	GO:0030518	intracellular steroid hormone receptor signaling pathway	5/180	116/18723	0.00527891375295424	0.01386439985666	0.00630647173494115	AR/ESR1/JAK2/KDM4C/PGR	5
BP	GO:0035967	cellular response to topologically incorrect protein	5/180	116/18723	0.00527891375295424	0.01386439985666	0.00630647173494115	CCND1/ERN1/NFE2L2/PIK3R1/PTPN1	5
BP	GO:0043200	response to amino acid	5/180	116/18723	0.00527891375295424	0.01386439985666	0.00630647173494115	CASP3/ICAM1/MMP2/MTOR/TNF	5
BP	GO:0051283	negative regulation of sequestering of calcium ion	5/180	116/18723	0.00527891375295424	0.01386439985666	0.00630647173494115	CALM2/DRD1/FASLG/FGF2/HTT	5
BP	GO:0003176	aortic valve development	3/180	37/18723	0.00534067345301366	0.0139499557953034	0.00634538839302873	NOS3/RB1/TGFB1	3
BP	GO:0031646	positive regulation of nervous system process	3/180	37/18723	0.00534067345301366	0.0139499557953034	0.00634538839302873	ABAT/GBA/MTOR	3
BP	GO:0033120	positive regulation of RNA splicing	3/180	37/18723	0.00534067345301366	0.0139499557953034	0.00634538839302873	DYRK1A/ERN1/PIK3R1	3
BP	GO:0043368	positive T cell selection	3/180	37/18723	0.00534067345301366	0.0139499557953034	0.00634538839302873	IL6/MTOR/STAT3	3
BP	GO:0048009	insulin-like growth factor receptor signaling pathway	3/180	37/18723	0.00534067345301366	0.0139499557953034	0.00634538839302873	AR/IGFBP3/PIK3R1	3
BP	GO:0051954	positive regulation of amine transport	3/180	37/18723	0.00534067345301366	0.0139499557953034	0.00634538839302873	ABAT/ADORA2A/PSEN1	3
BP	GO:1900077	negative regulation of cellular response to insulin stimulus	3/180	37/18723	0.00534067345301366	0.0139499557953034	0.00634538839302873	IL1B/PRKCZ/PTPN1	3
BP	GO:1902745	positive regulation of lamellipodium organization	3/180	37/18723	0.00534067345301366	0.0139499557953034	0.00634538839302873	MTOR/PIK3CA/PIK3R1	3
BP	GO:1904358	positive regulation of telomere maintenance via telomere lengthening	3/180	37/18723	0.00534067345301366	0.0139499557953034	0.00634538839302873	MAPK1/MAPK3/TNKS	3
BP	GO:2001020	regulation of response to DNA damage stimulus	7/180	219/18723	0.00534765591642499	0.0139597182963958	0.00634982904230586	DYRK1A/EGFR/MCL1/MDM2/MYC/PRKDC/TP53	7
BP	GO:0006073	cellular glucan metabolic process	4/180	73/18723	0.00536910812197014	0.0139733231341292	0.00635601744753876	IGF2/INSR/MTOR/PYGM	4
BP	GO:0044042	glucan metabolic process	4/180	73/18723	0.00536910812197014	0.0139733231341292	0.00635601744753876	IGF2/INSR/MTOR/PYGM	4
BP	GO:0050848	regulation of calcium-mediated signaling	4/180	73/18723	0.00536910812197014	0.0139733231341292	0.00635601744753876	CALM2/HTT/MTOR/TNF	4
BP	GO:0051937	catecholamine transport	4/180	73/18723	0.00536910812197014	0.0139733231341292	0.00635601744753876	ABAT/ADORA2A/DRD1/SLC6A2	4
BP	GO:1904427	positive regulation of calcium ion transmembrane transport	4/180	73/18723	0.00536910812197014	0.0139733231341292	0.00635601744753876	CALM2/CDK5/DRD1/HTT	4
BP	GO:0030301	cholesterol transport	5/180	117/18723	0.00547257814604936	0.0142339970884549	0.00647458968593252	ADIPOQ/EGF/PON1/PPARG/RXRA	5
BP	GO:1903050	regulation of proteolysis involved in cellular protein catabolic process	7/180	221/18723	0.00561425697764944	0.0145936758415999	0.00663819603844828	CDK2/EGF/GBA/MDM2/NFE2L2/PSEN1/PTEN	7
BP	GO:0009308	amine metabolic process	5/180	118/18723	0.00567121191354131	0.0146243304235223	0.00665213982659914	ABAT/DRD1/HPRT1/ODC1/VCAM1	5
BP	GO:0051282	regulation of sequestering of calcium ion	5/180	118/18723	0.00567121191354131	0.0146243304235223	0.00665213982659914	CALM2/DRD1/FASLG/FGF2/HTT	5
BP	GO:0002674	negative regulation of acute inflammatory response	2/180	12/18723	0.00569403846104135	0.0146243304235223	0.00665213982659914	ADORA1/IL4	2
BP	GO:0009176	pyrimidine deoxyribonucleoside monophosphate metabolic process	2/180	12/18723	0.00569403846104135	0.0146243304235223	0.00665213982659914	TYMP/TYMS	2
BP	GO:0032736	positive regulation of interleukin-13 production	2/180	12/18723	0.00569403846104135	0.0146243304235223	0.00665213982659914	IL4/PRKCZ	2
BP	GO:0033127	regulation of histone phosphorylation	2/180	12/18723	0.00569403846104135	0.0146243304235223	0.00665213982659914	IL1B/MAPK3	2
BP	GO:0034086	maintenance of sister chromatid cohesion	2/180	12/18723	0.00569403846104135	0.0146243304235223	0.00665213982659914	RB1/TNKS	2
BP	GO:0034088	maintenance of mitotic sister chromatid cohesion	2/180	12/18723	0.00569403846104135	0.0146243304235223	0.00665213982659914	RB1/TNKS	2
BP	GO:0051549	positive regulation of keratinocyte migration	2/180	12/18723	0.00569403846104135	0.0146243304235223	0.00665213982659914	MMP9/MTOR	2
BP	GO:0051583	dopamine uptake involved in synaptic transmission	2/180	12/18723	0.00569403846104135	0.0146243304235223	0.00665213982659914	DRD1/SLC6A2	2
BP	GO:0051934	catecholamine uptake involved in synaptic transmission	2/180	12/18723	0.00569403846104135	0.0146243304235223	0.00665213982659914	DRD1/SLC6A2	2
BP	GO:0060009	Sertoli cell development	2/180	12/18723	0.00569403846104135	0.0146243304235223	0.00665213982659914	ICAM1/NTRK1	2
BP	GO:0061307	cardiac neural crest cell differentiation involved in heart development	2/180	12/18723	0.00569403846104135	0.0146243304235223	0.00665213982659914	MAPK1/MAPK3	2
BP	GO:0061308	cardiac neural crest cell development involved in heart development	2/180	12/18723	0.00569403846104135	0.0146243304235223	0.00665213982659914	MAPK1/MAPK3	2
BP	GO:0070586	cell-cell adhesion involved in gastrulation	2/180	12/18723	0.00569403846104135	0.0146243304235223	0.00665213982659914	ADIPOQ/IL10	2
BP	GO:0071287	cellular response to manganese ion	2/180	12/18723	0.00569403846104135	0.0146243304235223	0.00665213982659914	APP/BACE1	2
BP	GO:0072584	caveolin-mediated endocytosis	2/180	12/18723	0.00569403846104135	0.0146243304235223	0.00665213982659914	MAPK1/MAPK3	2
BP	GO:0072683	T cell extravasation	2/180	12/18723	0.00569403846104135	0.0146243304235223	0.00665213982659914	CCL2/ICAM1	2
BP	GO:0150065	regulation of deacetylase activity	2/180	12/18723	0.00569403846104135	0.0146243304235223	0.00665213982659914	MAPK8/VEGFA	2
BP	GO:1903599	positive regulation of autophagy of mitochondrion	2/180	12/18723	0.00569403846104135	0.0146243304235223	0.00665213982659914	HIF1A/HTT	2
BP	GO:0048246	macrophage chemotaxis	3/180	38/18723	0.00575795243334876	0.014735699802657	0.00670279819255165	CCL2/MAPK1/MAPK3	3
BP	GO:0051930	regulation of sensory perception of pain	3/180	38/18723	0.00575795243334876	0.014735699802657	0.00670279819255165	ADORA1/IL10/MTOR	3
BP	GO:0072538	T-helper 17 type immune response	3/180	38/18723	0.00575795243334876	0.014735699802657	0.00670279819255165	IL4/IL6/STAT3	3
BP	GO:0098926	postsynaptic signal transduction	3/180	38/18723	0.00575795243334876	0.014735699802657	0.00670279819255165	ACHE/JAK2/STAT3	3
BP	GO:1901031	regulation of response to reactive oxygen species	3/180	38/18723	0.00575795243334876	0.014735699802657	0.00670279819255165	IL10/MET/NFE2L2	3
BP	GO:2000279	negative regulation of DNA biosynthetic process	3/180	38/18723	0.00575795243334876	0.014735699802657	0.00670279819255165	ADIPOQ/GJA1/TP53	3
BP	GO:0010906	regulation of glucose metabolic process	5/180	119/18723	0.00587488136644043	0.0150260045412763	0.00683484852632378	ADIPOQ/IGF2/INSR/MTOR/TP53	5
BP	GO:0061333	renal tubule morphogenesis	4/180	75/18723	0.00590764223354346	0.0151008181156886	0.00686887882675503	FGF1/FGF2/MYC/VEGFA	4
BP	GO:0000075	cell cycle checkpoint signaling	6/180	169/18723	0.00591774844168849	0.0151086966149222	0.00687246250388812	CCND1/CDK2/MDM2/PRKDC/PTPN11/TP53	6
BP	GO:0021543	pallium development	6/180	169/18723	0.00591774844168849	0.0151086966149222	0.00687246250388812	ALK/CASP3/CDK5/HIF1A/PSEN1/PTEN	6
BP	GO:0006304	DNA modification	5/180	120/18723	0.00608365250371333	0.0155138548138558	0.00705675600062589	BAZ2A/FOS/FTO/MYC/PIK3CA	5
BP	GO:0071774	response to fibroblast growth factor	5/180	120/18723	0.00608365250371333	0.0155138548138558	0.00705675600062589	CCL2/FGF1/FGF2/PTPN11/RUNX2	5
BP	GO:0051146	striated muscle cell differentiation	8/180	283/18723	0.00617477016052913	0.0156935367947349	0.0071384875826206	CASP3/DYRK1B/IGF2/IL4/MTOR/RB1/TGFB1/VEGFA	8
BP	GO:0006305	DNA alkylation	4/180	76/18723	0.00618991307878947	0.0156935367947349	0.0071384875826206	BAZ2A/FOS/MYC/PIK3CA	4
BP	GO:0006306	DNA methylation	4/180	76/18723	0.00618991307878947	0.0156935367947349	0.0071384875826206	BAZ2A/FOS/MYC/PIK3CA	4
BP	GO:0032720	negative regulation of tumor necrosis factor production	4/180	76/18723	0.00618991307878947	0.0156935367947349	0.0071384875826206	ADIPOQ/AXL/IL10/IL4	4
BP	GO:0042417	dopamine metabolic process	3/180	39/18723	0.00619424116165965	0.0156935367947349	0.0071384875826206	ABAT/DRD1/HPRT1	3
BP	GO:0045622	regulation of T-helper cell differentiation	3/180	39/18723	0.00619424116165965	0.0156935367947349	0.0071384875826206	IL4/JAK3/PRKCZ	3
BP	GO:0045923	positive regulation of fatty acid metabolic process	3/180	39/18723	0.00619424116165965	0.0156935367947349	0.0071384875826206	ADIPOQ/IL1B/PPARG	3
BP	GO:0046621	negative regulation of organ growth	3/180	39/18723	0.00619424116165965	0.0156935367947349	0.0071384875826206	GJA1/PTEN/SLC6A4	3
BP	GO:0051931	regulation of sensory perception	3/180	39/18723	0.00619424116165965	0.0156935367947349	0.0071384875826206	ADORA1/IL10/MTOR	3
BP	GO:0071548	response to dexamethasone	3/180	39/18723	0.00619424116165965	0.0156935367947349	0.0071384875826206	EGFR/GBA/ICAM1	3
BP	GO:1901021	positive regulation of calcium ion transmembrane transporter activity	3/180	39/18723	0.00619424116165965	0.0156935367947349	0.0071384875826206	CALM2/CDK5/HTT	3
BP	GO:0042177	negative regulation of protein catabolic process	5/180	121/18723	0.00629759099626263	0.0159459896797657	0.00725332031972506	EGFR/IL10/NOS2/PSEN1/TIMP1	5
BP	GO:0007219	Notch signaling pathway	6/180	172/18723	0.00643459929789462	0.0162833212820839	0.0074067616685982	APH1B/APP/KIT/NOS3/PSEN1/STAT3	6
BP	GO:0002200	somatic diversification of immune receptors	4/180	77/18723	0.00648101038958607	0.0163911268054081	0.0074557989506114	IL10/IL4/PRKDC/TGFB1	4
BP	GO:0051928	positive regulation of calcium ion transport	5/180	122/18723	0.00651676217116018	0.016471863020171	0.00749252327057132	CALM2/CCL2/CDK5/DRD1/HTT	5
BP	GO:0002714	positive regulation of B cell mediated immunity	3/180	40/18723	0.00664975653874067	0.0166671055220766	0.00758133283553315	IL4/TGFB1/TNF	3
BP	GO:0002891	positive regulation of immunoglobulin mediated immune response	3/180	40/18723	0.00664975653874067	0.0166671055220766	0.00758133283553315	IL4/TGFB1/TNF	3
BP	GO:0014037	Schwann cell differentiation	3/180	40/18723	0.00664975653874067	0.0166671055220766	0.00758133283553315	CDK5/ERBB3/SOD1	3
BP	GO:0032094	response to food	3/180	40/18723	0.00664975653874067	0.0166671055220766	0.00758133283553315	MTOR/SLC16A1/SREBF1	3
BP	GO:0045022	early endosome to late endosome transport	3/180	40/18723	0.00664975653874067	0.0166671055220766	0.00758133283553315	MAP2K1/MAPK1/MAPK3	3
BP	GO:0045740	positive regulation of DNA replication	3/180	40/18723	0.00664975653874067	0.0166671055220766	0.00758133283553315	CDC7/EGF/EGFR	3
BP	GO:0051281	positive regulation of release of sequestered calcium ion into cytosol	3/180	40/18723	0.00664975653874067	0.0166671055220766	0.00758133283553315	CALM2/DRD1/HTT	3
BP	GO:0072210	metanephric nephron development	3/180	40/18723	0.00664975653874067	0.0166671055220766	0.00758133283553315	ADIPOQ/RET/STAT1	3
BP	GO:0007494	midgut development	2/180	13/18723	0.00668698840797402	0.0166671055220766	0.00758133283553315	EGFR/RET	2
BP	GO:0010745	negative regulation of macrophage derived foam cell differentiation	2/180	13/18723	0.00668698840797402	0.0166671055220766	0.00758133283553315	ADIPOQ/PPARG	2
BP	GO:0014745	negative regulation of muscle adaptation	2/180	13/18723	0.00668698840797402	0.0166671055220766	0.00758133283553315	MTOR/NOS3	2
BP	GO:0031053	primary miRNA processing	2/180	13/18723	0.00668698840797402	0.0166671055220766	0.00758133283553315	IL6/STAT3	2
BP	GO:0031282	regulation of guanylate cyclase activity	2/180	13/18723	0.00668698840797402	0.0166671055220766	0.00758133283553315	NOS2/NOS3	2
BP	GO:0032230	positive regulation of synaptic transmission, GABAergic	2/180	13/18723	0.00668698840797402	0.0166671055220766	0.00758133283553315	ADORA2A/CA7	2
BP	GO:0034112	positive regulation of homotypic cell-cell adhesion	2/180	13/18723	0.00668698840797402	0.0166671055220766	0.00758133283553315	IL6/JAK2	2
BP	GO:0042362	fat-soluble vitamin biosynthetic process	2/180	13/18723	0.00668698840797402	0.0166671055220766	0.00758133283553315	IFNG/TNF	2
BP	GO:0042659	regulation of cell fate specification	2/180	13/18723	0.00668698840797402	0.0166671055220766	0.00758133283553315	AR/FGF2	2
BP	GO:0048012	hepatocyte growth factor receptor signaling pathway	2/180	13/18723	0.00668698840797402	0.0166671055220766	0.00758133283553315	MET/PTPN1	2
BP	GO:0051709	regulation of killing of cells of other organism	2/180	13/18723	0.00668698840797402	0.0166671055220766	0.00758133283553315	IFNG/NOS2	2
BP	GO:0051956	negative regulation of amino acid transport	2/180	13/18723	0.00668698840797402	0.0166671055220766	0.00758133283553315	ABAT/ADORA1	2
BP	GO:0070254	mucus secretion	2/180	13/18723	0.00668698840797402	0.0166671055220766	0.00758133283553315	ADORA1/EGFR	2
BP	GO:0072672	neutrophil extravasation	2/180	13/18723	0.00668698840797402	0.0166671055220766	0.00758133283553315	PIK3CD/PIK3CG	2
BP	GO:1900121	negative regulation of receptor binding	2/180	13/18723	0.00668698840797402	0.0166671055220766	0.00758133283553315	ADIPOQ/IL10	2
BP	GO:1900272	negative regulation of long-term synaptic potentiation	2/180	13/18723	0.00668698840797402	0.0166671055220766	0.00758133283553315	ADORA1/APP	2
BP	GO:0140014	mitotic nuclear division	8/180	287/18723	0.0066998001427603	0.0166893689717167	0.00759145976618499	EGF/IGF2/IL1A/IL1B/INSR/NUF2/RB1/TNKS	8
BP	GO:0010811	positive regulation of cell-substrate adhesion	5/180	123/18723	0.00674123099613529	0.0167828563341285	0.00763398417508254	JAK2/KDR/PRKCZ/PTPN11/VEGFA	5
BP	GO:0006919	activation of cysteine-type endopeptidase activity involved in apoptotic process	4/180	78/18723	0.00678104987667397	0.0168332813441728	0.00765692089819109	FASLG/JAK2/PPARG/TNF	4
BP	GO:0032024	positive regulation of insulin secretion	4/180	78/18723	0.00678104987667397	0.0168332813441728	0.00765692089819109	ABAT/GJA1/HIF1A/JAK2	4
BP	GO:0043537	negative regulation of blood vessel endothelial cell migration	4/180	78/18723	0.00678104987667397	0.0168332813441728	0.00765692089819109	FGF2/PPARG/TGFB1/TNF	4
BP	GO:0090559	regulation of membrane permeability	4/180	78/18723	0.00678104987667397	0.0168332813441728	0.00765692089819109	MAPK8/MTOR/STAT3/TP53	4
BP	GO:1903556	negative regulation of tumor necrosis factor superfamily cytokine production	4/180	78/18723	0.00678104987667397	0.0168332813441728	0.00765692089819109	ADIPOQ/AXL/IL10/IL4	4
BP	GO:0002449	lymphocyte mediated immunity	9/180	350/18723	0.00688927684961121	0.0170920813189316	0.00777464072326063	HPRT1/ICAM1/IL10/IL1B/IL4/IL6/PRKCZ/TGFB1/TNF	9
BP	GO:0016032	viral process	10/180	415/18723	0.0069916874924883	0.0173361611485214	0.00788566482544259	AXL/CCL2/EGFR/ICAM1/INSR/RXRA/STAT1/TNF/TP53/TYRO3	10
BP	GO:0001953	negative regulation of cell-matrix adhesion	3/180	41/18723	0.00712470379269016	0.0176050980563774	0.00800799561692373	PIK3R1/PTEN/RASA1	3
BP	GO:0002251	organ or tissue specific immune response	3/180	41/18723	0.00712470379269016	0.0176050980563774	0.00800799561692373	IL4/IL6/NOS2	3
BP	GO:0009167	purine ribonucleoside monophosphate metabolic process	3/180	41/18723	0.00712470379269016	0.0176050980563774	0.00800799561692373	HPRT1/IMPDH1/IMPDH2	3
BP	GO:0050691	regulation of defense response to virus by host	3/180	41/18723	0.00712470379269016	0.0176050980563774	0.00800799561692373	HSP90AA1/IL4/STAT1	3
BP	GO:0060612	adipose tissue development	3/180	41/18723	0.00712470379269016	0.0176050980563774	0.00800799561692373	DYRK1B/FTO/PIK3CA	3
BP	GO:1905314	semi-lunar valve development	3/180	41/18723	0.00712470379269016	0.0176050980563774	0.00800799561692373	NOS3/RB1/TGFB1	3
BP	GO:0001570	vasculogenesis	4/180	80/18723	0.00740840905726608	0.0182432603115963	0.0082982752010711	KDR/RASA1/TGFB1/VEGFA	4
BP	GO:0007422	peripheral nervous system development	4/180	80/18723	0.00740840905726608	0.0182432603115963	0.0082982752010711	CDK5/ERBB2/ERBB3/SOD1	4
BP	GO:0009791	post-embryonic development	4/180	80/18723	0.00740840905726608	0.0182432603115963	0.0082982752010711	GABRG2/MTOR/PSEN1/VEGFA	4
BP	GO:0021766	hippocampus development	4/180	80/18723	0.00740840905726608	0.0182432603115963	0.0082982752010711	ALK/CASP3/CDK5/PTEN	4
BP	GO:0032204	regulation of telomere maintenance	4/180	80/18723	0.00740840905726608	0.0182432603115963	0.0082982752010711	MAPK1/MAPK3/MYC/TNKS	4
BP	GO:0048145	regulation of fibroblast proliferation	4/180	80/18723	0.00740840905726608	0.0182432603115963	0.0082982752010711	ESR1/MYC/PRKDC/TP53	4
BP	GO:0031929	TOR signaling	5/180	126/18723	0.00744706734014429	0.0183279655018883	0.00833680488096365	GBA/HIF1A/MTOR/PIK3CA/ROS1	5
BP	GO:0007178	transmembrane receptor protein serine/threonine kinase signaling pathway	9/180	355/18723	0.00752829765944967	0.0185172878964851	0.00842292157859645	CREBBP/FOS/JAK2/MAPK3/PPARG/RUNX2/STAT3/TGFB1/TP53	9
BP	GO:0048588	developmental cell growth	7/180	234/18723	0.00759694410468432	0.018655736204963	0.008485897282788	APP/CDK5/HSP90AA1/MTOR/PRKCZ/SPP1/VEGFA	7
BP	GO:0010591	regulation of lamellipodium assembly	3/180	42/18723	0.00761927673456998	0.018655736204963	0.008485897282788	MTOR/PIK3CA/PIK3R1	3
BP	GO:0014912	negative regulation of smooth muscle cell migration	3/180	42/18723	0.00761927673456998	0.018655736204963	0.008485897282788	ADIPOQ/IGFBP3/NFE2L2	3
BP	GO:0033574	response to testosterone	3/180	42/18723	0.00761927673456998	0.018655736204963	0.008485897282788	AR/GBA/SPP1	3
BP	GO:0035019	somatic stem cell population maintenance	3/180	42/18723	0.00761927673456998	0.018655736204963	0.008485897282788	KIT/MYC/RAF1	3
BP	GO:0043507	positive regulation of JUN kinase activity	3/180	42/18723	0.00761927673456998	0.018655736204963	0.008485897282788	ERN1/PTPN1/TNF	3
BP	GO:0071312	cellular response to alkaloid	3/180	42/18723	0.00761927673456998	0.018655736204963	0.008485897282788	CASP3/ICAM1/MDM2	3
BP	GO:0072595	maintenance of protein localization in organelle	3/180	42/18723	0.00761927673456998	0.018655736204963	0.008485897282788	CDK5/GJA1/HK1	3
BP	GO:0051224	negative regulation of protein transport	5/180	127/18723	0.00769336872739521	0.018799910754015	0.00855147767053607	ADIPOQ/CDK5/IL1B/PTPN11/SREBF1	5
BP	GO:0014032	neural crest cell development	4/180	81/18723	0.00773595093116087	0.018799910754015	0.00855147767053607	HIF1A/MAPK1/MAPK3/RET	4
BP	GO:0030641	regulation of cellular pH	4/180	81/18723	0.00773595093116087	0.018799910754015	0.00855147767053607	CA7/FASLG/MAPK1/MAPK3	4
BP	GO:0048144	fibroblast proliferation	4/180	81/18723	0.00773595093116087	0.018799910754015	0.00855147767053607	ESR1/MYC/PRKDC/TP53	4
BP	GO:0051149	positive regulation of muscle cell differentiation	4/180	81/18723	0.00773595093116087	0.018799910754015	0.00855147767053607	KIT/MDM2/MTOR/TGFB1	4
BP	GO:0003376	sphingosine-1-phosphate receptor signaling pathway	2/180	14/18723	0.00775245041320841	0.018799910754015	0.00855147767053607	PIK3CB/PIK3CG	2
BP	GO:0048148	behavioral response to cocaine	2/180	14/18723	0.00775245041320841	0.018799910754015	0.00855147767053607	ABAT/CDK5	2
BP	GO:0048681	negative regulation of axon regeneration	2/180	14/18723	0.00775245041320841	0.018799910754015	0.00855147767053607	PTEN/SPP1	2
BP	GO:0050966	detection of mechanical stimulus involved in sensory perception of pain	2/180	14/18723	0.00775245041320841	0.018799910754015	0.00855147767053607	BACE1/NTRK1	2
BP	GO:0051917	regulation of fibrinolysis	2/180	14/18723	0.00775245041320841	0.018799910754015	0.00855147767053607	F12/THBD	2
BP	GO:0060080	inhibitory postsynaptic potential	2/180	14/18723	0.00775245041320841	0.018799910754015	0.00855147767053607	ABAT/ADORA2A	2
BP	GO:0060576	intestinal epithelial cell development	2/180	14/18723	0.00775245041320841	0.018799910754015	0.00855147767053607	HIF1A/TYMS	2
BP	GO:0071236	cellular response to antibiotic	2/180	14/18723	0.00775245041320841	0.018799910754015	0.00855147767053607	MDM2/TP53	2
BP	GO:0072540	T-helper 17 cell lineage commitment	2/180	14/18723	0.00775245041320841	0.018799910754015	0.00855147767053607	IL6/STAT3	2
BP	GO:1901857	positive regulation of cellular respiration	2/180	14/18723	0.00775245041320841	0.018799910754015	0.00855147767053607	IFNG/IL4	2
BP	GO:1902036	regulation of hematopoietic stem cell differentiation	2/180	14/18723	0.00775245041320841	0.018799910754015	0.00855147767053607	NFE2L2/PRKDC	2
BP	GO:2001171	positive regulation of ATP biosynthetic process	2/180	14/18723	0.00775245041320841	0.018799910754015	0.00855147767053607	IL4/STAT3	2
BP	GO:0006941	striated muscle contraction	6/180	179/18723	0.00776724771193496	0.018825182905208	0.00856297316322437	ADORA1/CALM2/GJA1/MTOR/PIK3CA/PIK3CG	6
BP	GO:0046395	carboxylic acid catabolic process	7/180	236/18723	0.00794273915076591	0.0192396755780377	0.00875151261336761	ABAT/ADIPOQ/MTOR/NOS2/NOS3/OAT/PON1	7
BP	GO:0002312	B cell activation involved in immune response	4/180	82/18723	0.00807287929509136	0.019500015007009	0.00886993268688486	IL10/IL4/IL6/TGFB1	4
BP	GO:0008543	fibroblast growth factor receptor signaling pathway	4/180	82/18723	0.00807287929509136	0.019500015007009	0.00886993268688486	FGF1/FGF2/PTPN11/RUNX2	4
BP	GO:0060395	SMAD protein signal transduction	4/180	82/18723	0.00807287929509136	0.019500015007009	0.00886993268688486	FOS/JAK2/PPARG/TGFB1	4
BP	GO:0072527	pyrimidine-containing compound metabolic process	4/180	82/18723	0.00807287929509136	0.019500015007009	0.00886993268688486	MAPK1/MTOR/TYMP/TYMS	4
BP	GO:1905897	regulation of response to endoplasmic reticulum stress	4/180	82/18723	0.00807287929509136	0.019500015007009	0.00886993268688486	ERN1/NFE2L2/PIK3R1/PTPN1	4
BP	GO:0031952	regulation of protein autophosphorylation	3/180	43/18723	0.00813365800978925	0.0195808599653684	0.00890670647082627	ADIPOQ/CALM2/VEGFA	3
BP	GO:0042088	T-helper 1 type immune response	3/180	43/18723	0.00813365800978925	0.0195808599653684	0.00890670647082627	IL1B/JAK3/MTOR	3
BP	GO:0046636	negative regulation of alpha-beta T cell activation	3/180	43/18723	0.00813365800978925	0.0195808599653684	0.00890670647082627	ADORA2A/IL4/JAK3	3
BP	GO:0060443	mammary gland morphogenesis	3/180	43/18723	0.00813365800978925	0.0195808599653684	0.00890670647082627	AR/ESR1/PGR	3
BP	GO:0098815	modulation of excitatory postsynaptic potential	3/180	43/18723	0.00813365800978925	0.0195808599653684	0.00890670647082627	APP/PRKCZ/PTEN	3
BP	GO:0098927	vesicle-mediated transport between endosomal compartments	3/180	43/18723	0.00813365800978925	0.0195808599653684	0.00890670647082627	MAP2K1/MAPK1/MAPK3	3
BP	GO:0099504	synaptic vesicle cycle	6/180	181/18723	0.00818202602345109	0.0196862840899813	0.00895466053078746	ADCY1/ADORA2A/BACE1/CDK5/PSEN1/PTEN	6
BP	GO:0007093	mitotic cell cycle checkpoint signaling	5/180	129/18723	0.00820288372354359	0.0197254364330266	0.00897246967848403	CCND1/CDK2/MDM2/PRKDC/TP53	5
BP	GO:1901361	organic cyclic compound catabolic process	11/180	495/18723	0.00853654220986794	0.0205163154116491	0.00933221521208145	CYP19A1/ERN1/FTO/HPRT1/IL6/MTOR/NFE2L2/PRKCA/SPP1/TYMP/UGT1A1	11
BP	GO:0002066	columnar/cuboidal epithelial cell development	3/180	44/18723	0.0086680193452745	0.020742034697935	0.00943488769078303	HIF1A/ROS1/TYMS	3
BP	GO:0005978	glycogen biosynthetic process	3/180	44/18723	0.0086680193452745	0.020742034697935	0.00943488769078303	IGF2/INSR/MTOR	3
BP	GO:0009126	purine nucleoside monophosphate metabolic process	3/180	44/18723	0.0086680193452745	0.020742034697935	0.00943488769078303	HPRT1/IMPDH1/IMPDH2	3
BP	GO:0009250	glucan biosynthetic process	3/180	44/18723	0.0086680193452745	0.020742034697935	0.00943488769078303	IGF2/INSR/MTOR	3
BP	GO:0032620	interleukin-17 production	3/180	44/18723	0.0086680193452745	0.020742034697935	0.00943488769078303	IFNG/IL6/TGFB1	3
BP	GO:0032660	regulation of interleukin-17 production	3/180	44/18723	0.0086680193452745	0.020742034697935	0.00943488769078303	IFNG/IL6/TGFB1	3
BP	GO:0060711	labyrinthine layer development	3/180	44/18723	0.0086680193452745	0.020742034697935	0.00943488769078303	IL10/MAP2K1/MAPK1	3
BP	GO:0016054	organic acid catabolic process	7/180	240/18723	0.00866903263293517	0.020742034697935	0.00943488769078303	ABAT/ADIPOQ/MTOR/NOS2/NOS3/OAT/PON1	7
BP	GO:1903844	regulation of cellular response to transforming growth factor beta stimulus	5/180	131/18723	0.00873536270127426	0.0208775168560455	0.00949651418811044	CREBBP/IL4/PPARG/TGFB1/TP53	5
BP	GO:1904950	negative regulation of establishment of protein localization	5/180	131/18723	0.00873536270127426	0.0208775168560455	0.00949651418811044	ADIPOQ/CDK5/IL1B/PTPN11/SREBF1	5
BP	GO:0042310	vasoconstriction	4/180	84/18723	0.00877531886481991	0.0209497346040262	0.00952936373018296	EGFR/GJA1/ICAM1/SLC6A4	4
BP	GO:0045445	myoblast differentiation	4/180	84/18723	0.00877531886481991	0.0209497346040262	0.00952936373018296	IGFBP3/RB1/TGFB1/TNF	4
BP	GO:0002730	regulation of dendritic cell cytokine production	2/180	15/18723	0.00888895431657859	0.0210922677716057	0.00959419750603512	JAK3/KIT	2
BP	GO:0006089	lactate metabolic process	2/180	15/18723	0.00888895431657859	0.0210922677716057	0.00959419750603512	HIF1A/TP53	2
BP	GO:0014048	regulation of glutamate secretion	2/180	15/18723	0.00888895431657859	0.0210922677716057	0.00959419750603512	ADORA1/ADORA2A	2
BP	GO:0032310	prostaglandin secretion	2/180	15/18723	0.00888895431657859	0.0210922677716057	0.00959419750603512	IL1B/NOS2	2
BP	GO:0042976	activation of Janus kinase activity	2/180	15/18723	0.00888895431657859	0.0210922677716057	0.00959419750603512	IL4/JAK2	2
BP	GO:0043518	negative regulation of DNA damage response, signal transduction by p53 class mediator	2/180	15/18723	0.00888895431657859	0.0210922677716057	0.00959419750603512	DYRK1A/MDM2	2
BP	GO:0045064	T-helper 2 cell differentiation	2/180	15/18723	0.00888895431657859	0.0210922677716057	0.00959419750603512	IL4/PRKCZ	2
BP	GO:0045475	locomotor rhythm	2/180	15/18723	0.00888895431657859	0.0210922677716057	0.00959419750603512	MTOR/PTEN	2
BP	GO:0045725	positive regulation of glycogen biosynthetic process	2/180	15/18723	0.00888895431657859	0.0210922677716057	0.00959419750603512	IGF2/INSR	2
BP	GO:0072075	metanephric mesenchyme development	2/180	15/18723	0.00888895431657859	0.0210922677716057	0.00959419750603512	MYC/STAT1	2
BP	GO:0072224	metanephric glomerulus development	2/180	15/18723	0.00888895431657859	0.0210922677716057	0.00959419750603512	ADIPOQ/RET	2
BP	GO:0045667	regulation of osteoblast differentiation	5/180	132/18723	0.00901036728796982	0.0213685777689339	0.00971988207992567	FGF2/IL6/PPARG/RUNX2/TNF	5
BP	GO:0002040	sprouting angiogenesis	6/180	185/18723	0.00905901977960447	0.0214721229156245	0.00976698145297069	FGF1/FGF2/IL10/KDR/PIK3CB/VEGFA	6
BP	GO:0001656	metanephros development	4/180	85/18723	0.00914103688253556	0.0216188788722749	0.0098337360404118	ADIPOQ/MYC/RET/STAT1	4
BP	GO:0002709	regulation of T cell mediated immunity	4/180	85/18723	0.00914103688253556	0.0216188788722749	0.0098337360404118	IL1B/IL4/IL6/PRKCZ	4
BP	GO:0055072	iron ion homeostasis	4/180	85/18723	0.00914103688253556	0.0216188788722749	0.0098337360404118	HIF1A/IFNG/MYC/SOD1	4
BP	GO:0097194	execution phase of apoptosis	4/180	85/18723	0.00914103688253556	0.0216188788722749	0.0098337360404118	CASP3/FASLG/IL6/TP53	4
BP	GO:0022602	ovulation cycle process	3/180	45/18723	0.00922252179248732	0.02172797850563	0.00988336197165731	CASP3/ESR1/PGR	3
BP	GO:0030850	prostate gland development	3/180	45/18723	0.00922252179248732	0.02172797850563	0.00988336197165731	AR/ESR1/PTEN	3
BP	GO:0031670	cellular response to nutrient	3/180	45/18723	0.00922252179248732	0.02172797850563	0.00988336197165731	MDM2/PIM1/TNKS	3
BP	GO:0035272	exocrine system development	3/180	45/18723	0.00922252179248732	0.02172797850563	0.00988336197165731	IGF2/TGFB1/TNF	3
BP	GO:0035987	endodermal cell differentiation	3/180	45/18723	0.00922252179248732	0.02172797850563	0.00988336197165731	MMP2/MMP8/MMP9	3
BP	GO:0060119	inner ear receptor cell development	3/180	45/18723	0.00922252179248732	0.02172797850563	0.00988336197165731	GABRA5/GABRB2/SOD1	3
BP	GO:0071364	cellular response to epidermal growth factor stimulus	3/180	45/18723	0.00922252179248732	0.02172797850563	0.00988336197165731	EGFR/ERBB2/PTPN11	3
BP	GO:0016358	dendrite development	7/180	243/18723	0.00924498147954709	0.0217494224314114	0.00989311612713642	ALK/APP/CDK5/HPRT1/MTOR/PSEN1/PTEN	7
BP	GO:0001701	in utero embryonic development	9/180	367/18723	0.00924679070828719	0.0217494224314114	0.00989311612713642	AR/CCNB2/HIF1A/IGF2/IL10/MAP2K1/MAPK1/TP53/VEGFA	9
BP	GO:0009615	response to virus	9/180	367/18723	0.00924679070828719	0.0217494224314114	0.00989311612713642	DUOX2/HIF1A/HSP90AA1/IFNG/IL4/IL6/ODC1/STAT1/TNF	9
BP	GO:0031345	negative regulation of cell projection organization	6/180	186/18723	0.00928838118515077	0.0218233838659304	0.00992675881640478	CDK5/LIMK2/MDM2/PSEN1/PTEN/SPP1	6
BP	GO:0043123	positive regulation of I-kappaB kinase/NF-kappaB signaling	6/180	186/18723	0.00928838118515077	0.0218233838659304	0.00992675881640478	ADIPOQ/BRD4/FASLG/GAPDH/GJA1/TNF	6
BP	GO:0014031	mesenchymal cell development	4/180	86/18723	0.00951655497804763	0.0223350897520791	0.0101595174457694	HIF1A/MAPK1/MAPK3/RET	4
BP	GO:0046928	regulation of neurotransmitter secretion	4/180	86/18723	0.00951655497804763	0.0223350897520791	0.0101595174457694	ADCY1/ADORA2A/BACE1/CDK5	4
BP	GO:0032434	regulation of proteasomal ubiquitin-dependent protein catabolic process	5/180	134/18723	0.00957820953594609	0.0224552901491227	0.010214192759113	CDK2/GBA/MDM2/NFE2L2/PSEN1	5
BP	GO:0042552	myelination	5/180	134/18723	0.00957820953594609	0.0224552901491227	0.010214192759113	ERBB2/MTOR/PTEN/SOD1/TYMP	5
BP	GO:0030308	negative regulation of cell growth	6/180	188/18723	0.0097595135414416	0.022867879768672	0.0104018665712303	CDK5/GJA1/RB1/SPP1/TGFB1/TP53	6
BP	GO:0007157	heterophilic cell-cell adhesion via plasma membrane cell adhesion molecules	3/180	46/18723	0.00979731596635037	0.022931476217214	0.0104307945601313	ICAM1/SELE/VCAM1	3
BP	GO:0031294	lymphocyte costimulation	3/180	46/18723	0.00979731596635037	0.022931476217214	0.0104307945601313	IL4/PIK3CA/PTPN11	3
BP	GO:0009581	detection of external stimulus	5/180	135/18723	0.00987116680321394	0.0230917670404711	0.0105037057251794	ADORA1/BACE1/GRK1/KIT/NTRK1	5
BP	GO:0048041	focal adhesion assembly	4/180	87/18723	0.00990197160442912	0.0231512401316598	0.0105307581307973	KDR/PTEN/PTPN11/VEGFA	4
BP	GO:0046578	regulation of Ras protein signal transduction	6/180	189/18723	0.0100013621402497	0.0232987717146521	0.0105978655258358	MET/NTRK1/PIK3CB/PIK3CG/RAF1/RASA1	6
BP	GO:0001977	renal system process involved in regulation of blood volume	2/180	16/18723	0.0100950512496773	0.0232987717146521	0.0105978655258358	ADORA1/GJA1	2
BP	GO:0002371	dendritic cell cytokine production	2/180	16/18723	0.0100950512496773	0.0232987717146521	0.0105978655258358	JAK3/KIT	2
BP	GO:0009415	response to water	2/180	16/18723	0.0100950512496773	0.0232987717146521	0.0105978655258358	NTRK1/PIK3CA	2
BP	GO:0010225	response to UV-C	2/180	16/18723	0.0100950512496773	0.0232987717146521	0.0105978655258358	MDM2/TP53	2
BP	GO:0010649	regulation of cell communication by electrical coupling	2/180	16/18723	0.0100950512496773	0.0232987717146521	0.0105978655258358	CALM2/GJA1	2
BP	GO:0017014	protein nitrosylation	2/180	16/18723	0.0100950512496773	0.0232987717146521	0.0105978655258358	GAPDH/NOS2	2
BP	GO:0018119	peptidyl-cysteine S-nitrosylation	2/180	16/18723	0.0100950512496773	0.0232987717146521	0.0105978655258358	GAPDH/NOS2	2
BP	GO:0019377	glycolipid catabolic process	2/180	16/18723	0.0100950512496773	0.0232987717146521	0.0105978655258358	FUCA1/GBA	2
BP	GO:0030949	positive regulation of vascular endothelial growth factor receptor signaling pathway	2/180	16/18723	0.0100950512496773	0.0232987717146521	0.0105978655258358	HIF1A/IL1B	2
BP	GO:0034393	positive regulation of smooth muscle cell apoptotic process	2/180	16/18723	0.0100950512496773	0.0232987717146521	0.0105978655258358	IFNG/PPARG	2
BP	GO:0044065	regulation of respiratory system process	2/180	16/18723	0.0100950512496773	0.0232987717146521	0.0105978655258358	ADORA1/FTO	2
BP	GO:0050965	detection of temperature stimulus involved in sensory perception of pain	2/180	16/18723	0.0100950512496773	0.0232987717146521	0.0105978655258358	ADORA1/NTRK1	2
BP	GO:0051969	regulation of transmission of nerve impulse	2/180	16/18723	0.0100950512496773	0.0232987717146521	0.0105978655258358	GBA/TYMP	2
BP	GO:0070230	positive regulation of lymphocyte apoptotic process	2/180	16/18723	0.0100950512496773	0.0232987717146521	0.0105978655258358	IL10/TP53	2
BP	GO:0070571	negative regulation of neuron projection regeneration	2/180	16/18723	0.0100950512496773	0.0232987717146521	0.0105978655258358	PTEN/SPP1	2
BP	GO:0071361	cellular response to ethanol	2/180	16/18723	0.0100950512496773	0.0232987717146521	0.0105978655258358	PTEN/UGT1A1	2
BP	GO:0071639	positive regulation of monocyte chemotactic protein-1 production	2/180	16/18723	0.0100950512496773	0.0232987717146521	0.0105978655258358	ADIPOQ/IL1B	2
BP	GO:0071732	cellular response to nitric oxide	2/180	16/18723	0.0100950512496773	0.0232987717146521	0.0105978655258358	CDK2/MMP3	2
BP	GO:0090520	sphingolipid mediated signaling pathway	2/180	16/18723	0.0100950512496773	0.0232987717146521	0.0105978655258358	PIK3CB/PIK3CG	2
BP	GO:0097284	hepatocyte apoptotic process	2/180	16/18723	0.0100950512496773	0.0232987717146521	0.0105978655258358	PIK3CG/RB1	2
BP	GO:0099509	regulation of presynaptic cytosolic calcium ion concentration	2/180	16/18723	0.0100950512496773	0.0232987717146521	0.0105978655258358	ADORA1/CDK5	2
BP	GO:1905906	regulation of amyloid fibril formation	2/180	16/18723	0.0100950512496773	0.0232987717146521	0.0105978655258358	APP/PSEN1	2
BP	GO:2000846	regulation of corticosteroid hormone secretion	2/180	16/18723	0.0100950512496773	0.0232987717146521	0.0105978655258358	PTPN11/REN	2
BP	GO:0000280	nuclear division	10/180	439/18723	0.0101521156677084	0.0234179097064244	0.0106520575850261	CCNB2/EGF/IGF2/IL1A/IL1B/INSR/NUF2/PDE3A/RB1/TNKS	10
BP	GO:0007272	ensheathment of neurons	5/180	136/18723	0.0101702270160318	0.0234220110401332	0.0106539231504582	ERBB2/MTOR/PTEN/SOD1/TYMP	5
BP	GO:0008366	axon ensheathment	5/180	136/18723	0.0101702270160318	0.0234220110401332	0.0106539231504582	ERBB2/MTOR/PTEN/SOD1/TYMP	5
BP	GO:1903305	regulation of regulated secretory pathway	5/180	136/18723	0.0101702270160318	0.0234220110401332	0.0106539231504582	ADCY1/ADORA2A/BACE1/CDK5/IL4	5
BP	GO:0030101	natural killer cell activation	4/180	88/18723	0.010297383205568	0.0236894879948414	0.0107755898559814	AXL/MERTK/PIK3CD/TYRO3	4
BP	GO:1901657	glycosyl compound metabolic process	4/180	88/18723	0.010297383205568	0.0236894879948414	0.0107755898559814	FUCA1/GBA/HPRT1/TYMP	4
BP	GO:0007595	lactation	3/180	47/18723	0.0103925422801411	0.0237938887116376	0.0108230784004831	CCND1/HIF1A/VEGFA	3
BP	GO:0031641	regulation of myelination	3/180	47/18723	0.0103925422801411	0.0237938887116376	0.0108230784004831	MTOR/PTEN/TYMP	3
BP	GO:0035850	epithelial cell differentiation involved in kidney development	3/180	47/18723	0.0103925422801411	0.0237938887116376	0.0108230784004831	ADIPOQ/MMP9/STAT1	3
BP	GO:0045581	negative regulation of T cell differentiation	3/180	47/18723	0.0103925422801411	0.0237938887116376	0.0108230784004831	ERBB2/IL4/JAK3	3
BP	GO:0045601	regulation of endothelial cell differentiation	3/180	47/18723	0.0103925422801411	0.0237938887116376	0.0108230784004831	IL1B/TNF/VEGFA	3
BP	GO:0045747	positive regulation of Notch signaling pathway	3/180	47/18723	0.0103925422801411	0.0237938887116376	0.0108230784004831	KIT/NOS3/STAT3	3
BP	GO:0048483	autonomic nervous system development	3/180	47/18723	0.0103925422801411	0.0237938887116376	0.0108230784004831	NTRK1/RET/VCAM1	3
BP	GO:0097028	dendritic cell differentiation	3/180	47/18723	0.0103925422801411	0.0237938887116376	0.0108230784004831	AXL/IL4/PSEN1	3
BP	GO:1900744	regulation of p38MAPK cascade	3/180	47/18723	0.0103925422801411	0.0237938887116376	0.0108230784004831	IL1B/NCF1/VEGFA	3
BP	GO:0010977	negative regulation of neuron projection development	5/180	137/18723	0.0104754486285724	0.0239582030835293	0.0108978197490227	CDK5/MDM2/PSEN1/PTEN/SPP1	5
BP	GO:0034754	cellular hormone metabolic process	5/180	137/18723	0.0104754486285724	0.0239582030835293	0.0108978197490227	CYP19A1/ESR1/SPP1/TTR/UGT1A1	5
BP	GO:0050821	protein stabilization	6/180	191/18723	0.0104978170165353	0.0239966040409855	0.0109152871154645	GAPDH/HSP90AA1/PIK3R1/PIM1/PTEN/TP53	6
BP	GO:0070588	calcium ion transmembrane transport	8/180	312/18723	0.0107836343806044	0.0246181425872555	0.0111980051064885	CALM2/CDK5/DRD1/FASLG/FGF2/HTT/PIK3CG/PSEN1	8
BP	GO:0009582	detection of abiotic stimulus	5/180	138/18723	0.0107868895343971	0.0246181425872555	0.0111980051064885	ADORA1/BACE1/GRK1/KIT/NTRK1	5
BP	GO:0055076	transition metal ion homeostasis	5/180	138/18723	0.0107868895343971	0.0246181425872555	0.0111980051064885	APP/HIF1A/IFNG/MYC/SOD1	5
BP	GO:0016055	Wnt signaling pathway	10/180	444/18723	0.0109295586961444	0.0249305204193071	0.0113400957839663	APP/CCND1/EGF/EGFR/FGF2/PSEN1/PTEN/TERT/TGFB1/TNKS	10
BP	GO:0033628	regulation of cell adhesion mediated by integrin	3/180	48/18723	0.0110083311764123	0.0250438078904949	0.0113916266286012	PIK3CG/PTPN11/RET	3
BP	GO:0048146	positive regulation of fibroblast proliferation	3/180	48/18723	0.0110083311764123	0.0250438078904949	0.0113916266286012	ESR1/MYC/PRKDC	3
BP	GO:1902003	regulation of amyloid-beta formation	3/180	48/18723	0.0110083311764123	0.0250438078904949	0.0113916266286012	CASP3/IFNG/TNF	3
BP	GO:1903053	regulation of extracellular matrix organization	3/180	48/18723	0.0110083311764123	0.0250438078904949	0.0113916266286012	IL6/RB1/TGFB1	3
BP	GO:2001238	positive regulation of extrinsic apoptotic signaling pathway	3/180	48/18723	0.0110083311764123	0.0250438078904949	0.0113916266286012	PTEN/RET/TNF	3
BP	GO:0032436	positive regulation of proteasomal ubiquitin-dependent protein catabolic process	4/180	90/18723	0.0111185669808451	0.0252545275351613	0.0114874762504257	GBA/MDM2/NFE2L2/PSEN1	4
BP	GO:0045638	negative regulation of myeloid cell differentiation	4/180	90/18723	0.0111185669808451	0.0252545275351613	0.0114874762504257	ADIPOQ/IL4/MYC/PIK3R1	4
BP	GO:0097581	lamellipodium organization	4/180	90/18723	0.0111185669808451	0.0252545275351613	0.0114874762504257	KIT/MTOR/PIK3CA/PIK3R1	4
BP	GO:0198738	cell-cell signaling by wnt	10/180	446/18723	0.0112529121199381	0.0255461888865297	0.0116201436639161	APP/CCND1/EGF/EGFR/FGF2/PSEN1/PTEN/TERT/TGFB1/TNKS	10
BP	GO:0008340	determination of adult lifespan	2/180	17/18723	0.0113693133660835	0.0255675829068955	0.011629875119019	GBA/TP53	2
BP	GO:0010715	regulation of extracellular matrix disassembly	2/180	17/18723	0.0113693133660835	0.0255675829068955	0.011629875119019	IL6/TGFB1	2
BP	GO:0016264	gap junction assembly	2/180	17/18723	0.0113693133660835	0.0255675829068955	0.011629875119019	GJA1/IL1B	2
BP	GO:0035855	megakaryocyte development	2/180	17/18723	0.0113693133660835	0.0255675829068955	0.011629875119019	KIT/PTPN11	2
BP	GO:0042053	regulation of dopamine metabolic process	2/180	17/18723	0.0113693133660835	0.0255675829068955	0.011629875119019	ABAT/HPRT1	2
BP	GO:0042069	regulation of catecholamine metabolic process	2/180	17/18723	0.0113693133660835	0.0255675829068955	0.011629875119019	ABAT/HPRT1	2
BP	GO:0042953	lipoprotein transport	2/180	17/18723	0.0113693133660835	0.0255675829068955	0.011629875119019	MTTP/PPARG	2
BP	GO:0046827	positive regulation of protein export from nucleus	2/180	17/18723	0.0113693133660835	0.0255675829068955	0.011629875119019	IL1B/MDM2	2
BP	GO:0060263	regulation of respiratory burst	2/180	17/18723	0.0113693133660835	0.0255675829068955	0.011629875119019	INSR/NCF1	2
BP	GO:0060644	mammary gland epithelial cell differentiation	2/180	17/18723	0.0113693133660835	0.0255675829068955	0.011629875119019	FGF2/HIF1A	2
BP	GO:0060977	coronary vasculature morphogenesis	2/180	17/18723	0.0113693133660835	0.0255675829068955	0.011629875119019	FGF2/VEGFA	2
BP	GO:0070875	positive regulation of glycogen metabolic process	2/180	17/18723	0.0113693133660835	0.0255675829068955	0.011629875119019	IGF2/INSR	2
BP	GO:0090399	replicative senescence	2/180	17/18723	0.0113693133660835	0.0255675829068955	0.011629875119019	TERT/TP53	2
BP	GO:0090494	dopamine uptake	2/180	17/18723	0.0113693133660835	0.0255675829068955	0.011629875119019	DRD1/SLC6A2	2
BP	GO:1900034	regulation of cellular response to heat	2/180	17/18723	0.0113693133660835	0.0255675829068955	0.011629875119019	CREBBP/MTOR	2
BP	GO:1902894	negative regulation of pri-miRNA transcription by RNA polymerase II	2/180	17/18723	0.0113693133660835	0.0255675829068955	0.011629875119019	PPARG/TGFB1	2
BP	GO:2000696	regulation of epithelial cell differentiation involved in kidney development	2/180	17/18723	0.0113693133660835	0.0255675829068955	0.011629875119019	MMP9/STAT1	2
BP	GO:2000811	negative regulation of anoikis	2/180	17/18723	0.0113693133660835	0.0255675829068955	0.011629875119019	MCL1/PIK3CA	2
BP	GO:0002065	columnar/cuboidal epithelial cell differentiation	4/180	91/18723	0.011544521879558	0.0259209463078594	0.011790608819964	FGF2/HIF1A/ROS1/TYMS	4
BP	GO:0006885	regulation of pH	4/180	91/18723	0.011544521879558	0.0259209463078594	0.011790608819964	CA7/FASLG/MAPK1/MAPK3	4
BP	GO:0014033	neural crest cell differentiation	4/180	91/18723	0.011544521879558	0.0259209463078594	0.011790608819964	HIF1A/MAPK1/MAPK3/RET	4
BP	GO:0002204	somatic recombination of immunoglobulin genes involved in immune response	3/180	49/18723	0.0116448033539979	0.0260916375150515	0.0118682507867774	IL10/IL4/TGFB1	3
BP	GO:0002208	somatic diversification of immunoglobulins involved in immune response	3/180	49/18723	0.0116448033539979	0.0260916375150515	0.0118682507867774	IL10/IL4/TGFB1	3
BP	GO:0045190	isotype switching	3/180	49/18723	0.0116448033539979	0.0260916375150515	0.0118682507867774	IL10/IL4/TGFB1	3
BP	GO:0072091	regulation of stem cell proliferation	3/180	49/18723	0.0116448033539979	0.0260916375150515	0.0118682507867774	GJA1/PIM1/TERT	3
BP	GO:0034502	protein localization to chromosome	4/180	92/18723	0.0119808371805607	0.02681662931882	0.0121980263533941	ESR1/RB1/TERT/TNKS	4
BP	GO:1903351	cellular response to dopamine	4/180	92/18723	0.0119808371805607	0.02681662931882	0.0121980263533941	ALK/DRD1/MAPK1/MAPK3	4
BP	GO:0097553	calcium ion transmembrane import into cytosol	5/180	142/18723	0.0120959837149219	0.0270602818209016	0.0123088560779701	CALM2/DRD1/FASLG/FGF2/HTT	5
BP	GO:0015872	dopamine transport	3/180	50/18723	0.01230206999116	0.0274641956938091	0.0124925835706259	ABAT/DRD1/SLC6A2	3
BP	GO:0045058	T cell selection	3/180	50/18723	0.01230206999116	0.0274641956938091	0.0124925835706259	IL6/MTOR/STAT3	3
BP	GO:0060337	type I interferon signaling pathway	3/180	50/18723	0.01230206999116	0.0274641956938091	0.0124925835706259	PTPN1/PTPN11/STAT1	3
BP	GO:1902930	regulation of alcohol biosynthetic process	3/180	50/18723	0.01230206999116	0.0274641956938091	0.0124925835706259	FGF1/SOD1/SREBF1	3
BP	GO:0007179	transforming growth factor beta receptor signaling pathway	6/180	198/18723	0.0123733553643617	0.0276090118140478	0.012558455788572	CREBBP/FOS/PPARG/STAT3/TGFB1/TP53	6
BP	GO:1901796	regulation of signal transduction by p53 class mediator	4/180	93/18723	0.012427599099629	0.0277013115681886	0.012600439992479	DYRK1A/MDM2/MTOR/TP53	4
BP	GO:1903350	response to dopamine	4/180	93/18723	0.012427599099629	0.0277013115681886	0.012600439992479	ALK/DRD1/MAPK1/MAPK3	4
BP	GO:0001956	positive regulation of neurotransmitter secretion	2/180	18/18723	0.0127103335747637	0.0280553386550197	0.0127614755828823	ADORA2A/CDK5	2
BP	GO:0002076	osteoblast development	2/180	18/18723	0.0127103335747637	0.0280553386550197	0.0127614755828823	ACHE/RUNX2	2
BP	GO:0009125	nucleoside monophosphate catabolic process	2/180	18/18723	0.0127103335747637	0.0280553386550197	0.0127614755828823	HPRT1/TYMP	2
BP	GO:0010663	positive regulation of striated muscle cell apoptotic process	2/180	18/18723	0.0127103335747637	0.0280553386550197	0.0127614755828823	PTEN/TP53	2
BP	GO:0010666	positive regulation of cardiac muscle cell apoptotic process	2/180	18/18723	0.0127103335747637	0.0280553386550197	0.0127614755828823	PTEN/TP53	2
BP	GO:0015732	prostaglandin transport	2/180	18/18723	0.0127103335747637	0.0280553386550197	0.0127614755828823	IL1B/NOS2	2
BP	GO:0030889	negative regulation of B cell proliferation	2/180	18/18723	0.0127103335747637	0.0280553386550197	0.0127614755828823	CASP3/IL10	2
BP	GO:0035930	corticosteroid hormone secretion	2/180	18/18723	0.0127103335747637	0.0280553386550197	0.0127614755828823	PTPN11/REN	2
BP	GO:0036499	PERK-mediated unfolded protein response	2/180	18/18723	0.0127103335747637	0.0280553386550197	0.0127614755828823	NFE2L2/PTPN1	2
BP	GO:0042136	neurotransmitter biosynthetic process	2/180	18/18723	0.0127103335747637	0.0280553386550197	0.0127614755828823	ACHE/SLC6A4	2
BP	GO:0043217	myelin maintenance	2/180	18/18723	0.0127103335747637	0.0280553386550197	0.0127614755828823	PTEN/SOD1	2
BP	GO:0044872	lipoprotein localization	2/180	18/18723	0.0127103335747637	0.0280553386550197	0.0127614755828823	MTTP/PPARG	2
BP	GO:0045187	regulation of circadian sleep/wake cycle, sleep	2/180	18/18723	0.0127103335747637	0.0280553386550197	0.0127614755828823	ADORA1/ADORA2A	2
BP	GO:0045623	negative regulation of T-helper cell differentiation	2/180	18/18723	0.0127103335747637	0.0280553386550197	0.0127614755828823	IL4/JAK3	2
BP	GO:0046112	nucleobase biosynthetic process	2/180	18/18723	0.0127103335747637	0.0280553386550197	0.0127614755828823	HPRT1/MTOR	2
BP	GO:0060008	Sertoli cell differentiation	2/180	18/18723	0.0127103335747637	0.0280553386550197	0.0127614755828823	ICAM1/NTRK1	2
BP	GO:0060602	branch elongation of an epithelium	2/180	18/18723	0.0127103335747637	0.0280553386550197	0.0127614755828823	ESR1/FGF1	2
BP	GO:0090493	catecholamine uptake	2/180	18/18723	0.0127103335747637	0.0280553386550197	0.0127614755828823	DRD1/SLC6A2	2
BP	GO:1902170	cellular response to reactive nitrogen species	2/180	18/18723	0.0127103335747637	0.0280553386550197	0.0127614755828823	CDK2/MMP3	2
BP	GO:0032091	negative regulation of protein binding	4/180	94/18723	0.012884891778264	0.0284114835623227	0.0129234745020328	ADIPOQ/IL10/MAPK3/MAPK8	4
BP	GO:0045185	maintenance of protein location	4/180	94/18723	0.012884891778264	0.0284114835623227	0.0129234745020328	CDK5/GJA1/HK1/IL10	4
BP	GO:0045216	cell-cell junction organization	6/180	200/18723	0.012949870705527	0.0285255216462762	0.0129753467763898	GJA1/IL1B/PRKCA/TGFB1/TNF/VEGFA	6
BP	GO:0099003	vesicle-mediated transport in synapse	6/180	200/18723	0.012949870705527	0.0285255216462762	0.0129753467763898	ADCY1/ADORA2A/BACE1/CDK5/PSEN1/PTEN	6
BP	GO:0043124	negative regulation of I-kappaB kinase/NF-kappaB signaling	3/180	51/18723	0.0129802329649362	0.02853396127499	0.0129791856933633	ADIPOQ/ESR1/STAT1	3
BP	GO:0045661	regulation of myoblast differentiation	3/180	51/18723	0.0129802329649362	0.02853396127499	0.0129791856933633	IGFBP3/TGFB1/TNF	3
BP	GO:0050982	detection of mechanical stimulus	3/180	51/18723	0.0129802329649362	0.02853396127499	0.0129791856933633	BACE1/KIT/NTRK1	3
BP	GO:0071622	regulation of granulocyte chemotaxis	3/180	51/18723	0.0129802329649362	0.02853396127499	0.0129791856933633	IL4/MAPK1/MAPK3	3
BP	GO:0007269	neurotransmitter secretion	5/180	145/18723	0.0131458563189355	0.0288685420541402	0.0131313757808233	ADCY1/ADORA2A/BACE1/CDK5/PSEN1	5
BP	GO:0099643	signal release from synapse	5/180	145/18723	0.0131458563189355	0.0288685420541402	0.0131313757808233	ADCY1/ADORA2A/BACE1/CDK5/PSEN1	5
BP	GO:0006631	fatty acid metabolic process	9/180	390/18723	0.0133523568132076	0.0292781518266713	0.0133176941559084	ADIPOQ/EIF6/GSTM1/IL1B/MAPK3/MTOR/PPARG/SCD/SREBF1	9
BP	GO:0007044	cell-substrate junction assembly	4/180	95/18723	0.013352797276599	0.0292781518266713	0.0133176941559084	KDR/PTEN/PTPN11/VEGFA	4
BP	GO:0048709	oligodendrocyte differentiation	4/180	95/18723	0.013352797276599	0.0292781518266713	0.0133176941559084	CDK5/ERBB2/MTOR/PTEN	4
BP	GO:0007189	adenylate cyclase-activating G protein-coupled receptor signaling pathway	5/180	146/18723	0.0135090648585446	0.0296057040353841	0.0134666871716409	ADCY1/ADORA2A/DRD1/PRKCA/PTGFR	5
BP	GO:0016051	carbohydrate biosynthetic process	6/180	202/18723	0.013544989441152	0.0296542211581861	0.0134887560579089	ADIPOQ/EGF/IGF2/INSR/MTOR/TGFB1	6
BP	GO:0017157	regulation of exocytosis	6/180	202/18723	0.013544989441152	0.0296542211581861	0.0134887560579089	ADCY1/ADORA2A/BACE1/CDK5/IFNG/IL4	6
BP	GO:0002218	activation of innate immune response	3/180	52/18723	0.0136793850667404	0.02985728795389	0.0135811246436863	CREBBP/HSP90AA1/PRKDC	3
BP	GO:0032206	positive regulation of telomere maintenance	3/180	52/18723	0.0136793850667404	0.02985728795389	0.0135811246436863	MAPK1/MAPK3/TNKS	3
BP	GO:0035176	social behavior	3/180	52/18723	0.0136793850667404	0.02985728795389	0.0135811246436863	MTOR/PTEN/SLC6A4	3
BP	GO:0043392	negative regulation of DNA binding	3/180	52/18723	0.0136793850667404	0.02985728795389	0.0135811246436863	JAK2/PSEN1/TNKS	3
BP	GO:0071357	cellular response to type I interferon	3/180	52/18723	0.0136793850667404	0.02985728795389	0.0135811246436863	PTPN1/PTPN11/STAT1	3
BP	GO:0072132	mesenchyme morphogenesis	3/180	52/18723	0.0136793850667404	0.02985728795389	0.0135811246436863	MDM2/MYC/NOS3	3
BP	GO:0043588	skin development	7/180	263/18723	0.013824720359786	0.0301584712268334	0.0137181232745316	CASP3/EGFR/GBA/MAP2K1/MET/PSEN1/TNF	7
BP	GO:0044264	cellular polysaccharide metabolic process	4/180	96/18723	0.0138313955673041	0.0301584712268334	0.0137181232745316	IGF2/INSR/MTOR/PYGM	4
BP	GO:0051701	biological process involved in interaction with host	6/180	203/18723	0.0138496150074491	0.0301828995755047	0.0137292349484605	AXL/EGFR/ICAM1/INSR/RXRA/TYRO3	6
BP	GO:0016331	morphogenesis of embryonic epithelium	5/180	147/18723	0.0138789867283486	0.0302315953951168	0.0137513851181879	AR/CASP3/HIF1A/RET/TGFB1	5
BP	GO:0002902	regulation of B cell apoptotic process	2/180	19/18723	0.0141167252766111	0.0304106921081527	0.0138328504805735	IL10/PTEN	2
BP	GO:0006007	glucose catabolic process	2/180	19/18723	0.0141167252766111	0.0304106921081527	0.0138328504805735	HK1/TP53	2
BP	GO:0006144	purine nucleobase metabolic process	2/180	19/18723	0.0141167252766111	0.0304106921081527	0.0138328504805735	HPRT1/TTR	2
BP	GO:0006977	DNA damage response, signal transduction by p53 class mediator resulting in cell cycle arrest	2/180	19/18723	0.0141167252766111	0.0304106921081527	0.0138328504805735	MDM2/TP53	2
BP	GO:0010759	positive regulation of macrophage chemotaxis	2/180	19/18723	0.0141167252766111	0.0304106921081527	0.0138328504805735	MAPK1/MAPK3	2
BP	GO:0010829	negative regulation of glucose transmembrane transport	2/180	19/18723	0.0141167252766111	0.0304106921081527	0.0138328504805735	IL1B/TNF	2
BP	GO:0032026	response to magnesium ion	2/180	19/18723	0.0141167252766111	0.0304106921081527	0.0138328504805735	CCND1/MDM2	2
BP	GO:0032616	interleukin-13 production	2/180	19/18723	0.0141167252766111	0.0304106921081527	0.0138328504805735	IL4/PRKCZ	2
BP	GO:0032656	regulation of interleukin-13 production	2/180	19/18723	0.0141167252766111	0.0304106921081527	0.0138328504805735	IL4/PRKCZ	2
BP	GO:0032695	negative regulation of interleukin-12 production	2/180	19/18723	0.0141167252766111	0.0304106921081527	0.0138328504805735	IL10/JAK3	2
BP	GO:0035313	wound healing, spreading of epidermal cells	2/180	19/18723	0.0141167252766111	0.0304106921081527	0.0138328504805735	MTOR/PTEN	2
BP	GO:0036498	IRE1-mediated unfolded protein response	2/180	19/18723	0.0141167252766111	0.0304106921081527	0.0138328504805735	ERN1/PTPN1	2
BP	GO:0044003	modulation by symbiont of host process	2/180	19/18723	0.0141167252766111	0.0304106921081527	0.0138328504805735	INSR/RXRA	2
BP	GO:0044320	cellular response to leptin stimulus	2/180	19/18723	0.0141167252766111	0.0304106921081527	0.0138328504805735	PTEN/STAT3	2
BP	GO:0046716	muscle cell cellular homeostasis	2/180	19/18723	0.0141167252766111	0.0304106921081527	0.0138328504805735	HIF1A/SOD1	2
BP	GO:0048245	eosinophil chemotaxis	2/180	19/18723	0.0141167252766111	0.0304106921081527	0.0138328504805735	CCL2/IL4	2
BP	GO:0050961	detection of temperature stimulus involved in sensory perception	2/180	19/18723	0.0141167252766111	0.0304106921081527	0.0138328504805735	ADORA1/NTRK1	2
BP	GO:0070233	negative regulation of T cell apoptotic process	2/180	19/18723	0.0141167252766111	0.0304106921081527	0.0138328504805735	HIF1A/JAK3	2
BP	GO:0072074	kidney mesenchyme development	2/180	19/18723	0.0141167252766111	0.0304106921081527	0.0138328504805735	MYC/STAT1	2
BP	GO:1903204	negative regulation of oxidative stress-induced neuron death	2/180	19/18723	0.0141167252766111	0.0304106921081527	0.0138328504805735	HIF1A/IL10	2
BP	GO:1903978	regulation of microglial cell activation	2/180	19/18723	0.0141167252766111	0.0304106921081527	0.0138328504805735	IL6/MMP8	2
BP	GO:2000831	regulation of steroid hormone secretion	2/180	19/18723	0.0141167252766111	0.0304106921081527	0.0138328504805735	PTPN11/REN	2
BP	GO:0030111	regulation of Wnt signaling pathway	8/180	328/18723	0.0142216673962469	0.0306214279973244	0.0139287074915036	APP/EGF/EGFR/FGF2/PSEN1/TERT/TGFB1/TNKS	8
BP	GO:0006721	terpenoid metabolic process	4/180	97/18723	0.0143207645304596	0.0307885702199086	0.0140047351388118	EGFR/FDFT1/TTR/UGT1A1	4
[truncated: 742 more rows]
