# Supplementary material for: Mechanism of Chinese botanical drug Dizhi pill for myopia: An integrated study based on bioinformatics and network analysis
Source: Medicine (Baltimore). 2023 Sep 22;102(38):e34753. doi: 10.1097/MD.0000000000034753 (PMC10519534; doi:10.1097/MD.0000000000034753)
Supplement: Supplementary file 10 [file medi-102-e34753-s010.xls]

ID	Description	GeneRatio	BgRatio	pvalue	p.adjust	qvalue	geneID	Count
hsa04933	AGE-RAGE signaling pathway in diabetic complications	28/162	100/8157	3.04089838401759e-25	8.08878970148679e-23	3.04089838401759e-23	CASP3/CCL2/CCND1/ICAM1/IL1A/IL1B/IL6/JAK2/MAPK1/MAPK3/MAPK8/MMP2/NOS3/PIK3CA/PIK3CB/PIK3CD/PIK3R1/PIM1/PRKCA/PRKCZ/SELE/STAT1/STAT3/TGFB1/THBD/TNF/VCAM1/VEGFA	28
hsa05215	Prostate cancer	26/162	97/8157	6.157979827014e-23	8.19011316992862e-21	3.078989913507e-21	AR/BRAF/CCND1/CDK2/CREBBP/EGF/EGFR/ERBB2/ERG/HSP90AA1/MAP2K1/MAPK1/MAPK3/MDM2/MMP3/MMP9/MTOR/PIK3CA/PIK3CB/PIK3CD/PIK3R1/PLAT/PTEN/RAF1/RB1/TP53	26
hsa01521	EGFR tyrosine kinase inhibitor resistance	24/162	79/8157	1.12148717593963e-22	9.94385295999803e-21	3.73829058646543e-21	AXL/BRAF/EGF/EGFR/ERBB2/ERBB3/FGF2/IL6/JAK2/KDR/MAP2K1/MAPK1/MAPK3/MET/MTOR/PIK3CA/PIK3CB/PIK3CD/PIK3R1/PRKCA/PTEN/RAF1/STAT3/VEGFA	24
hsa05205	Proteoglycans in cancer	34/162	205/8157	1.80198110862777e-22	1.19831743723747e-20	4.50495277156942e-21	BRAF/CASP3/CCND1/EGFR/ERBB2/ERBB3/ESR1/FAS/FASLG/FGF2/HIF1A/IGF2/KDR/MAP2K1/MAPK1/MAPK3/MDM2/MET/MMP2/MMP9/MTOR/MYC/PIK3CA/PIK3CB/PIK3CD/PIK3R1/PRKCA/PTPN11/RAF1/STAT3/TGFB1/TNF/TP53/VEGFA	34
hsa04151	PI3K-Akt signaling pathway	41/162	354/8157	5.78195705465336e-21	2.4607950009598e-19	9.25110902616468e-20	CCND1/CDK2/EGF/EGFR/ERBB2/ERBB3/FASLG/FGF1/FGF2/FLT1/HSP90AA1/IGF2/IL4/IL6/INSR/JAK2/JAK3/KDR/KIT/MAP2K1/MAPK1/MAPK3/MCL1/MDM2/MET/MTOR/MYC/NOS3/NTRK1/PIK3CA/PIK3CB/PIK3CD/PIK3CG/PIK3R1/PRKCA/PTEN/RAF1/RXRA/SPP1/TP53/VEGFA	41
hsa05418	Fluid shear stress and atherosclerosis	28/162	139/8157	5.7878590758907e-21	2.4607950009598e-19	9.25110902616468e-20	CALM2/CCL2/FOS/GSTM1/HSP90AA1/ICAM1/IFNG/IL1A/IL1B/KDR/MAPK8/MMP2/MMP9/NCF1/NFE2L2/NOS3/PIK3CA/PIK3CB/PIK3CD/PIK3R1/PLAT/PRKCZ/SELE/THBD/TNF/TP53/VCAM1/VEGFA	28
hsa05223	Non-small cell lung cancer	22/162	72/8157	6.47577631831527e-21	2.4607950009598e-19	9.25110902616468e-20	ALK/BRAF/CCND1/EGF/EGFR/ERBB2/JAK3/MAP2K1/MAPK1/MAPK3/MET/PIK3CA/PIK3CB/PIK3CD/PIK3R1/PRKCA/RAF1/RB1/RET/RXRA/STAT3/TP53	22
hsa05417	Lipid and atherosclerosis	33/162	215/8157	1.01892975002814e-20	3.38794141884357e-19	1.27366218753517e-19	CALM2/CASP3/CCL2/ERN1/FAS/FASLG/FOS/HSP90AA1/ICAM1/IL1B/IL6/JAK2/MAPK1/MAPK3/MAPK8/MMP1/MMP3/MMP9/NCF1/NFE2L2/NOS3/PIK3CA/PIK3CB/PIK3CD/PIK3R1/PPARG/PRKCA/RXRA/SELE/STAT3/TNF/TP53/VCAM1	33
hsa05219	Bladder cancer	18/162	41/8157	1.20977488879283e-20	3.57555689354325e-19	1.34419432088092e-19	BRAF/CCND1/EGF/EGFR/ERBB2/MAP2K1/MAPK1/MAPK3/MDM2/MMP1/MMP2/MMP9/MYC/RAF1/RB1/TP53/TYMP/VEGFA	18
hsa04066	HIF-1 signaling pathway	25/162	109/8157	2.93635743485784e-20	7.81071077672186e-19	2.93635743485784e-19	CREBBP/EGF/EGFR/ERBB2/FLT1/GAPDH/HIF1A/HK1/IFNG/IL6/INSR/MAP2K1/MAPK1/MAPK3/MTOR/NOS2/NOS3/PIK3CA/PIK3CB/PIK3CD/PIK3R1/PRKCA/STAT3/TIMP1/VEGFA	25
hsa05161	Hepatitis B	28/162	162/8157	4.50677572627946e-19	1.08982031199122e-17	4.09706884207224e-18	BRAF/CASP3/CDK2/CREBBP/FAS/FASLG/FOS/IL6/JAK2/JAK3/MAP2K1/MAPK1/MAPK3/MAPK8/MMP9/MYC/PIK3CA/PIK3CB/PIK3CD/PIK3R1/PRKCA/RAF1/RB1/STAT1/STAT3/TGFB1/TNF/TP53	28
hsa05212	Pancreatic cancer	21/162	76/8157	5.55373883718575e-19	1.23107877557617e-17	4.62811569765479e-18	BRAF/CCND1/EGF/EGFR/ERBB2/MAP2K1/MAPK1/MAPK3/MAPK8/MTOR/PIK3CA/PIK3CB/PIK3CD/PIK3R1/RAF1/RB1/STAT1/STAT3/TGFB1/TP53/VEGFA	21
hsa05230	Central carbon metabolism in cancer	20/162	70/8157	1.91983813049299e-18	3.92828417470104e-17	1.47679856191768e-17	EGFR/ERBB2/HIF1A/HK1/KIT/MAP2K1/MAPK1/MAPK3/MET/MTOR/MYC/NTRK1/PIK3CA/PIK3CB/PIK3CD/PIK3R1/PTEN/RAF1/RET/TP53	20
hsa01522	Endocrine resistance	22/162	98/8157	1.04205050798079e-17	1.97989596516351e-16	7.44321791414853e-17	ADCY1/BRAF/CCND1/EGFR/ERBB2/ESR1/FOS/MAP2K1/MAPK1/MAPK3/MAPK8/MDM2/MMP2/MMP9/MTOR/PIK3CA/PIK3CB/PIK3CD/PIK3R1/RAF1/RB1/TP53	22
hsa04068	FoxO signaling pathway	24/162	131/8157	4.65056695031178e-17	8.24700539188623e-16	3.10037796687452e-16	BRAF/CCNB2/CCND1/CDK2/CREBBP/EGF/EGFR/FASLG/IL10/IL6/INSR/MAP2K1/MAPK1/MAPK3/MAPK8/MDM2/PIK3CA/PIK3CB/PIK3CD/PIK3R1/PTEN/RAF1/STAT3/TGFB1	24
hsa05167	Kaposi sarcoma-associated herpesvirus infection	28/162	194/8157	6.4036892665794e-17	1.06461334056883e-15	4.00230579161213e-16	CALM2/CASP3/CCND1/CREBBP/FAS/FGF2/FOS/HIF1A/ICAM1/IL6/JAK2/MAP2K1/MAPK1/MAPK3/MAPK8/MTOR/MYC/PIK3CA/PIK3CB/PIK3CD/PIK3CG/PIK3R1/RAF1/RB1/STAT1/STAT3/TP53/VEGFA	28
hsa05207	Chemical carcinogenesis - receptor activation	29/162	212/8157	7.43440285691675e-17	1.11233353022343e-15	4.18170500083995e-16	ADCY1/AR/CCND1/EGF/EGFR/ESR1/FGF2/FOS/GSTM1/HSP90AA1/JAK2/MAP2K1/MAPK1/MAPK3/MTOR/MYC/PGR/PIK3CA/PIK3CB/PIK3CD/PIK3R1/PRKCA/RAF1/RB1/RPS6KA3/RXRA/STAT3/UGT1A1/VEGFA	29
hsa05218	Melanoma	19/162	72/8157	7.52706900151191e-17	1.11233353022343e-15	4.18170500083995e-16	BRAF/CCND1/EGF/EGFR/FGF1/FGF2/MAP2K1/MAPK1/MAPK3/MDM2/MET/PIK3CA/PIK3CB/PIK3CD/PIK3R1/PTEN/RAF1/RB1/TP53	19
hsa05214	Glioma	19/162	75/8157	1.74292038955307e-16	2.43113493458611e-15	9.13960501724103e-16	BRAF/CALM2/CCND1/EGF/EGFR/MAP2K1/MAPK1/MAPK3/MDM2/MTOR/PIK3CA/PIK3CB/PIK3CD/PIK3R1/PRKCA/PTEN/RAF1/RB1/TP53	19
hsa04010	MAPK signaling pathway	33/162	294/8157	1.82792100344821e-16	2.43113493458611e-15	9.13960501724103e-16	BRAF/CASP3/EGF/EGFR/ERBB2/ERBB3/FAS/FASLG/FGF1/FGF2/FLT1/FOS/IGF2/IL1A/IL1B/INSR/KDR/KIT/MAP2K1/MAPK1/MAPK3/MAPK8/MET/MYC/NTRK1/PRKCA/RAF1/RASA1/RPS6KA3/TGFB1/TNF/TP53/VEGFA	33
hsa05235	PD-L1 expression and PD-1 checkpoint pathway in cancer	20/162	89/8157	3.41499854624706e-16	4.32566482524628e-15	1.62618978392717e-15	ALK/EGF/EGFR/FOS/HIF1A/IFNG/JAK2/MAP2K1/MAPK1/MAPK3/MTOR/PIK3CA/PIK3CB/PIK3CD/PIK3R1/PTEN/PTPN11/RAF1/STAT1/STAT3	20
hsa05224	Breast cancer	24/162	147/8157	7.34204530298599e-16	8.87720022997397e-15	3.33729331953909e-15	BRAF/CCND1/EGF/EGFR/ERBB2/ESR1/FGF1/FGF2/FOS/KIT/MAP2K1/MAPK1/MAPK3/MTOR/MYC/PGR/PIK3CA/PIK3CB/PIK3CD/PIK3R1/PTEN/RAF1/RB1/TP53	24
hsa05226	Gastric cancer	24/162	149/8157	1.01043473178391e-15	1.16858973328052e-14	4.39319448601698e-15	BRAF/CCND1/CDK2/EGF/EGFR/ERBB2/FGF1/FGF2/MAP2K1/MAPK1/MAPK3/MET/MTOR/MYC/PIK3CA/PIK3CB/PIK3CD/PIK3R1/RAF1/RB1/RXRA/TERT/TGFB1/TP53	24
hsa05210	Colorectal cancer	19/162	86/8157	2.75491387955946e-15	3.0533628831784e-14	1.14788078314978e-14	BRAF/CASP3/CCND1/EGF/EGFR/FOS/MAP2K1/MAPK1/MAPK3/MAPK8/MTOR/MYC/PIK3CA/PIK3CB/PIK3CD/PIK3R1/RAF1/TGFB1/TP53	19
hsa05160	Hepatitis C	24/162	157/8157	3.44864377655642e-15	3.66935697825603e-14	1.37945751062257e-14	BRAF/CASP3/CCND1/CDK2/EGF/EGFR/FAS/FASLG/IFNG/MAP2K1/MAPK1/MAPK3/MYC/PIK3CA/PIK3CB/PIK3CD/PIK3R1/RAF1/RB1/RXRA/STAT1/STAT3/TNF/TP53	24
hsa05213	Endometrial cancer	16/162	58/8157	1.08064168028827e-14	1.105579565218e-13	4.15631415495487e-14	BRAF/CCND1/EGF/EGFR/ERBB2/MAP2K1/MAPK1/MAPK3/MYC/PIK3CA/PIK3CB/PIK3CD/PIK3R1/PTEN/RAF1/TP53	16
hsa05163	Human cytomegalovirus infection	27/162	225/8157	2.7045164901464e-14	2.66444957918126e-13	1.00167277412829e-13	ADCY1/CALM2/CASP3/CCL2/CCND1/EGFR/FAS/FASLG/IL1B/IL6/MAP2K1/MAPK1/MAPK3/MDM2/MTOR/MYC/PIK3CA/PIK3CB/PIK3CD/PIK3R1/PRKCA/RAF1/RB1/STAT3/TNF/TP53/VEGFA	27
hsa04668	TNF signaling pathway	20/162	112/8157	3.81288960017461e-14	3.62224512016587e-13	1.36174628577664e-13	CASP3/CCL2/FAS/FOS/ICAM1/IL1B/IL6/MAP2K1/MAPK1/MAPK3/MAPK8/MMP3/MMP9/PIK3CA/PIK3CB/PIK3CD/PIK3R1/SELE/TNF/VCAM1	20
hsa04926	Relaxin signaling pathway	21/162	129/8157	5.76772270540681e-14	5.29039392978694e-13	1.98886989841614e-13	ADCY1/EGFR/FOS/MAP2K1/MAPK1/MAPK3/MAPK8/MMP1/MMP2/MMP9/NOS2/NOS3/PIK3CA/PIK3CB/PIK3CD/PIK3R1/PRKCA/PRKCZ/RAF1/TGFB1/VEGFA	21
hsa05142	Chagas disease	19/162	102/8157	7.70848098974603e-14	6.83485314424148e-13	2.56949366324868e-13	ADCY1/CCL2/FAS/FASLG/FOS/IFNG/IL10/IL1B/IL6/MAPK1/MAPK3/MAPK8/NOS2/PIK3CA/PIK3CB/PIK3CD/PIK3R1/TGFB1/TNF	19
hsa05221	Acute myeloid leukemia	16/162	67/8157	1.30253585827083e-13	1.11765980096788e-12	4.20172857506721e-13	BRAF/CCND1/KIT/MAP2K1/MAPK1/MAPK3/MTOR/MYC/PIK3CA/PIK3CB/PIK3CD/PIK3R1/PIM1/RAF1/RUNX1T1/STAT3	16
hsa05225	Hepatocellular carcinoma	23/162	168/8157	1.55932201194998e-13	1.29618642243342e-12	4.87288128734368e-13	BRAF/CCND1/EGFR/GSTM1/IGF2/MAP2K1/MAPK1/MAPK3/MET/MTOR/MYC/NFE2L2/PIK3CA/PIK3CB/PIK3CD/PIK3R1/PRKCA/PTEN/RAF1/RB1/TERT/TGFB1/TP53	23
hsa04919	Thyroid hormone signaling pathway	20/162	121/8157	1.77183904887528e-13	1.42820965757825e-12	5.369209239016e-13	CCND1/CREBBP/DIO1/ESR1/HIF1A/MAP2K1/MAPK1/MAPK3/MDM2/MTOR/MYC/PIK3CA/PIK3CB/PIK3CD/PIK3R1/PRKCA/RAF1/RXRA/STAT1/TP53	20
hsa04931	Insulin resistance	19/162	108/8157	2.29306983028388e-13	1.79398992604562e-12	6.74432303024671e-13	IL6/INSR/MAPK8/MTOR/NOS3/OGA/PIK3CA/PIK3CB/PIK3CD/PIK3R1/PRKCZ/PTEN/PTPN1/PTPN11/PYGM/RPS6KA3/SREBF1/STAT3/TNF	19
hsa04218	Cellular senescence	22/162	156/8157	2.95827331184901e-13	2.24828771700524e-12	8.45220946242573e-13	CALM2/CCNB2/CCND1/CDK2/IGFBP3/IL1A/IL6/MAP2K1/MAPK1/MAPK3/MDM2/MTOR/MYC/PIK3CA/PIK3CB/PIK3CD/PIK3R1/PTEN/RAF1/RB1/TGFB1/TP53	22
hsa04012	ErbB signaling pathway	17/162	85/8157	4.98333053405282e-13	3.68212756127236e-12	1.38425848168134e-12	BRAF/EGF/EGFR/ERBB2/ERBB3/MAP2K1/MAPK1/MAPK3/MAPK8/MTOR/MYC/PIK3CA/PIK3CB/PIK3CD/PIK3R1/PRKCA/RAF1	17
hsa04014	Ras signaling pathway	26/162	235/8157	5.94244088358623e-13	4.2721331757674e-12	1.60606510367195e-12	CALM2/EGF/EGFR/FASLG/FGF1/FGF2/FLT1/IGF2/INSR/KDR/KIT/MAP2K1/MAPK1/MAPK3/MAPK8/MET/NTRK1/PIK3CA/PIK3CB/PIK3CD/PIK3R1/PRKCA/PTPN11/RAF1/RASA1/VEGFA	26
hsa04630	JAK-STAT signaling pathway	22/162	162/8157	6.51764577156119e-13	4.56235204009283e-12	1.71516993988452e-12	CCND1/CREBBP/EGF/EGFR/IFNG/IL10/IL4/IL6/JAK2/JAK3/MCL1/MTOR/MYC/PIK3CA/PIK3CB/PIK3CD/PIK3R1/PIM1/PTPN11/RAF1/STAT1/STAT3	22
hsa05220	Chronic myeloid leukemia	16/162	76/8157	1.07647349295944e-12	7.34210125967209e-12	2.76018844348575e-12	BRAF/CCND1/MAP2K1/MAPK1/MAPK3/MDM2/MYC/PIK3CA/PIK3CB/PIK3CD/PIK3R1/PTPN11/RAF1/RB1/TGFB1/TP53	16
hsa05166	Human T-cell leukemia virus 1 infection	25/162	222/8157	1.16359829244008e-12	7.73792864472656e-12	2.90899573110021e-12	ADCY1/CCNB2/CCND1/CDK2/CREBBP/FOS/ICAM1/IL6/JAK3/MAP2K1/MAPK1/MAPK3/MAPK8/MMP7/MYC/PIK3CA/PIK3CB/PIK3CD/PIK3R1/PTEN/RB1/TERT/TGFB1/TNF/TP53	25
hsa05164	Influenza A	22/162	171/8157	1.99857177868215e-12	1.29663437348647e-11	4.87456531385891e-12	CASP3/CCL2/CREBBP/FAS/FASLG/ICAM1/IFNG/IL1A/IL1B/IL6/JAK2/MAP2K1/MAPK1/MAPK3/PIK3CA/PIK3CB/PIK3CD/PIK3R1/PRKCA/RAF1/STAT1/TNF	22
hsa04015	Rap1 signaling pathway	24/162	210/8157	2.49583944300354e-12	1.58069831390224e-11	5.94247486429413e-12	ADCY1/ADORA2A/BRAF/CALM2/EGF/EGFR/FGF1/FGF2/FLT1/INSR/KDR/KIT/MAP2K1/MAPK1/MAPK3/MET/PIK3CA/PIK3CB/PIK3CD/PIK3R1/PRKCA/PRKCZ/RAF1/VEGFA	24
hsa04930	Type II diabetes mellitus	13/162	46/8157	2.66190610603606e-12	1.64666749815254e-11	6.19047931636294e-12	ADIPOQ/HK1/INSR/MAPK1/MAPK3/MAPK8/MTOR/PIK3CA/PIK3CB/PIK3CD/PIK3R1/PRKCZ/TNF	13
hsa05211	Renal cell carcinoma	15/162	69/8157	3.44933294070745e-12	2.0852785505186e-11	7.8393930470624e-12	BRAF/CREBBP/HIF1A/MAP2K1/MAPK1/MAPK3/MET/PIK3CA/PIK3CB/PIK3CD/PIK3R1/PTPN11/RAF1/TGFB1/VEGFA	15
hsa04917	Prolactin signaling pathway	15/162	70/8157	4.31557655672095e-12	2.55098525352838e-11	9.59017012604655e-12	CCND1/ESR1/FOS/JAK2/MAP2K1/MAPK1/MAPK3/MAPK8/PIK3CA/PIK3CB/PIK3CD/PIK3R1/RAF1/STAT1/STAT3	15
hsa05208	Chemical carcinogenesis - reactive oxygen species	24/162	223/8157	9.22254203362104e-12	5.33303517596347e-11	2.00490044209153e-11	ACP1/BRAF/EGF/EGFR/FOS/GSTM1/HIF1A/MAP2K1/MAPK1/MAPK3/MAPK8/MET/NCF1/NFE2L2/PIK3CA/PIK3CB/PIK3CD/PIK3R1/PTEN/PTPN1/PTPN11/RAF1/SOD1/VEGFA	24
hsa04935	Growth hormone synthesis, secretion and action	18/162	119/8157	1.47128029718668e-11	8.32682040535442e-11	3.1303836110355e-11	ADCY1/CREBBP/FOS/IGFBP3/JAK2/MAP2K1/MAPK1/MAPK3/MAPK8/MTOR/PIK3CA/PIK3CB/PIK3CD/PIK3R1/PRKCA/RAF1/STAT1/STAT3	18
hsa04932	Non-alcoholic fatty liver disease	20/162	155/8157	2.06688097696769e-11	1.14539654140293e-10	4.30600203534935e-11	ADIPOQ/CASP3/ERN1/FAS/FASLG/FOS/IL1A/IL1B/IL6/INSR/MAPK8/PIK3CA/PIK3CB/PIK3CD/PIK3R1/PPARG/RXRA/SREBF1/TGFB1/TNF	20
hsa04659	Th17 cell differentiation	17/162	108/8157	2.90414382900635e-11	1.57653522146059e-10	5.92682414082928e-11	FOS/HIF1A/HSP90AA1/IFNG/IL1B/IL4/IL6/JAK2/JAK3/MAPK1/MAPK3/MAPK8/MTOR/RXRA/STAT1/STAT3/TGFB1	17
hsa05165	Human papillomavirus infection	28/162	331/8157	5.07460092846877e-11	2.69968769394539e-10	1.01492018569375e-10	CASP3/CCND1/CDK2/CREBBP/EGF/EGFR/FAS/FASLG/MAP2K1/MAPK1/MAPK3/MDM2/MTOR/PIK3CA/PIK3CB/PIK3CD/PIK3R1/PRKCZ/PSEN1/PTEN/RAF1/RB1/SPP1/STAT1/TERT/TNF/TP53/VEGFA	28
hsa05143	African trypanosomiasis	11/162	37/8157	7.38741062624425e-11	3.77894466650187e-10	1.42065588966236e-10	FAS/FASLG/ICAM1/IFNG/IL10/IL1B/IL6/PRKCA/SELE/TNF/VCAM1	11
hsa05216	Thyroid cancer	11/162	37/8157	7.38741062624425e-11	3.77894466650187e-10	1.42065588966236e-10	BRAF/CCND1/MAP2K1/MAPK1/MAPK3/MYC/NTRK1/PPARG/RET/RXRA/TP53	11
hsa04914	Progesterone-mediated oocyte maturation	16/162	102/8157	1.20900932576653e-10	6.06785812554523e-10	2.28114967125761e-10	ADCY1/BRAF/CCNB2/CDK2/HSP90AA1/MAP2K1/MAPK1/MAPK3/MAPK8/PGR/PIK3CA/PIK3CB/PIK3CD/PIK3R1/RAF1/RPS6KA3	16
hsa04071	Sphingolipid signaling pathway	17/162	119/8157	1.42453106991564e-10	6.88955026541019e-10	2.59005649075571e-10	ADORA1/ADORA3/MAP2K1/MAPK1/MAPK3/MAPK8/NOS3/PIK3CA/PIK3CB/PIK3CD/PIK3R1/PRKCA/PRKCZ/PTEN/RAF1/TNF/TP53	17
hsa04722	Neurotrophin signaling pathway	17/162	119/8157	1.42453106991564e-10	6.88955026541019e-10	2.59005649075571e-10	BRAF/CALM2/FASLG/MAP2K1/MAPK1/MAPK3/MAPK8/NTRK1/PIK3CA/PIK3CB/PIK3CD/PIK3R1/PSEN1/PTPN11/RAF1/RPS6KA3/TP53	17
hsa04210	Apoptosis	18/162	136/8157	1.45487470608958e-10	6.91065485392551e-10	2.59799054658854e-10	CASP3/ERN1/FAS/FASLG/FOS/MAP2K1/MAPK1/MAPK3/MAPK8/MCL1/NTRK1/PIK3CA/PIK3CB/PIK3CD/PIK3R1/RAF1/TNF/TP53	18
hsa04625	C-type lectin receptor signaling pathway	16/162	104/8157	1.63473187111298e-10	7.5518913797922e-10	2.83905690969632e-10	CALM2/IL10/IL1B/IL6/MAPK1/MAPK3/MAPK8/MDM2/PIK3CA/PIK3CB/PIK3CD/PIK3R1/PTPN11/RAF1/STAT1/TNF	16
hsa04910	Insulin signaling pathway	18/162	137/8157	1.64665300762386e-10	7.5518913797922e-10	2.83905690969632e-10	BRAF/CALM2/HK1/INSR/MAP2K1/MAPK1/MAPK3/MAPK8/MTOR/PIK3CA/PIK3CB/PIK3CD/PIK3R1/PRKCZ/PTPN1/PYGM/RAF1/SREBF1	18
hsa04915	Estrogen signaling pathway	18/162	138/8157	1.86166868581909e-10	8.39328593945556e-10	3.15537065393066e-10	ADCY1/CALM2/EGFR/ESR1/FOS/HSP90AA1/MAP2K1/MAPK1/MAPK3/MMP2/MMP9/NOS3/PGR/PIK3CA/PIK3CB/PIK3CD/PIK3R1/RAF1	18
hsa05162	Measles	18/162	139/8157	2.10248959594955e-10	9.32103720870968e-10	3.50414932658259e-10	CASP3/CCND1/CDK2/FAS/FASLG/FOS/IL1A/IL1B/IL6/JAK3/MAPK8/PIK3CA/PIK3CB/PIK3CD/PIK3R1/STAT1/STAT3/TP53	18
hsa05140	Leishmaniasis	14/162	77/8157	2.4058000770867e-10	1.0490865909919e-09	3.94393455260114e-10	FOS/IFNG/IL10/IL1A/IL1B/IL4/JAK2/MAPK1/MAPK3/NCF1/NOS2/STAT1/TGFB1/TNF	14
hsa05206	MicroRNAs in cancer	26/162	310/8157	3.27856098686281e-10	1.40660842339598e-09	5.28800159171422e-10	CASP3/CCND1/CREBBP/EGFR/ERBB2/ERBB3/MAP2K1/MAPK1/MAPK3/MCL1/MDM2/MET/MMP9/MTOR/MYC/PIK3CA/PIK3CB/PIK3CD/PIK3R1/PIM1/PRKCA/PTEN/RAF1/STAT3/TP53/VEGFA	26
hsa04510	Focal adhesion	21/162	201/8157	3.59670603237492e-10	1.51860921366941e-09	5.70905719424591e-10	BRAF/CCND1/EGF/EGFR/ERBB2/FLT1/KDR/MAP2K1/MAPK1/MAPK3/MAPK8/MET/PIK3CA/PIK3CB/PIK3CD/PIK3R1/PRKCA/PTEN/RAF1/SPP1/VEGFA	21
hsa04657	IL-17 signaling pathway	15/162	94/8157	3.68643676390039e-10	1.5321752799961e-09	5.76005744359435e-10	CASP3/CCL2/FOS/HSP90AA1/IFNG/IL1B/IL4/IL6/MAPK1/MAPK3/MAPK8/MMP1/MMP3/MMP9/TNF	15
hsa04380	Osteoclast differentiation	17/162	128/8157	4.60868654729929e-10	1.88601634089479e-09	7.09028699584507e-10	FOS/IFNG/IL1A/IL1B/MAP2K1/MAPK1/MAPK3/MAPK8/NCF1/PIK3CA/PIK3CB/PIK3CD/PIK3R1/PPARG/STAT1/TGFB1/TNF	17
hsa04072	Phospholipase D signaling pathway	18/162	148/8157	6.00140481611615e-10	2.41874800164681e-09	9.09303760017599e-10	ADCY1/EGF/EGFR/INSR/KIT/MAP2K1/MAPK1/MAPK3/MTOR/PIK3CA/PIK3CB/PIK3CD/PIK3CG/PIK3R1/PRKCA/PTGFR/PTPN11/RAF1	18
hsa04650	Natural killer cell mediated cytotoxicity	17/162	131/8157	6.66700968123927e-10	2.64690235105917e-09	9.95076071826757e-10	BRAF/CASP3/FAS/FASLG/ICAM1/IFNG/MAP2K1/MAPK1/MAPK3/PIK3CA/PIK3CB/PIK3CD/PIK3R1/PRKCA/PTPN11/RAF1/TNF	17
hsa05231	Choline metabolism in cancer	15/162	98/8157	6.76668699859696e-10	2.64696873768646e-09	9.95101029205435e-10	EGF/EGFR/FOS/HIF1A/MAP2K1/MAPK1/MAPK3/MAPK8/MTOR/PIK3CA/PIK3CB/PIK3CD/PIK3R1/PRKCA/RAF1	15
hsa04370	VEGF signaling pathway	12/162	59/8157	1.2503770161032e-09	4.82029400410799e-09	1.81214060304812e-09	KDR/MAP2K1/MAPK1/MAPK3/NOS3/PIK3CA/PIK3CB/PIK3CD/PIK3R1/PRKCA/RAF1/VEGFA	12
hsa01524	Platinum drug resistance	13/162	73/8157	1.42015950262752e-09	5.39660610998457e-09	2.02879928946788e-09	CASP3/ERBB2/FAS/FASLG/GSTM1/MAPK1/MAPK3/MDM2/PIK3CA/PIK3CB/PIK3CD/PIK3R1/TP53	13
hsa05144	Malaria	11/162	50/8157	2.58313146507098e-09	9.67764746068847e-09	3.63821333108589e-09	CCL2/ICAM1/IFNG/IL10/IL1B/IL6/MET/SELE/TGFB1/TNF/VCAM1	11
hsa04062	Chemokine signaling pathway	19/162	192/8157	6.59402015628794e-09	2.43612411329527e-08	9.15836132817769e-09	ADCY1/BRAF/CCL2/GRK1/JAK2/JAK3/MAP2K1/MAPK1/MAPK3/NCF1/PIK3CA/PIK3CB/PIK3CD/PIK3CG/PIK3R1/PRKCZ/RAF1/STAT1/STAT3	19
hsa04664	Fc epsilon RI signaling pathway	12/162	68/8157	6.97016990164564e-09	2.5398153340243e-08	9.54817794745978e-09	IL4/MAP2K1/MAPK1/MAPK3/MAPK8/PIK3CA/PIK3CB/PIK3CD/PIK3R1/PRKCA/RAF1/TNF	12
hsa05010	Alzheimer disease	27/162	384/8157	7.1616159217745e-09	2.57431058809732e-08	9.67785935374932e-09	APH1B/APP/BACE1/BRAF/CALM2/CASP3/CDK5/ERN1/FAS/GAPDH/IL1A/IL1B/IL6/INSR/MAP2K1/MAPK1/MAPK3/MAPK8/MTOR/NOS2/PIK3CA/PIK3CB/PIK3CD/PIK3R1/PSEN1/RAF1/TNF	27
hsa05146	Amoebiasis	14/162	102/8157	1.10919268297474e-08	3.93393671561708e-08	1.47892357729966e-08	ADCY1/CASP3/IFNG/IL10/IL1B/IL6/NOS2/PIK3CA/PIK3CB/PIK3CD/PIK3R1/PRKCA/TGFB1/TNF	14
hsa04620	Toll-like receptor signaling pathway	14/162	104/8157	1.43332551640016e-08	4.95148814756417e-08	1.86146170961059e-08	FOS/IL1B/IL6/MAP2K1/MAPK1/MAPK3/MAPK8/PIK3CA/PIK3CB/PIK3CD/PIK3R1/SPP1/STAT1/TNF	14
hsa04660	T cell receptor signaling pathway	14/162	104/8157	1.43332551640016e-08	4.95148814756417e-08	1.86146170961059e-08	FOS/IFNG/IL10/IL4/MAP2K1/MAPK1/MAPK3/MAPK8/PIK3CA/PIK3CB/PIK3CD/PIK3R1/RAF1/TNF	14
hsa05169	Epstein-Barr virus infection	19/162	202/8157	1.52949615806401e-08	5.21597407750034e-08	1.96089251033847e-08	CASP3/CCND1/CDK2/FAS/ICAM1/IL6/JAK3/MAPK8/MDM2/MYC/PIK3CA/PIK3CB/PIK3CD/PIK3R1/RB1/STAT1/STAT3/TNF/TP53	19
hsa05133	Pertussis	12/162	76/8157	2.58870195868461e-08	8.71638887354565e-08	3.27683792238558e-08	CALM2/CASP3/FOS/IL10/IL1A/IL1B/IL6/MAPK1/MAPK3/MAPK8/NOS2/TNF	12
hsa05222	Small cell lung cancer	13/162	92/8157	2.65309218763852e-08	8.82153152389806e-08	3.31636523454814e-08	CASP3/CCND1/CDK2/MYC/NOS2/PIK3CA/PIK3CB/PIK3CD/PIK3R1/PTEN/RB1/RXRA/TP53	13
hsa05323	Rheumatoid arthritis	13/162	93/8157	3.03175201497659e-08	9.95612390103424e-08	3.74290372219332e-08	CCL2/FLT1/FOS/ICAM1/IFNG/IL1A/IL1B/IL6/MMP1/MMP3/TGFB1/TNF/VEGFA	13
hsa05170	Human immunodeficiency virus 1 infection	19/162	212/8157	3.37028857636027e-08	1.09328873330711e-07	4.11010801995155e-08	CALM2/CASP3/CCNB2/FAS/FASLG/FOS/LIMK2/MAP2K1/MAPK1/MAPK3/MAPK8/MTOR/PIK3CA/PIK3CB/PIK3CD/PIK3R1/PRKCA/RAF1/TNF	19
hsa04020	Calcium signaling pathway	20/162	240/8157	4.88464585108394e-08	1.56544071854015e-07	5.88511548323366e-08	ADCY1/ADORA2A/CALM2/DRD1/EGF/EGFR/ERBB2/ERBB3/FGF1/FGF2/FLT1/KDR/MET/NOS2/NOS3/NTRK1/PRKCA/PTGFR/RET/VEGFA	20
hsa05135	Yersinia infection	15/162	137/8157	7.36768027187943e-08	2.33309875276182e-07	8.77104794271361e-08	CCL2/FOS/IL10/IL1B/IL6/MAP2K1/MAPK1/MAPK3/MAPK8/PIK3CA/PIK3CB/PIK3CD/PIK3R1/RPS6KA3/TNF	15
hsa05152	Tuberculosis	17/162	180/8157	8.68029652123053e-08	2.71642220546743e-07	1.02121135543889e-07	CALM2/CASP3/CREBBP/IFNG/IL10/IL1A/IL1B/IL6/JAK2/MAPK1/MAPK3/MAPK8/NOS2/RAF1/STAT1/TGFB1/TNF	17
hsa05415	Diabetic cardiomyopathy	18/162	203/8157	9.36218702986757e-08	2.89574622086602e-07	1.08862639882181e-07	GAPDH/GSR/INSR/MAPK8/MMP2/MMP9/MTOR/NCF1/NOS3/PIK3CA/PIK3CB/PIK3CD/PIK3R1/PRKCA/PRKCZ/PTEN/REN/TGFB1	18
hsa05145	Toxoplasmosis	13/162	112/8157	2.86444011966811e-07	8.75794335438755e-07	3.29245990766449e-07	CASP3/IFNG/IL10/JAK2/MAPK1/MAPK3/MAPK8/NOS2/PIK3CG/STAT1/STAT3/TGFB1/TNF	13
hsa04725	Cholinergic synapse	13/162	113/8157	3.18174883106391e-07	9.61755896662502e-07	3.61562367166354e-07	ACHE/ADCY1/FOS/JAK2/MAP2K1/MAPK1/MAPK3/PIK3CA/PIK3CB/PIK3CD/PIK3CG/PIK3R1/PRKCA	13
hsa04024	cAMP signaling pathway	18/162	221/8157	3.38882936033099e-07	1.01284113466072e-06	3.80767343857415e-07	ADCY1/ADORA1/ADORA2A/BRAF/CALM2/CREBBP/DRD1/FOS/MAP2K1/MAPK1/MAPK3/MAPK8/PDE3A/PIK3CA/PIK3CB/PIK3CD/PIK3R1/RAF1	18
hsa04150	mTOR signaling pathway	15/162	156/8157	4.12356989187049e-07	1.21874399026394e-06	4.58174432430054e-07	BRAF/INSR/MAP2K1/MAPK1/MAPK3/MTOR/PIK3CA/PIK3CB/PIK3CD/PIK3R1/PRKCA/PTEN/RAF1/RPS6KA3/TNF	15
hsa04929	GnRH secretion	10/162	64/8157	4.35257736227944e-07	1.27229184435861e-06	4.78305204646093e-07	MAP2K1/MAPK1/MAPK3/PIK3CA/PIK3CB/PIK3CD/PIK3R1/PRKCA/RAF1/SPP1	10
hsa04960	Aldosterone-regulated sodium reabsorption	8/162	37/8157	4.81685021360705e-07	1.39269799654291e-06	5.23570675392071e-07	INSR/MAPK1/MAPK3/PIK3CA/PIK3CB/PIK3CD/PIK3R1/PRKCA	8
hsa05321	Inflammatory bowel disease	10/162	65/8157	5.05691040743305e-07	1.4463851272873e-06	5.43753807250866e-07	IFNG/IL10/IL1A/IL1B/IL4/IL6/STAT1/STAT3/TGFB1/TNF	10
hsa04720	Long-term potentiation	10/162	67/8157	6.77046591292611e-07	1.91589780089186e-06	7.20262331162352e-07	ADCY1/BRAF/CALM2/CREBBP/MAP2K1/MAPK1/MAPK3/PRKCA/RAF1/RPS6KA3	10
hsa05171	Coronavirus disease - COVID-19	18/162	232/8157	6.96713576416523e-07	1.95079801396626e-06	7.33382712017392e-07	CCL2/EGFR/FOS/IL1B/IL6/MAPK1/MAPK3/MAPK8/MMP1/MMP3/PIK3CA/PIK3CB/PIK3CD/PIK3R1/PRKCA/STAT1/STAT3/TNF	18
hsa05202	Transcriptional misregulation in cancer	16/162	193/8157	1.25369805430268e-06	3.47378835879701e-06	1.30593547323196e-06	ERG/FLT1/IGFBP3/IL6/MDM2/MET/MMP3/MMP9/MYC/NTRK1/PLAT/PPARG/RUNX1T1/RUNX2/RXRA/TP53	16
hsa05032	Morphine addiction	11/162	91/8157	1.62209324168892e-06	4.44821445659023e-06	1.6722610739061e-06	ADCY1/ADORA1/DRD1/GABRA1/GABRA3/GABRA5/GABRB2/GABRB3/GABRG2/PDE3A/PRKCA	11
hsa04666	Fc gamma R-mediated phagocytosis	11/162	97/8157	3.07674934252106e-06	8.35117678684288e-06	3.13954014542966e-06	LIMK2/MAP2K1/MAPK1/MAPK3/NCF1/PIK3CA/PIK3CB/PIK3CD/PIK3R1/PRKCA/RAF1	11
hsa04371	Apelin signaling pathway	13/162	139/8157	3.45311267653608e-06	9.27806032281412e-06	3.4879926025617e-06	ADCY1/CALM2/CCND1/MAP2K1/MAPK1/MAPK3/MTOR/NOS2/NOS3/PIK3CG/PLAT/RAF1/SPP1	13
hsa04140	Autophagy - animal	13/162	141/8157	4.05173108937517e-06	1.07776046977379e-05	4.05173108937517e-06	ERN1/HIF1A/MAP2K1/MAPK1/MAPK3/MAPK8/MTOR/PIK3CA/PIK3CB/PIK3CD/PIK3R1/PTEN/RAF1	13
hsa04550	Signaling pathways regulating pluripotency of stem cells	13/162	143/8157	4.74054799564262e-06	1.24850075924845e-05	4.69361187687389e-06	FGF2/JAK2/JAK3/MAP2K1/MAPK1/MAPK3/MYC/PIK3CA/PIK3CB/PIK3CD/PIK3R1/RAF1/STAT3	13
hsa04928	Parathyroid hormone synthesis, secretion and action	11/162	106/8157	7.37224741458963e-06	1.92256648262828e-05	7.22769354371533e-06	ADCY1/BRAF/EGFR/FOS/MAP2K1/MAPK1/MAPK3/PRKCA/RAF1/RUNX2/RXRA	11
hsa05132	Salmonella infection	17/162	249/8157	8.25390714376313e-06	2.13159155363203e-05	8.01350208132343e-06	CASP3/FOS/GAPDH/HSP90AA1/IL1B/IL6/MAP2K1/MAPK1/MAPK3/MAPK8/MYC/PIK3CA/PIK3CB/PIK3CD/PIK3CG/RAF1/TNF	17
hsa04540	Gap junction	10/162	88/8157	8.6134505333615e-06	2.20305561718669e-05	8.28216397438606e-06	ADCY1/DRD1/EGF/EGFR/GJA1/MAP2K1/MAPK1/MAPK3/PRKCA/RAF1	10
hsa04211	Longevity regulating pathway	10/162	89/8157	9.53979896598639e-06	2.41674907138322e-05	9.08552282474894e-06	ADCY1/ADIPOQ/INSR/MTOR/PIK3CA/PIK3CB/PIK3CD/PIK3R1/PPARG/TP53	10
hsa04520	Adherens junction	9/162	71/8157	9.99160306258521e-06	2.50732680627138e-05	9.42604062508039e-06	ACP1/CREBBP/EGFR/ERBB2/INSR/MAPK1/MAPK3/MET/PTPN1	9
hsa05203	Viral carcinogenesis	15/162	204/8157	1.19608187898909e-05	2.97343719449623e-05	1.1178335317655e-05	CASP3/CCND1/CDK2/CREBBP/JAK3/MAPK1/MAPK3/MDM2/PIK3CA/PIK3CB/PIK3CD/PIK3R1/RB1/STAT3/TP53	15
hsa04115	p53 signaling pathway	9/162	73/8157	1.25904079396787e-05	3.10097084440235e-05	1.16577851293322e-05	CASP3/CCNB2/CCND1/CDK2/FAS/IGFBP3/MDM2/PTEN/TP53	9
hsa04912	GnRH signaling pathway	10/162	93/8157	1.41588719630141e-05	3.43402730278645e-05	1.29098770781446e-05	ADCY1/CALM2/EGFR/MAP2K1/MAPK1/MAPK3/MAPK8/MMP2/PRKCA/RAF1	10
hsa04360	Axon guidance	14/162	182/8157	1.4200864785959e-05	3.43402730278645e-05	1.29098770781446e-05	CDK5/LIMK2/MAPK1/MAPK3/MET/PIK3CA/PIK3CB/PIK3CD/PIK3R1/PRKCA/PRKCZ/PTPN11/RAF1/RASA1	14
hsa00910	Nitrogen metabolism	5/162	17/8157	1.48182749902655e-05	3.53474327489421e-05	1.32885085522339e-05	CA1/CA14/CA4/CA6/CA7	5
hsa04670	Leukocyte transendothelial migration	11/162	114/8157	1.48831295785019e-05	3.53474327489421e-05	1.32885085522339e-05	ICAM1/MMP2/MMP9/NCF1/PIK3CA/PIK3CB/PIK3CD/PIK3R1/PRKCA/PTPN11/VCAM1	11
hsa04217	Necroptosis	13/162	159/8157	1.51582961002157e-05	3.56823607314811e-05	1.34144213276245e-05	FAS/FASLG/HSP90AA1/IFNG/IL1A/IL1B/JAK2/JAK3/MAPK8/PYGM/STAT1/STAT3/TNF	13
hsa05332	Graft-versus-host disease	7/162	42/8157	1.60925639036121e-05	3.74213892606609e-05	1.40681914513763e-05	FAS/FASLG/IFNG/IL1A/IL1B/IL6/TNF	7
hsa04726	Serotonergic synapse	11/162	115/8157	1.61784201690827e-05	3.74213892606609e-05	1.40681914513763e-05	APP/BRAF/CASP3/GABRB2/GABRB3/MAP2K1/MAPK1/MAPK3/PRKCA/RAF1/SLC6A4	11
hsa05022	Pathways of neurodegeneration - multiple diseases	24/162	476/8157	2.0625799372991e-05	4.72970916656518e-05	1.77808615284405e-05	APP/BRAF/CALM2/CASP3/CDK5/ERN1/FAS/FASLG/HTT/IL1A/IL1B/IL6/MAP2K1/MAPK1/MAPK3/MAPK8/MTOR/NOS2/PRKCA/PSEN1/RAF1/SIGMAR1/SOD1/TNF	24
hsa04750	Inflammatory mediator regulation of TRP channels	10/162	98/8157	2.25405519218355e-05	5.1246041121438e-05	1.92654289930218e-05	ADCY1/CALM2/IL1B/MAPK8/NTRK1/PIK3CA/PIK3CB/PIK3CD/PIK3R1/PRKCA	10
hsa04152	AMPK signaling pathway	11/162	120/8157	2.42299837963302e-05	5.46201329646088e-05	2.05338845731612e-05	ADIPOQ/CCND1/INSR/MTOR/PIK3CA/PIK3CB/PIK3CD/PIK3R1/PPARG/SCD/SREBF1	11
hsa04022	cGMP-PKG signaling pathway	13/162	167/8157	2.56425918328607e-05	5.7318734685218e-05	2.15483964982023e-05	ADCY1/ADORA1/ADORA3/CALM2/INSR/KCNMA1/MAP2K1/MAPK1/MAPK3/NOS3/PDE3A/PIK3CG/RAF1	13
hsa04213	Longevity regulating pathway - multiple species	8/162	62/8157	2.76763285350551e-05	6.13491949193721e-05	2.30636071125459e-05	ADCY1/INSR/MTOR/PIK3CA/PIK3CB/PIK3CD/PIK3R1/SOD1	8
hsa04916	Melanogenesis	10/162	101/8157	2.93806978096785e-05	6.45889720444172e-05	2.42815684377508e-05	ADCY1/CALM2/CREBBP/KIT/MAP2K1/MAPK1/MAPK3/PRKCA/RAF1/TYR	10
hsa04662	B cell receptor signaling pathway	9/162	82/8157	3.26284996905291e-05	7.11408271941044e-05	2.67446718774829e-05	FOS/MAP2K1/MAPK1/MAPK3/PIK3CA/PIK3CB/PIK3CD/PIK3R1/RAF1	9
hsa04110	Cell cycle	11/162	126/8157	3.82801643490702e-05	8.27847456654689e-05	3.11220848366425e-05	CCNB2/CCND1/CDC7/CDK2/CREBBP/MDM2/MYC/PRKDC/RB1/TGFB1/TP53	11
hsa04921	Oxytocin signaling pathway	12/162	154/8157	5.24627962695921e-05	0.000112541159739609	4.23087066690259e-05	ADCY1/CALM2/CCND1/EGFR/FOS/MAP2K1/MAPK1/MAPK3/NOS3/PIK3CG/PRKCA/RAF1	12
hsa04920	Adipocytokine signaling pathway	8/162	69/8157	6.08411798297142e-05	0.000129470030677632	4.86729438637714e-05	ADIPOQ/JAK2/MAPK8/MTOR/PTPN11/RXRA/STAT3/TNF	8
hsa04727	GABAergic synapse	9/162	89/8157	6.28596276544343e-05	0.000132703658381584	4.98885933765352e-05	ABAT/ADCY1/GABRA1/GABRA3/GABRA5/GABRB2/GABRB3/GABRG2/PRKCA	9
hsa04658	Th1 and Th2 cell differentiation	9/162	92/8157	8.16609875719487e-05	0.000171037973969593	6.42999902141329e-05	FOS/IFNG/IL4/JAK2/JAK3/MAPK1/MAPK3/MAPK8/STAT1	9
hsa05330	Allograft rejection	6/162	38/8157	9.12186317823611e-05	0.000189563719172719	7.12645560799696e-05	FAS/FASLG/IFNG/IL10/IL4/TNF	6
hsa04810	Regulation of actin cytoskeleton	14/162	218/8157	0.000104437581605656	0.000215351912458174	8.09593655857797e-05	BRAF/EGF/EGFR/FGF1/FGF2/LIMK2/MAP2K1/MAPK1/MAPK3/PIK3CA/PIK3CB/PIK3CD/PIK3R1/RAF1	14
hsa04923	Regulation of lipolysis in adipocytes	7/162	56/8157	0.000109566603835073	0.000224190127847149	8.42820029500561e-05	ADCY1/ADORA1/INSR/PIK3CA/PIK3CB/PIK3CD/PIK3R1	7
hsa04936	Alcoholic liver disease	11/162	142/8157	0.000114282458020205	0.000232054456743317	8.72385175726755e-05	ADIPOQ/CASP3/CCND1/FAS/FASLG/IL1B/IL6/MAPK8/SCD/SREBF1/TNF	11
hsa05033	Nicotine addiction	6/162	40/8157	0.000122735724160568	0.000247331080505387	9.29816092125516e-05	GABRA1/GABRA3/GABRA5/GABRB2/GABRB3/GABRG2	6
hsa04723	Retrograde endocannabinoid signaling	11/162	148/8157	0.000165345837932167	0.000330691675864335	0.000124320178896366	ADCY1/GABRA1/GABRA3/GABRA5/GABRB2/GABRB3/GABRG2/MAPK1/MAPK3/MAPK8/PRKCA	11
hsa04611	Platelet activation	10/162	124/8157	0.000168743756687912	0.000334968949843168	0.00012592817663277	ADCY1/MAPK1/MAPK3/NOS3/PIK3CA/PIK3CB/PIK3CD/PIK3CG/PIK3R1/PRKCZ	10
hsa04940	Type I diabetes mellitus	6/162	43/8157	0.000185587751545477	0.000365676606748867	0.000137472408552205	FAS/FASLG/IFNG/IL1A/IL1B/TNF	6
hsa04114	Oocyte meiosis	10/162	131/8157	0.000264815713625506	0.000517948381061652	0.000194717436489343	ADCY1/AR/CALM2/CCNB2/CDK2/MAP2K1/MAPK1/MAPK3/PGR/RPS6KA3	10
hsa04270	Vascular smooth muscle contraction	10/162	134/8157	0.000318173532172324	0.000617767588013418	0.000232243454140383	ADCY1/ADORA2A/BRAF/CALM2/KCNMA1/MAP2K1/MAPK1/MAPK3/PRKCA/RAF1	10
hsa05131	Shigellosis	14/162	247/8157	0.000383896321030245	0.000739974068072791	0.000278185739876989	EGFR/HK1/IL1B/MAPK1/MAPK3/MAPK8/MDM2/MTOR/PIK3CA/PIK3CB/PIK3CD/PIK3R1/TNF/TP53	14
hsa05130	Pathogenic Escherichia coli infection	12/162	197/8157	0.000532468319087828	0.00101896815019685	0.000383070733156711	CASP3/FAS/FASLG/FOS/GAPDH/IL1B/IL6/MAPK1/MAPK3/MAPK8/PTPN11/TNF	12
hsa05020	Prion disease	14/162	273/8157	0.00103474556385038	0.00196601657131572	0.000739103974178843	CASP3/IL1A/IL1B/IL6/MAPK1/MAPK3/MAPK8/NCF1/PIK3CA/PIK3CB/PIK3CD/PIK3R1/SOD1/TNF	14
hsa04730	Long-term depression	6/162	60/8157	0.00115443680871934	0.00217787369588188	0.00081874950973003	BRAF/MAP2K1/MAPK1/MAPK3/PRKCA/RAF1	6
hsa04613	Neutrophil extracellular trap formation	11/162	190/8157	0.00137516936890239	0.0025760214938594	0.000968429133029851	MAP2K1/MAPK1/MAPK3/MTOR/NCF1/PIK3CA/PIK3CB/PIK3CD/PIK3R1/PRKCA/RAF1	11
hsa04973	Carbohydrate digestion and absorption	5/162	47/8157	0.00227213773717979	0.00422649397265611	0.00158890750851733	HK1/PIK3CA/PIK3CB/PIK3CD/PIK3R1	5
hsa04350	TGF-beta signaling pathway	7/162	94/8157	0.00257737602425185	0.00476098626702078	0.00178984446128601	CREBBP/IFNG/MAPK1/MAPK3/MYC/TGFB1/TNF	7
hsa01523	Antifolate resistance	4/162	30/8157	0.00274619710134797	0.00503785123419696	0.00189392903541239	IL1B/IL6/TNF/TYMS	4
hsa04070	Phosphatidylinositol signaling system	7/162	97/8157	0.00307865299529873	0.00560905271746207	0.00210866643513612	CALM2/PIK3CA/PIK3CB/PIK3CD/PIK3R1/PRKCA/PTEN	7
hsa04934	Cushing syndrome	9/162	155/8157	0.00365132431769025	0.00660715828915379	0.00248389409366684	ADCY1/BRAF/CCND1/CDK2/EGFR/MAP2K1/MAPK1/MAPK3/RB1	9
hsa00983	Drug metabolism - other enzymes	6/162	80/8157	0.00500748434963779	0.00899993808786252	0.00338343537137689	GSTM1/HPRT1/IMPDH1/IMPDH2/TYMP/UGT1A1	6
hsa05017	Spinocerebellar ataxia	8/162	143/8157	0.00751126151560689	0.0134093661956472	0.00504111511114557	ERN1/MAPK8/MTOR/PIK3CA/PIK3CB/PIK3CD/PIK3R1/PRKCA	8
hsa04621	NOD-like receptor signaling pathway	9/162	184/8157	0.0109276566359471	0.0193783777677461	0.00728510442396471	CCL2/HSP90AA1/IL1B/IL6/MAPK1/MAPK3/MAPK8/STAT1/TNF	9
hsa04924	Renin secretion	5/162	69/8157	0.0117516712951617	0.0207016196325365	0.00778256377163028	ADORA1/CALM2/KCNMA1/PDE3A/REN	5
hsa05120	Epithelial cell signaling in Helicobacter pylori infection	5/162	70/8157	0.0124579927707871	0.0217603528436208	0.00818058377579728	CASP3/EGFR/MAPK8/MET/PTPN11	5
hsa04713	Circadian entrainment	6/162	97/8157	0.0125162931769698	0.0217603528436208	0.00818058377579728	ADCY1/CALM2/FOS/MAPK1/MAPK3/PRKCA	6
hsa04640	Hematopoietic cell lineage	6/162	99/8157	0.0137436029047333	0.023738950471812	0.00892441747060601	IL1A/IL1B/IL4/IL6/KIT/TNF	6
hsa00562	Inositol phosphate metabolism	5/162	73/8157	0.0147484384813197	0.0253102234582648	0.00951512160085141	PIK3CA/PIK3CB/PIK3CD/PIK3CG/PTEN	5
hsa04672	Intestinal immune network for IgA production	4/162	49/8157	0.0158774136125714	0.027073025775282	0.0101778292388278	IL10/IL4/IL6/TGFB1	4
hsa03320	PPAR signaling pathway	5/162	75/8157	0.0164229254328308	0.0276487225641328	0.0103942566030575	ADIPOQ/MMP1/PPARG/RXRA/SCD	5
hsa04918	Thyroid hormone synthesis	5/162	75/8157	0.0164229254328308	0.0276487225641328	0.0103942566030575	ADCY1/DUOX2/GSR/PRKCA/TTR	5
hsa00330	Arginine and proline metabolism	4/162	51/8157	0.0181666042890377	0.0302899318927789	0.0113871924408943	NOS2/NOS3/OAT/ODC1	4
hsa05100	Bacterial invasion of epithelial cells	5/162	77/8157	0.0182195079054309	0.0302899318927789	0.0113871924408943	MET/PIK3CA/PIK3CB/PIK3CD/PIK3R1	5
hsa05168	Herpes simplex virus 1 infection	17/162	495/8157	0.0188536402060461	0.031149492514337	0.0117103355317057	CASP3/CCL2/FAS/FASLG/IFNG/IL1B/IL6/JAK2/MTOR/PIK3CA/PIK3CB/PIK3CD/PIK3R1/PTPN11/STAT1/TNF/TP53	17
hsa04310	Wnt signaling pathway	8/162	170/8157	0.0198050373969207	0.0325193823924747	0.0122253317264942	CCND1/CREBBP/MAPK8/MMP7/MYC/PRKCA/PSEN1/TP53	8
hsa05320	Autoimmune thyroid disease	4/162	53/8157	0.0206511226123179	0.0337006049992427	0.0126694003756551	FAS/FASLG/IL10/IL4	4
hsa05310	Asthma	3/162	31/8157	0.0230068213032007	0.0373159418698255	0.0140285495751224	IL10/IL4/TNF	3
hsa05134	Legionellosis	4/162	57/8157	0.0262213927769275	0.0422720635070467	0.0158917531981379	CASP3/IL1B/IL6/TNF	4
hsa01232	Nucleotide metabolism	5/162	85/8157	0.0266885444304701	0.0427659808343677	0.0160774364038976	HPRT1/IMPDH1/IMPDH2/TYMP/TYMS	5
hsa05034	Alcoholism	8/162	187/8157	0.032604040159244	0.0518654041109732	0.0194982722221704	ADORA2A/BRAF/CALM2/DRD1/MAP2K1/MAPK1/MAPK3/RAF1	8
hsa04060	Cytokine-cytokine receptor interaction	11/162	295/8157	0.0327570973332462	0.0518654041109732	0.0194982722221704	CCL2/FAS/FASLG/IFNG/IL10/IL1A/IL1B/IL4/IL6/TGFB1/TNF	11
hsa00730	Thiamine metabolism	2/162	15/8157	0.0347455554086132	0.0546882706431427	0.020559500241783	ACP1/ALPL	2
hsa05031	Amphetamine addiction	4/162	69/8157	0.0479081782246449	0.074962208280915	0.0281812813086147	CALM2/DRD1/FOS/PRKCA	4
hsa00511	Other glycan degradation	2/162	18/8157	0.0487117247134332	0.0757737939986739	0.028486388721306	FUCA1/GBA	2
