# Supplementary material for: Mechanism of Chinese botanical drug Dizhi pill for myopia: An integrated study based on bioinformatics and network analysis
Source: Medicine (Baltimore). 2023 Sep 22;102(38):e34753. doi: 10.1097/MD.0000000000034753 (PMC10519534; doi:10.1097/MD.0000000000034753)
Supplement: Supplementary file 11 [file medi-102-e34753-s011.xls]

ONTOLOGY	ID	Description	GeneRatio	BgRatio	pvalue	p.adjust	qvalue	geneID	Count
BP	GO:0002088	lens development in camera-type eye	7/122	84/18723	1.2540075120757e-06	0.00240894843069741	0.00224005341893943	BFSP1/CRYBA2/CRYBA4/CRYBB1/CRYGA/CRYGD/SOX1	7
BP	GO:0030168	platelet activation	7/122	123/18723	1.59495950186438e-05	0.0153195860154074	0.0142455067087572	ADRA2B/CD40LG/COL3A1/F2RL3/P2RY12/TYRO3/VAV1	7
BP	GO:0007200	phospholipase C-activating G protein-coupled receptor signaling pathway	6/122	104/18723	6.09813036869321e-05	0.0390483614608655	0.0363106218795522	CXCR2/F2RL3/GPR65/HTR2C/NMBR/P2RY12	6
BP	GO:0150063	visual system development	10/122	375/18723	0.000173728955234876	0.0541858626491313	0.0503868100033293	BFSP1/CRYBA2/CRYBA4/CRYBB1/CRYGA/CRYGD/EFEMP1/GRHL3/P2RY12/SOX1	10
BP	GO:0030900	forebrain development	10/122	379/18723	0.000189257322751466	0.0541858626491313	0.0503868100033293	APLP1/COL3A1/GLI1/NRG3/P2RY12/SCT/SOX1/TOX/TYRO3/WNT1	10
BP	GO:0050878	regulation of body fluid levels	10/122	379/18723	0.000189257322751466	0.0541858626491313	0.0503868100033293	ADRA2B/CD40LG/CHRM3/COL3A1/F2RL3/GRHL3/P2RY12/SCT/TYRO3/VAV1	10
BP	GO:0048880	sensory system development	10/122	381/18723	0.000197449785811514	0.0541858626491313	0.0503868100033293	BFSP1/CRYBA2/CRYBA4/CRYBB1/CRYGA/CRYGD/EFEMP1/GRHL3/P2RY12/SOX1	10
BP	GO:0043010	camera-type eye development	9/122	322/18723	0.000261917393457186	0.0628929141039068	0.0584833969337954	BFSP1/CRYBA2/CRYBA4/CRYBB1/CRYGA/CRYGD/EFEMP1/GRHL3/SOX1	9
BP	GO:0001779	natural killer cell differentiation	3/122	24/18723	0.000494329592347795	0.0811606521840013	0.0754703563145567	PGLYRP1/TOX/TYRO3	3
BP	GO:0007601	visual perception	7/122	215/18723	0.000524035171387925	0.0811606521840013	0.0754703563145567	CRYBA2/CRYBA4/CRYBB1/CRYGA/CRYGD/EFEMP1/MIP	7
BP	GO:0007596	blood coagulation	7/122	217/18723	0.000553699464666252	0.0811606521840013	0.0754703563145567	ADRA2B/CD40LG/COL3A1/F2RL3/P2RY12/TYRO3/VAV1	7
BP	GO:0007389	pattern specification process	10/122	436/18723	0.000572352294023653	0.0811606521840013	0.0754703563145567	AR/CHRD/DCHS1/ENG/GLI1/GRHL3/LBX1/NRG3/SOX1/WNT1	10
BP	GO:0050953	sensory perception of light stimulus	7/122	219/18723	0.00058468605427294	0.0811606521840013	0.0754703563145567	CRYBA2/CRYBA4/CRYBB1/CRYGA/CRYGD/EFEMP1/MIP	7
BP	GO:0007599	hemostasis	7/122	222/18723	0.000633737523560656	0.0811606521840013	0.0754703563145567	ADRA2B/CD40LG/COL3A1/F2RL3/P2RY12/TYRO3/VAV1	7
BP	GO:0050817	coagulation	7/122	222/18723	0.000633737523560656	0.0811606521840013	0.0754703563145567	ADRA2B/CD40LG/COL3A1/F2RL3/P2RY12/TYRO3/VAV1	7
BP	GO:0048663	neuron fate commitment	4/122	62/18723	0.000714989741989606	0.0824401143953618	0.0766601134984131	LBX1/PRRX1/SOX1/WNT1	4
BP	GO:0001654	eye development	9/122	371/18723	0.000729558534472228	0.0824401143953618	0.0766601134984131	BFSP1/CRYBA2/CRYBA4/CRYBB1/CRYGA/CRYGD/EFEMP1/GRHL3/SOX1	9
BP	GO:0035025	positive regulation of Rho protein signal transduction	3/122	33/18723	0.00127682896952816	0.13281872695544	0.123506605465017	COL3A1/F2RL3/GPR65	3
BP	GO:0060562	epithelial tube morphogenesis	8/122	325/18723	0.00131366778352596	0.13281872695544	0.123506605465017	AR/CSMD1/CXCR2/DCHS1/ENG/GRHL3/LBX1/WNT1	8
BP	GO:0051482	positive regulation of cytosolic calcium ion concentration involved in phospholipase C-activating G protein-coupled signaling pathway	3/122	34/18723	0.00139377310751748	0.133871906977053	0.124485945445113	F2RL3/GPR65/HTR2C	3
BP	GO:0045165	cell fate commitment	7/122	258/18723	0.00151819215762093	0.138878434989991	0.129141458219685	AR/LBX1/PRRX1/SOX1/SOX5/TOX/WNT1	7
BP	GO:0003056	regulation of vascular associated smooth muscle contraction	2/122	10/18723	0.00183137511876679	0.146586316797959	0.136308928795932	ADRA2B/CHRM3	2
BP	GO:0016081	synaptic vesicle docking	2/122	10/18723	0.00183137511876679	0.146586316797959	0.136308928795932	UNC13A/UNC13C	2
BP	GO:2001223	negative regulation of neuron migration	2/122	10/18723	0.00183137511876679	0.146586316797959	0.136308928795932	COL3A1/NRG3	2
BP	GO:0010463	mesenchymal cell proliferation	3/122	39/18723	0.00207882941544366	0.15973725228269	0.148537832337174	CHRD/DCHS1/PRRX1	3
BP	GO:0060348	bone development	6/122	205/18723	0.00226050958832141	0.160350598882477	0.149108176280755	BGN/CLDN18/DCHS1/ENG/SP5/WNT1	6
BP	GO:0030101	natural killer cell activation	4/122	88/18723	0.00262493568348125	0.160350598882477	0.149108176280755	IFNA5/PGLYRP1/TOX/TYRO3	4
BP	GO:0048562	embryonic organ morphogenesis	7/122	285/18723	0.0026605545309782	0.160350598882477	0.149108176280755	EFEMP1/ENG/GLI1/GRHL3/LBX1/PRRX1/WNT1	7
BP	GO:0016188	synaptic vesicle maturation	2/122	12/18723	0.00266320657698607	0.160350598882477	0.149108176280755	UNC13A/UNC13C	2
BP	GO:0032823	regulation of natural killer cell differentiation	2/122	12/18723	0.00266320657698607	0.160350598882477	0.149108176280755	PGLYRP1/TOX	2
BP	GO:0043568	positive regulation of insulin-like growth factor receptor signaling pathway	2/122	12/18723	0.00266320657698607	0.160350598882477	0.149108176280755	AR/WNT1	2
BP	GO:0001709	cell fate determination	3/122	43/18723	0.00275459123535749	0.160350598882477	0.149108176280755	LBX1/PRRX1/WNT1	3
BP	GO:0060443	mammary gland morphogenesis	3/122	43/18723	0.00275459123535749	0.160350598882477	0.149108176280755	AR/CSMD1/NRG3	3
BP	GO:0045834	positive regulation of lipid metabolic process	5/122	149/18723	0.00293397642050722	0.165769667758658	0.154147306055751	AGAP2/HTR2C/NR4A3/P2RY12/SCT	5
BP	GO:0048754	branching morphogenesis of an epithelial tube	5/122	151/18723	0.00310702939800102	0.167649578593387	0.155895413503371	AR/CSMD1/DCHS1/ENG/WNT1	5
BP	GO:0030098	lymphocyte differentiation	8/122	374/18723	0.00314179324797601	0.167649578593387	0.155895413503371	CD40LG/IFNA5/LAG3/PGLYRP1/TOX/TYRO3/VAV1/WNT1	8
BP	GO:0033604	negative regulation of catecholamine secretion	2/122	14/18723	0.0036408448580512	0.185547533276794	0.172538515559724	ADRA2B/P2RY12	2
BP	GO:0051250	negative regulation of lymphocyte activation	5/122	157/18723	0.00367038327148264	0.185547533276794	0.172538515559724	LAG3/LGALS3/PAG1/PGLYRP1/TYRO3	5
BP	GO:0021515	cell differentiation in spinal cord	3/122	49/18723	0.00399750447221297	0.191328422194456	0.17791409762678	LBX1/SOX1/WNT1	3
BP	GO:0021510	spinal cord development	4/122	99/18723	0.00401177828269119	0.191328422194456	0.17791409762678	CHRD/LBX1/SOX1/WNT1	4
BP	GO:0060456	positive regulation of digestive system process	2/122	15/18723	0.00418313052169034	0.191328422194456	0.17791409762678	PRAP1/SCT	2
BP	GO:1901841	regulation of high voltage-gated calcium channel activity	2/122	15/18723	0.00418313052169034	0.191328422194456	0.17791409762678	CACNA2D1/GEM	2
BP	GO:0070588	calcium ion transmembrane transport	7/122	312/18723	0.004372567036581	0.194718854186718	0.181066821312837	CACNA2D1/CACNG5/F2RL3/GEM/GRIN2D/HTR2C/P2RY12	7
BP	GO:0072132	mesenchyme morphogenesis	3/122	52/18723	0.00472775206194857	0.194718854186718	0.181066821312837	ACTG2/DCHS1/ENG	3
BP	GO:0014061	regulation of norepinephrine secretion	2/122	16/18723	0.00476042399711669	0.194718854186718	0.181066821312837	ADRA2B/P2RY12	2
BP	GO:0036342	post-anal tail morphogenesis	2/122	16/18723	0.00476042399711669	0.194718854186718	0.181066821312837	DCHS1/SP5	2
BP	GO:0022600	digestive system process	4/122	104/18723	0.00478011935814266	0.194718854186718	0.181066821312837	CHRM3/MOGAT2/PRAP1/SCT	4
BP	GO:0007218	neuropeptide signaling pathway	4/122	106/18723	0.00511329603828785	0.194718854186718	0.181066821312837	NPFFR1/NPW/SORCS3/TYRO3	4
BP	GO:0071868	cellular response to monoamine stimulus	4/122	107/18723	0.00528557724724955	0.194718854186718	0.181066821312837	APLP1/CHRM3/HTR2C/NR4A3	4
BP	GO:0071870	cellular response to catecholamine stimulus	4/122	107/18723	0.00528557724724955	0.194718854186718	0.181066821312837	APLP1/CHRM3/HTR2C/NR4A3	4
BP	GO:0021513	spinal cord dorsal/ventral patterning	2/122	17/18723	0.00537225365533372	0.194718854186718	0.181066821312837	CHRD/SOX1	2
BP	GO:0048243	norepinephrine secretion	2/122	17/18723	0.00537225365533372	0.194718854186718	0.181066821312837	ADRA2B/P2RY12	2
BP	GO:0048791	calcium ion-regulated exocytosis of neurotransmitter	2/122	17/18723	0.00537225365533372	0.194718854186718	0.181066821312837	UNC13A/UNC13C	2
BP	GO:0071867	response to monoamine	4/122	111/18723	0.00601353874784533	0.202822295369242	0.188602117998632	APLP1/CHRM3/HTR2C/NR4A3	4
BP	GO:0071869	response to catecholamine	4/122	111/18723	0.00601353874784533	0.202822295369242	0.188602117998632	APLP1/CHRM3/HTR2C/NR4A3	4
BP	GO:0021511	spinal cord patterning	2/122	18/18723	0.00601815243937885	0.202822295369242	0.188602117998632	CHRD/SOX1	2
BP	GO:0060973	cell migration involved in heart development	2/122	18/18723	0.00601815243937885	0.202822295369242	0.188602117998632	DCHS1/ENG	2
BP	GO:0006816	calcium ion transport	8/122	422/18723	0.00643997928876129	0.203779136741743	0.189491873777768	CACNA2D1/CACNG5/F2RL3/GEM/GRIN2D/HTR2C/LGALS3/P2RY12	8
BP	GO:0042060	wound healing	8/122	422/18723	0.00643997928876129	0.203779136741743	0.189491873777768	ADRA2B/CD40LG/COL3A1/F2RL3/GRHL3/P2RY12/TYRO3/VAV1	8
BP	GO:0016082	synaptic vesicle priming	2/122	19/18723	0.00669765782556568	0.203779136741743	0.189491873777768	UNC13A/UNC13C	2
BP	GO:1903204	negative regulation of oxidative stress-induced neuron death	2/122	19/18723	0.00669765782556568	0.203779136741743	0.189491873777768	NR4A3/WNT1	2
BP	GO:0021885	forebrain cell migration	3/122	59/18723	0.00672906729623925	0.203779136741743	0.189491873777768	NRG3/P2RY12/TYRO3	3
BP	GO:1903131	mononuclear cell differentiation	8/122	426/18723	0.00680224546851096	0.203779136741743	0.189491873777768	CD40LG/IFNA5/LAG3/PGLYRP1/TOX/TYRO3/VAV1/WNT1	8
BP	GO:0061138	morphogenesis of a branching epithelium	5/122	182/18723	0.00682113347470741	0.203779136741743	0.189491873777768	AR/CSMD1/DCHS1/ENG/WNT1	5
BP	GO:0048568	embryonic organ development	8/122	427/18723	0.00689518161801838	0.203779136741743	0.189491873777768	EFEMP1/ENG/GLI1/GRHL3/LBX1/PRRX1/SCT/WNT1	8
BP	GO:0022612	gland morphogenesis	4/122	118/18723	0.00744263481065872	0.216625779867809	0.201437819357063	AR/CSMD1/GLI1/NRG3	4
BP	GO:0002695	negative regulation of leukocyte activation	5/122	187/18723	0.00762541433084721	0.218055578022559	0.202767372204324	LAG3/LGALS3/PAG1/PGLYRP1/TYRO3	5
BP	GO:0060135	maternal process involved in female pregnancy	3/122	62/18723	0.00771878152292243	0.218055578022559	0.202767372204324	AR/CSMD1/TPPP3	3
BP	GO:0006925	inflammatory cell apoptotic process	2/122	21/18723	0.00815566074558248	0.223814632746628	0.208122650906067	CDKN2A/CXCR2	2
BP	GO:0046514	ceramide catabolic process	2/122	21/18723	0.00815566074558248	0.223814632746628	0.208122650906067	ACER1/NEU2	2
BP	GO:0046579	positive regulation of Ras protein signal transduction	3/122	64/18723	0.00842381106672457	0.227917479706731	0.211937841070891	COL3A1/F2RL3/GPR65	3
BP	GO:0002053	positive regulation of mesenchymal cell proliferation	2/122	22/18723	0.00893325555385012	0.231902485391163	0.21564345198981	CHRD/PRRX1	2
BP	GO:0032098	regulation of appetite	2/122	22/18723	0.00893325555385012	0.231902485391163	0.21564345198981	HTR2C/SCT	2
BP	GO:0060444	branching involved in mammary gland duct morphogenesis	2/122	22/18723	0.00893325555385012	0.231902485391163	0.21564345198981	AR/CSMD1	2
BP	GO:0019229	regulation of vasoconstriction	3/122	66/18723	0.00916550941827968	0.233445897033573	0.217078652711567	ADRA2B/CHRM3/SMTNL2	3
BP	GO:0001763	morphogenesis of a branching structure	5/122	196/18723	0.00923575646775198	0.233445897033573	0.217078652711567	AR/CSMD1/DCHS1/ENG/WNT1	5
BP	GO:0048565	digestive tract development	4/122	127/18723	0.00958685550763086	0.239173369222843	0.222404563177711	CLDN18/DCHS1/GLI1/SCT	4
BP	GO:0033032	regulation of myeloid cell apoptotic process	2/122	24/18723	0.0105834079691286	0.2541340838587	0.2363163595212	CDKN2A/CXCR2	2
BP	GO:0038095	Fc-epsilon receptor signaling pathway	2/122	24/18723	0.0105834079691286	0.2541340838587	0.2363163595212	NR4A3/VAV1	2
BP	GO:0043567	regulation of insulin-like growth factor receptor signaling pathway	2/122	24/18723	0.0105834079691286	0.2541340838587	0.2363163595212	AR/WNT1	2
BP	GO:0007159	leukocyte cell-cell adhesion	7/122	371/18723	0.0108762691004065	0.257942135084949	0.239857422526183	CD40LG/CERCAM/LAG3/LGALS3/NR4A3/PAG1/VAV1	7
BP	GO:0001964	startle response	2/122	25/18723	0.0114550890269959	0.2619669764388	0.24360007617559	CSMD1/GRIN2D	2
BP	GO:0015874	norepinephrine transport	2/122	25/18723	0.0114550890269959	0.2619669764388	0.24360007617559	ADRA2B/P2RY12	2
BP	GO:0098581	detection of external biotic stimulus	2/122	25/18723	0.0114550890269959	0.2619669764388	0.24360007617559	LY96/PGLYRP1	2
BP	GO:0051057	positive regulation of small GTPase mediated signal transduction	3/122	72/18723	0.0116142759981156	0.262482637557413	0.244079583514578	COL3A1/F2RL3/GPR65	3
BP	GO:0050866	negative regulation of cell activation	5/122	210/18723	0.0121846313063585	0.264675933913344	0.246119104551327	LAG3/LGALS3/PAG1/PGLYRP1/TYRO3	5
BP	GO:0014829	vascular associated smooth muscle contraction	2/122	26/18723	0.0123572627606539	0.264675933913344	0.246119104551327	ADRA2B/CHRM3	2
BP	GO:0045954	positive regulation of natural killer cell mediated cytotoxicity	2/122	26/18723	0.0123572627606539	0.264675933913344	0.246119104551327	LAG3/VAV1	2
BP	GO:0007586	digestion	4/122	137/18723	0.0124002259511718	0.264675933913344	0.246119104551327	CHRM3/MOGAT2/PRAP1/SCT	4
BP	GO:0055123	digestive system development	4/122	137/18723	0.0124002259511718	0.264675933913344	0.246119104551327	CLDN18/DCHS1/GLI1/SCT	4
BP	GO:0003272	endocardial cushion formation	2/122	27/18723	0.0132895015534106	0.27450680090432	0.255260714613896	DCHS1/ENG	2
BP	GO:0051953	negative regulation of amine transport	2/122	27/18723	0.0132895015534106	0.27450680090432	0.255260714613896	ADRA2B/P2RY12	2
BP	GO:1903203	regulation of oxidative stress-induced neuron death	2/122	27/18723	0.0132895015534106	0.27450680090432	0.255260714613896	NR4A3/WNT1	2
BP	GO:0031100	animal organ regeneration	3/122	76/18723	0.0134362609871902	0.274585716557366	0.255334097371352	GLI1/NR4A3/WNT1	3
BP	GO:0097553	calcium ion transmembrane import into cytosol	4/122	142/18723	0.0139855446414631	0.282532382782682	0.262723610828905	CACNA2D1/F2RL3/GRIN2D/HTR2C	4
BP	GO:0010464	regulation of mesenchymal cell proliferation	2/122	28/18723	0.0142513819864623	0.282532382782682	0.262723610828905	CHRD/PRRX1	2
BP	GO:0051056	regulation of small GTPase mediated signal transduction	6/122	302/18723	0.0142663410358772	0.282532382782682	0.262723610828905	COL3A1/F2RL3/GPR65/IQSEC3/NGEF/VAV1	6
BP	GO:0042110	T cell activation	8/122	487/18723	0.0144524429988651	0.283297377559386	0.263434970666746	CD40LG/IFNA5/LAG3/LGALS3/PAG1/TOX/VAV1/WNT1	8
BP	GO:0061351	neural precursor cell proliferation	4/122	145/18723	0.0149957410578405	0.289909042640764	0.269583081926286	GLI1/SOX5/TOX/WNT1	4
BP	GO:0034765	regulation of ion transmembrane transport	8/122	491/18723	0.0151120146198569	0.289909042640764	0.269583081926286	CACNA2D1/CACNG5/CHRM3/DPP10/F2RL3/GEM/KCNA3/KCND1	8
BP	GO:0033028	myeloid cell apoptotic process	2/122	29/18723	0.0152424848030802	0.289909042640764	0.269583081926286	CDKN2A/CXCR2	2
BP	GO:0044773	mitotic DNA damage checkpoint signaling	3/122	81/18723	0.0159303029147841	0.295619729472462	0.274893383881623	DTL/HUS1B/PRAP1	3
BP	GO:2000106	regulation of leukocyte apoptotic process	3/122	81/18723	0.0159303029147841	0.295619729472462	0.274893383881623	CDKN2A/CXCR2/LGALS3	3
BP	GO:0060603	mammary gland duct morphogenesis	2/122	30/18723	0.0162623948730798	0.295619729472462	0.274893383881623	AR/CSMD1	2
BP	GO:0019932	second-messenger-mediated signaling	6/122	312/18723	0.0164957691507275	0.295619729472462	0.274893383881623	CHRM3/CXCR2/GRIN2D/HTR2C/P2RY12/SCT	6
BP	GO:0002323	natural killer cell activation involved in immune response	2/122	31/18723	0.0173107011575696	0.295619729472462	0.274893383881623	IFNA5/PGLYRP1	2
BP	GO:0002717	positive regulation of natural killer cell mediated immunity	2/122	31/18723	0.0173107011575696	0.295619729472462	0.274893383881623	LAG3/VAV1	2
BP	GO:0030149	sphingolipid catabolic process	2/122	31/18723	0.0173107011575696	0.295619729472462	0.274893383881623	ACER1/NEU2	2
BP	GO:0036475	neuron death in response to oxidative stress	2/122	31/18723	0.0173107011575696	0.295619729472462	0.274893383881623	NR4A3/WNT1	2
BP	GO:0045066	regulatory T cell differentiation	2/122	31/18723	0.0173107011575696	0.295619729472462	0.274893383881623	LAG3/TOX	2
BP	GO:0045987	positive regulation of smooth muscle contraction	2/122	31/18723	0.0173107011575696	0.295619729472462	0.274893383881623	ADRA2B/CHRM3	2
BP	GO:0021915	neural tube development	4/122	152/18723	0.0175289688599757	0.295619729472462	0.274893383881623	CHRD/DCHS1/GRHL3/WNT1	4
BP	GO:0009953	dorsal/ventral pattern formation	3/122	84/18723	0.0175432843101825	0.295619729472462	0.274893383881623	CHRD/GLI1/SOX1	3
BP	GO:0042310	vasoconstriction	3/122	84/18723	0.0175432843101825	0.295619729472462	0.274893383881623	ADRA2B/CHRM3/SMTNL2	3
BP	GO:0044774	mitotic DNA integrity checkpoint signaling	3/122	85/18723	0.0181004694617278	0.300718837640864	0.279634985877172	DTL/HUS1B/PRAP1	3
BP	GO:0007204	positive regulation of cytosolic calcium ion concentration	6/122	319/18723	0.0181928301685073	0.300718837640864	0.279634985877172	CACNA2D1/CXCR2/F2RL3/GPR65/GRIN2D/HTR2C	6
BP	GO:0007188	adenylate cyclase-modulating G protein-coupled receptor signaling pathway	5/122	233/18723	0.0183155148380953	0.300718837640864	0.279634985877172	ADRA2B/APLP1/CHRM3/GPR65/P2RY12	5
BP	GO:0035023	regulation of Rho protein signal transduction	3/122	86/18723	0.0186674375194882	0.303899554872346	0.282592698220977	COL3A1/F2RL3/GPR65	3
BP	GO:0002431	Fc receptor mediated stimulatory signaling pathway	2/122	33/18723	0.0194908784613632	0.309437830779162	0.287742677241699	NR4A3/VAV1	2
BP	GO:0003382	epithelial cell morphogenesis	2/122	33/18723	0.0194908784613632	0.309437830779162	0.287742677241699	AR/RAB25	2
BP	GO:0043552	positive regulation of phosphatidylinositol 3-kinase activity	2/122	33/18723	0.0194908784613632	0.309437830779162	0.287742677241699	AGAP2/P2RY12	2
BP	GO:0010661	positive regulation of muscle cell apoptotic process	2/122	34/18723	0.0206219475459785	0.314921393046464	0.292841778678785	CDKN2A/CXCR2	2
BP	GO:0031128	developmental induction	2/122	34/18723	0.0206219475459785	0.314921393046464	0.292841778678785	AR/WNT1	2
BP	GO:0070050	neuron cellular homeostasis	2/122	34/18723	0.0206219475459785	0.314921393046464	0.292841778678785	NELL2/TYRO3	2
BP	GO:0098664	G protein-coupled serotonin receptor signaling pathway	2/122	34/18723	0.0206219475459785	0.314921393046464	0.292841778678785	CHRM3/HTR2C	2
BP	GO:0060402	calcium ion transport into cytosol	4/122	160/18723	0.0207333116975734	0.314921393046464	0.292841778678785	CACNA2D1/F2RL3/GRIN2D/HTR2C	4
BP	GO:0050863	regulation of T cell activation	6/122	329/18723	0.0208198942826137	0.314921393046464	0.292841778678785	CD40LG/LAG3/LGALS3/PAG1/TOX/VAV1	6
BP	GO:0021953	central nervous system neuron differentiation	4/122	162/18723	0.0215869660250794	0.31938177794356	0.296989439255991	LBX1/SOX1/TOX/WNT1	4
BP	GO:0018149	peptide cross-linking	2/122	35/18723	0.021779808907135	0.31938177794356	0.296989439255991	BGN/COL3A1	2
BP	GO:0032814	regulation of natural killer cell activation	2/122	35/18723	0.021779808907135	0.31938177794356	0.296989439255991	PGLYRP1/TOX	2
BP	GO:0045880	positive regulation of smoothened signaling pathway	2/122	35/18723	0.021779808907135	0.31938177794356	0.296989439255991	GLI1/PRRX1	2
BP	GO:0035249	synaptic transmission, glutamatergic	3/122	92/18723	0.0222751380544603	0.323891325201266	0.301182815346474	CACNG5/UNC13A/UNC13C	3
BP	GO:1903037	regulation of leukocyte cell-cell adhesion	6/122	336/18723	0.0228052755368075	0.323891325201266	0.301182815346474	CD40LG/LAG3/LGALS3/NR4A3/PAG1/VAV1	6
BP	GO:0003203	endocardial cushion morphogenesis	2/122	36/18723	0.0229640714433148	0.323891325201266	0.301182815346474	DCHS1/ENG	2
BP	GO:0046466	membrane lipid catabolic process	2/122	36/18723	0.0229640714433148	0.323891325201266	0.301182815346474	ACER1/NEU2	2
BP	GO:0070306	lens fiber cell differentiation	2/122	36/18723	0.0229640714433148	0.323891325201266	0.301182815346474	BFSP1/CRYGD	2
BP	GO:0007265	Ras protein signal transduction	6/122	337/18723	0.0230989648894187	0.323891325201266	0.301182815346474	CDKN2A/COL3A1/DOK2/F2RL3/GPR65/IQSEC3	6
BP	GO:0002683	negative regulation of immune system process	7/122	434/18723	0.023602328812509	0.327034664718134	0.304105770583672	CLDN18/COL3A1/LAG3/LGALS3/PAG1/PGLYRP1/TYRO3	7
BP	GO:0002697	regulation of immune effector process	6/122	339/18723	0.0236939787756274	0.327034664718134	0.304105770583672	CD40LG/LAG3/LGALS3/NR4A3/PGLYRP1/VAV1	6
BP	GO:0006904	vesicle docking involved in exocytosis	2/122	37/18723	0.0241743479385606	0.327034664718134	0.304105770583672	UNC13A/UNC13C	2
BP	GO:0048009	insulin-like growth factor receptor signaling pathway	2/122	37/18723	0.0241743479385606	0.327034664718134	0.304105770583672	AR/WNT1	2
BP	GO:0090218	positive regulation of lipid kinase activity	2/122	37/18723	0.0241743479385606	0.327034664718134	0.304105770583672	AGAP2/P2RY12	2
BP	GO:0045785	positive regulation of cell adhesion	7/122	437/18723	0.0243898246526592	0.327604697388975	0.304635837403266	CD40LG/CHRD/EPHA1/MIP/NR4A3/P2RY12/VAV1	7
BP	GO:0030510	regulation of BMP signaling pathway	3/122	96/18723	0.0248766245774587	0.327604697388975	0.304635837403266	CHRD/ENG/WNT1	3
BP	GO:0042472	inner ear morphogenesis	3/122	96/18723	0.0248766245774587	0.327604697388975	0.304635837403266	GRHL3/PRRX1/WNT1	3
BP	GO:0050804	modulation of chemical synaptic transmission	7/122	439/18723	0.0249247882116814	0.327604697388975	0.304635837403266	CACNG5/GRIN2D/NRG3/SCT/SORCS3/UNC13A/UNC13C	7
BP	GO:0099177	regulation of trans-synaptic signaling	7/122	440/18723	0.0251952791761568	0.327604697388975	0.304635837403266	CACNG5/GRIN2D/NRG3/SCT/SORCS3/UNC13A/UNC13C	7
BP	GO:0009595	detection of biotic stimulus	2/122	38/18723	0.0254102550291292	0.327604697388975	0.304635837403266	LY96/PGLYRP1	2
BP	GO:0032941	secretion by tissue	2/122	38/18723	0.0254102550291292	0.327604697388975	0.304635837403266	CHRM3/SCT	2
BP	GO:0043547	positive regulation of GTPase activity	5/122	255/18723	0.0258225972781042	0.328511320339325	0.305478895649654	EPHA1/GPR65/GRHL3/NGEF/VAV1	5
BP	GO:0051924	regulation of calcium ion transport	5/122	255/18723	0.0258225972781042	0.328511320339325	0.305478895649654	CACNA2D1/F2RL3/GEM/LGALS3/P2RY12	5
BP	GO:0042770	signal transduction in response to DNA damage	4/122	172/18723	0.0261767580334386	0.329008857044291	0.305941549305001	DTL/HUS1B/PRAP1/WNT1	4
BP	GO:0090596	sensory organ morphogenesis	5/122	256/18723	0.0262042452513152	0.329008857044291	0.305941549305001	EFEMP1/GRHL3/PRRX1/SOX1/WNT1	5
BP	GO:0007210	serotonin receptor signaling pathway	2/122	39/18723	0.0266714131704095	0.330553449679721	0.307377848218574	CHRM3/HTR2C	2
BP	GO:0021587	cerebellum morphogenesis	2/122	39/18723	0.0266714131704095	0.330553449679721	0.307377848218574	GLI1/WNT1	2
BP	GO:0007631	feeding behavior	3/122	99/18723	0.0269307650368353	0.331628202793338	0.308377248768621	HTR2C/NPW/NR4A3	3
BP	GO:0022407	regulation of cell-cell adhesion	7/122	448/18723	0.0274322565261663	0.335652005011244	0.312118936137473	CD40LG/LAG3/LGALS3/NR4A3/PAG1/VAV1/WNT1	7
BP	GO:0035329	hippo signaling	2/122	40/18723	0.0279574466041023	0.3399130058638	0.316081191786552	DCHS1/WWC2	2
BP	GO:0051480	regulation of cytosolic calcium ion concentration	6/122	353/18723	0.028149389729873	0.340094199189221	0.316249681374343	CACNA2D1/CXCR2/F2RL3/GPR65/GRIN2D/HTR2C	6
BP	GO:0006672	ceramide metabolic process	3/122	102/18723	0.0290730145475324	0.344931263610997	0.320747611906004	ACER1/B3GALT1/NEU2	3
BP	GO:1902106	negative regulation of leukocyte differentiation	3/122	102/18723	0.0290730145475324	0.344931263610997	0.320747611906004	CLDN18/LAG3/PGLYRP1	3
BP	GO:0050892	intestinal absorption	2/122	41/18723	0.0292679833256598	0.344931263610997	0.320747611906004	MOGAT2/PRAP1	2
BP	GO:1901385	regulation of voltage-gated calcium channel activity	2/122	41/18723	0.0292679833256598	0.344931263610997	0.320747611906004	CACNA2D1/GEM	2
BP	GO:0030593	neutrophil chemotaxis	3/122	103/18723	0.0298066305824514	0.34913742285908	0.324658870978306	CXCR2/LGALS3/VAV1	3
BP	GO:1903076	regulation of protein localization to plasma membrane	3/122	104/18723	0.0305499923019854	0.352022157813541	0.327341352809436	AR/DPP10/LGALS3	3
BP	GO:0021575	hindbrain morphogenesis	2/122	42/18723	0.0306026550519841	0.352022157813541	0.327341352809436	GLI1/WNT1	2
BP	GO:2001222	regulation of neuron migration	2/122	42/18723	0.0306026550519841	0.352022157813541	0.327341352809436	COL3A1/NRG3	2
BP	GO:0060401	cytosolic calcium ion transport	4/122	182/18723	0.0313112695792275	0.358029457510096	0.332927471653816	CACNA2D1/F2RL3/GRIN2D/HTR2C	4
BP	GO:0009268	response to pH	2/122	43/18723	0.0319610971893805	0.359841599147151	0.334612561304537	ACER1/GPR65	2
BP	GO:0071887	leukocyte apoptotic process	3/122	106/18723	0.0320658949226559	0.359841599147151	0.334612561304537	CDKN2A/CXCR2/LGALS3	3
BP	GO:1903707	negative regulation of hemopoiesis	3/122	106/18723	0.0320658949226559	0.359841599147151	0.334612561304537	CLDN18/LAG3/PGLYRP1	3
BP	GO:0007229	integrin-mediated signaling pathway	3/122	107/18723	0.0328384040863696	0.359841599147151	0.334612561304537	CD40LG/COL3A1/VAV1	3
BP	GO:0007528	neuromuscular junction development	2/122	44/18723	0.0333429488017662	0.359841599147151	0.334612561304537	UNC13A/UNC13C	2
BP	GO:0021517	ventral spinal cord development	2/122	44/18723	0.0333429488017662	0.359841599147151	0.334612561304537	LBX1/SOX1	2
BP	GO:0031295	T cell costimulation	2/122	44/18723	0.0333429488017662	0.359841599147151	0.334612561304537	CD40LG/VAV1	2
BP	GO:0042269	regulation of natural killer cell mediated cytotoxicity	2/122	44/18723	0.0333429488017662	0.359841599147151	0.334612561304537	LAG3/VAV1	2
BP	GO:0044058	regulation of digestive system process	2/122	44/18723	0.0333429488017662	0.359841599147151	0.334612561304537	PRAP1/SCT	2
BP	GO:0048806	genitalia development	2/122	44/18723	0.0333429488017662	0.359841599147151	0.334612561304537	AR/TYRO3	2
BP	GO:0002366	leukocyte activation involved in immune response	5/122	275/18723	0.0341502391528701	0.36475751259295	0.339183812636092	CD40LG/IFNA5/LGALS3/NR4A3/PGLYRP1	5
BP	GO:0048839	inner ear development	4/122	188/18723	0.0346572470336954	0.36475751259295	0.339183812636092	DCHS1/GRHL3/PRRX1/WNT1	4
BP	GO:0003197	endocardial cushion development	2/122	45/18723	0.0347478525791306	0.36475751259295	0.339183812636092	DCHS1/ENG	2
BP	GO:0030850	prostate gland development	2/122	45/18723	0.0347478525791306	0.36475751259295	0.339183812636092	AR/GLI1	2
BP	GO:0045933	positive regulation of muscle contraction	2/122	45/18723	0.0347478525791306	0.36475751259295	0.339183812636092	ADRA2B/CHRM3	2
BP	GO:0046578	regulation of Ras protein signal transduction	4/122	189/18723	0.0352343792623431	0.367688088268776	0.341908921226397	COL3A1/F2RL3/GPR65/IQSEC3	4
BP	GO:0051216	cartilage development	4/122	190/18723	0.0358170863958195	0.367688088268776	0.341908921226397	BGN/EFEMP1/PRRX1/SOX5	4
BP	GO:0002263	cell activation involved in immune response	5/122	279/18723	0.0359942736057973	0.367688088268776	0.341908921226397	CD40LG/IFNA5/LGALS3/NR4A3/PGLYRP1	5
BP	GO:0031294	lymphocyte costimulation	2/122	46/18723	0.036175454806246	0.367688088268776	0.341908921226397	CD40LG/VAV1	2
BP	GO:0044818	mitotic G2/M transition checkpoint	2/122	46/18723	0.036175454806246	0.367688088268776	0.341908921226397	DTL/HUS1B	2
BP	GO:0050919	negative chemotaxis	2/122	46/18723	0.036175454806246	0.367688088268776	0.341908921226397	NRG3/SEMA3G	2
BP	GO:0021700	developmental maturation	5/122	280/18723	0.0364647281812059	0.368677593874192	0.342829051099759	BFSP1/DCHS1/UNC13A/UNC13C/WNT1	5
BP	GO:0007565	female pregnancy	4/122	193/18723	0.0375986923772589	0.378152293490651	0.351639465220217	ADRA2B/AR/CSMD1/TPPP3	4
BP	GO:0002285	lymphocyte activation involved in immune response	4/122	194/18723	0.0382037323508934	0.380255802311224	0.353595493861282	CD40LG/IFNA5/LGALS3/PGLYRP1	4
BP	GO:0050777	negative regulation of immune response	4/122	194/18723	0.0382037323508934	0.380255802311224	0.353595493861282	COL3A1/LGALS3/PGLYRP1/TYRO3	4
BP	GO:0002715	regulation of natural killer cell mediated immunity	2/122	48/18723	0.0390973575367385	0.380633917986733	0.353947099275863	LAG3/VAV1	2
BP	GO:0000077	DNA damage checkpoint signaling	3/122	115/18723	0.0393653483091769	0.380633917986733	0.353947099275863	DTL/HUS1B/PRAP1	3
BP	GO:0042471	ear morphogenesis	3/122	115/18723	0.0393653483091769	0.380633917986733	0.353947099275863	GRHL3/PRRX1/WNT1	3
BP	GO:0090630	activation of GTPase activity	3/122	115/18723	0.0393653483091769	0.380633917986733	0.353947099275863	EPHA1/GPR65/NGEF	3
BP	GO:1901989	positive regulation of cell cycle phase transition	3/122	115/18723	0.0393653483091769	0.380633917986733	0.353947099275863	DTL/GLI1/PRAP1	3
BP	GO:0022408	negative regulation of cell-cell adhesion	4/122	196/18723	0.039430582862759	0.380633917986733	0.353947099275863	LAG3/LGALS3/PAG1/WNT1	4
BP	GO:0031099	regeneration	4/122	198/18723	0.040679804179304	0.388785591186283	0.361527246359146	GLI1/NR4A3/PRRX1/WNT1	4
BP	GO:0048167	regulation of synaptic plasticity	4/122	198/18723	0.040679804179304	0.388785591186283	0.361527246359146	GRIN2D/SCT/SORCS3/UNC13C	4
BP	GO:0038093	Fc receptor signaling pathway	2/122	50/18723	0.042105897993693	0.398450394314701	0.370514435547301	NR4A3/VAV1	2
BP	GO:0090102	cochlea development	2/122	50/18723	0.042105897993693	0.398450394314701	0.370514435547301	DCHS1/GRHL3	2
BP	GO:0040013	negative regulation of locomotion	6/122	391/18723	0.0429312292415236	0.40426907535768	0.375925160076705	CHRD/COL3A1/ENG/EPHA1/NRG3/SEMA3G	6
BP	GO:0019722	calcium-mediated signaling	4/122	202/18723	0.0432453805667918	0.40524085887223	0.37682881038175	CHRM3/CXCR2/GRIN2D/P2RY12	4
BP	GO:0048013	ephrin receptor signaling pathway	2/122	51/18723	0.0436418103994763	0.406970474647543	0.378437160183501	EPHA1/NGEF	2
BP	GO:0042177	negative regulation of protein catabolic process	3/122	121/18723	0.0446603433937037	0.409050467524282	0.380371321619061	AGAP2/SERPINB12/WNT1	3
BP	GO:0030514	negative regulation of BMP signaling pathway	2/122	52/18723	0.0451983727329774	0.409050467524282	0.380371321619061	CHRD/WNT1	2
BP	GO:0051496	positive regulation of stress fiber assembly	2/122	52/18723	0.0451983727329774	0.409050467524282	0.380371321619061	EPHA1/GPR65	2
BP	GO:0050868	negative regulation of T cell activation	3/122	122/18723	0.0455756850322986	0.409050467524282	0.380371321619061	LAG3/LGALS3/PAG1	3
BP	GO:0051928	positive regulation of calcium ion transport	3/122	122/18723	0.0455756850322986	0.409050467524282	0.380371321619061	CACNA2D1/F2RL3/LGALS3	3
BP	GO:1990266	neutrophil migration	3/122	122/18723	0.0455756850322986	0.409050467524282	0.380371321619061	CXCR2/LGALS3/VAV1	3
BP	GO:0031570	DNA integrity checkpoint signaling	3/122	123/18723	0.046500328863307	0.409050467524282	0.380371321619061	DTL/HUS1B/PRAP1	3
BP	GO:1903202	negative regulation of oxidative stress-induced cell death	2/122	53/18723	0.046775255586996	0.409050467524282	0.380371321619061	NR4A3/WNT1	2
BP	GO:1901215	negative regulation of neuron death	4/122	208/18723	0.047261505454322	0.409050467524282	0.380371321619061	AGAP2/NR4A3/TYRO3/WNT1	4
BP	GO:0007162	negative regulation of cell adhesion	5/122	303/18723	0.0483410870692586	0.409050467524282	0.380371321619061	CDKN2A/LAG3/LGALS3/PAG1/WNT1	5
BP	GO:0006968	cellular defense response	2/122	54/18723	0.0483721329075931	0.409050467524282	0.380371321619061	CXCR2/LY96	2
BP	GO:0032330	regulation of chondrocyte differentiation	2/122	54/18723	0.0483721329075931	0.409050467524282	0.380371321619061	EFEMP1/SOX5	2
BP	GO:2000179	positive regulation of neural precursor cell proliferation	2/122	54/18723	0.0483721329075931	0.409050467524282	0.380371321619061	GLI1/TOX	2
BP	GO:0071621	granulocyte chemotaxis	3/122	125/18723	0.0483773929813568	0.409050467524282	0.380371321619061	CXCR2/LGALS3/VAV1	3
BP	GO:1904375	regulation of protein localization to cell periphery	3/122	125/18723	0.0483773929813568	0.409050467524282	0.380371321619061	AR/DPP10/LGALS3	3
BP	GO:0010959	regulation of metal ion transport	6/122	406/18723	0.0498983528050503	0.409050467524282	0.380371321619061	CACNA2D1/DPP10/F2RL3/GEM/LGALS3/P2RY12	6
BP	GO:0045620	negative regulation of lymphocyte differentiation	2/122	55/18723	0.0499886819649718	0.409050467524282	0.380371321619061	LAG3/PGLYRP1	2
BP	GO:1905517	macrophage migration	2/122	55/18723	0.0499886819649718	0.409050467524282	0.380371321619061	LGALS3/P2RY12	2
CC	GO:0034703	cation channel complex	8/133	210/19550	9.639015465678e-05	0.0187960801580721	0.0173502278382204	CACNA2D1/CACNG5/CATSPERB/CATSPERG/DPP10/GRIN2D/KCNA3/KCND1	8
CC	GO:0034702	ion channel complex	8/133	282/19550	0.000702418325884412	0.0684857867737302	0.0632176493295971	CACNA2D1/CACNG5/CATSPERB/CATSPERG/DPP10/GRIN2D/KCNA3/KCND1	8
CC	GO:0097060	synaptic membrane	9/133	384/19550	0.0012703202580392	0.0825708167725479	0.0762192154823519	CACNG5/CHRM3/GRIN2D/KCNA3/KCND1/PDLIM4/SORCS3/UNC13A/UNC13C	9
CC	GO:0036128	CatSper complex	2/133	10/19550	0.00199452017786929	0.0943705578432457	0.087111284162996	CATSPERB/CATSPERG	2
CC	GO:0005891	voltage-gated calcium channel complex	3/133	41/19550	0.00271652615822936	0.0943705578432457	0.087111284162996	CACNA2D1/CATSPERB/CATSPERG	3
CC	GO:0045211	postsynaptic membrane	7/133	277/19550	0.00290370947209987	0.0943705578432457	0.087111284162996	CACNG5/CHRM3/GRIN2D/KCNA3/KCND1/PDLIM4/SORCS3	7
CC	GO:1902495	transmembrane transporter complex	8/133	366/19550	0.00360668511019618	0.100471942355465	0.0927433314050447	CACNA2D1/CACNG5/CATSPERB/CATSPERG/DPP10/GRIN2D/KCNA3/KCND1	8
CC	GO:1990351	transporter complex	8/133	381/19550	0.0045857869886638	0.11177855784868	0.103180207244935	CACNA2D1/CACNG5/CATSPERB/CATSPERG/DPP10/GRIN2D/KCNA3/KCND1	8
CC	GO:0098831	presynaptic active zone cytoplasmic component	2/133	16/19550	0.00517850027327634	0.112200839254321	0.103570005465527	UNC13A/UNC13C	2
CC	GO:0044305	calyx of Held	2/133	20/19550	0.00805492639641442	0.157071064730081	0.14498867513546	KCNA3/UNC13C	2
CC	GO:0034704	calcium channel complex	3/133	65/19550	0.00989021939565875	0.175326616559405	0.161839953747143	CACNA2D1/CATSPERB/CATSPERG	3
CC	GO:0008076	voltage-gated potassium channel complex	3/133	79/19550	0.0167195486989292	0.26231177412847	0.242133945349357	DPP10/KCNA3/KCND1	3
CC	GO:0031941	filamentous actin	2/133	31/19550	0.0187772142250265	0.26231177412847	0.242133945349357	PDLIM4/SMTNL2	2
CC	GO:0005921	gap junction	2/133	32/19550	0.0199409240408199	0.26231177412847	0.242133945349357	GJB4/MIP	2
CC	GO:0005788	endoplasmic reticulum lumen	6/133	313/19550	0.0202890714309662	0.26231177412847	0.242133945349357	ARSI/CERCAM/CES3/COL3A1/ERAP2/WNT1	6
CC	GO:0034705	potassium channel complex	3/133	89/19550	0.0228682059496615	0.26231177412847	0.242133945349357	DPP10/KCNA3/KCND1	3
CC	GO:0098839	postsynaptic density membrane	3/133	89/19550	0.0228682059496615	0.26231177412847	0.242133945349357	CACNG5/GRIN2D/SORCS3	3
CC	GO:0062023	collagen-containing extracellular matrix	7/133	425/19550	0.0263363796084185	0.285310779091201	0.263363796084185	APLP1/BGN/COL3A1/EFEMP1/LGALS3/SERPINB12/TINAG	7
CC	GO:0008328	ionotropic glutamate receptor complex	2/133	40/19550	0.0302746636086772	0.310713652825897	0.286812602608521	CACNG5/GRIN2D	2
CC	GO:0098878	neurotransmitter receptor complex	2/133	42/19550	0.0331267432687511	0.322985746870323	0.29814068941876	CACNG5/GRIN2D	2
CC	GO:0099738	cell cortex region	2/133	44/19550	0.0360796109848679	0.335024959145202	0.309253808441725	UNC13A/UNC13C	2
CC	GO:0005884	actin filament	3/133	114/19550	0.0428971823860114	0.371629302550078	0.343042433123149	GAS2L3/PDLIM4/SMTNL2	3
CC	GO:0099055	integral component of postsynaptic membrane	3/133	117/19550	0.0457389910830865	0.371629302550078	0.343042433123149	CACNG5/KCNA3/SORCS3	3
CC	GO:0099634	postsynaptic specialization membrane	3/133	117/19550	0.0457389910830865	0.371629302550078	0.343042433123149	CACNG5/GRIN2D/SORCS3	3
MF	GO:0005212	structural constituent of eye lens	7/123	23/18368	1.13984728638253e-10	3.2029708747349e-08	2.96360294459457e-08	BFSP1/CRYBA2/CRYBA4/CRYBB1/CRYGA/CRYGD/MIP	7
MF	GO:0022843	voltage-gated cation channel activity	5/123	143/18368	0.00276240199286666	0.142923646523528	0.132242519915008	CACNA2D1/CACNG5/GRIN2D/KCNA3/KCND1	5
MF	GO:0008528	G protein-coupled peptide receptor activity	5/123	147/18368	0.00311077423977511	0.142923646523528	0.132242519915008	CXCR2/F2RL3/NMBR/NPFFR1/SORCS3	5
MF	GO:0015271	outward rectifier potassium channel activity	2/123	13/18368	0.00330586235630596	0.142923646523528	0.132242519915008	KCNA3/KCND1	2
MF	GO:0008188	neuropeptide receptor activity	3/123	45/18368	0.00338722503889596	0.142923646523528	0.132242519915008	NMBR/NPFFR1/SORCS3	3
MF	GO:0001653	peptide receptor activity	5/123	153/18368	0.00369128649483535	0.142923646523528	0.132242519915008	CXCR2/F2RL3/NMBR/NPFFR1/SORCS3	5
MF	GO:0019992	diacylglycerol binding	2/123	14/18368	0.00383999521501389	0.142923646523528	0.132242519915008	UNC13A/UNC13C	2
MF	GO:0015026	coreceptor activity	3/123	48/18368	0.00406900061276947	0.142923646523528	0.132242519915008	ENG/FCRL1/LY96	3
MF	GO:0008227	G protein-coupled amine receptor activity	3/123	51/18368	0.00482851247380254	0.150756889459835	0.139490360354296	ADRA2B/CHRM3/HTR2C	3
MF	GO:0017075	syntaxin-1 binding	2/123	22/18368	0.00941304298120626	0.244738526671129	0.226448458841614	UNC13A/UNC13C	2
MF	GO:0005244	voltage-gated ion channel activity	5/123	201/18368	0.0114046363550077	0.244738526671129	0.226448458841614	CACNA2D1/CACNG5/GRIN2D/KCNA3/KCND1	5
MF	GO:0022832	voltage-gated channel activity	5/123	201/18368	0.0114046363550077	0.244738526671129	0.226448458841614	CACNA2D1/CACNG5/GRIN2D/KCNA3/KCND1	5
MF	GO:0038187	pattern recognition receptor activity	2/123	26/18368	0.0130148678667775	0.244738526671129	0.226448458841614	LY96/PGLYRP1	2
MF	GO:0045499	chemorepellent activity	2/123	27/18368	0.0139950872751055	0.244738526671129	0.226448458841614	NRG3/SEMA3G	2
MF	GO:0030971	receptor tyrosine kinase binding	3/123	78/18368	0.0154853000017588	0.244738526671129	0.226448458841614	DOK2/NRG3/PITPNM3	3
MF	GO:0015267	channel activity	8/123	480/18368	0.015501011176335	0.244738526671129	0.226448458841614	CACNA2D1/CACNG5/GJB4/GRIN2D/KCNA3/KCND1/MIP/PIEZO2	8
MF	GO:0019199	transmembrane receptor protein kinase activity	4/123	143/18368	0.0156729435267557	0.244738526671129	0.226448458841614	EFEMP1/ENG/EPHA1/TYRO3	4
MF	GO:0022803	passive transmembrane transporter activity	8/123	481/18368	0.0156772009967271	0.244738526671129	0.226448458841614	CACNA2D1/CACNG5/GJB4/GRIN2D/KCNA3/KCND1/MIP/PIEZO2	8
MF	GO:0048018	receptor ligand activity	8/123	487/18368	0.0167650658459898	0.247946500143323	0.229416690524071	CD40LG/EFEMP1/IFNA5/LGALS3/NRG3/SCT/SEMA3G/WNT1	8
MF	GO:0030546	signaling receptor activator activity	8/123	495/18368	0.0182992673872416	0.254061749036598	0.235074927934219	CD40LG/EFEMP1/IFNA5/LGALS3/NRG3/SCT/SEMA3G/WNT1	8
MF	GO:0005539	glycosaminoglycan binding	5/123	230/18368	0.019351957561907	0.254061749036598	0.235074927934219	APLP1/BGN/ENG/NELL2/PGLYRP1	5
MF	GO:0001530	lipopolysaccharide binding	2/123	33/18368	0.0205114383456826	0.254061749036598	0.235074927934219	BPIFA2/LY96	2
MF	GO:0004993	G protein-coupled serotonin receptor activity	2/123	34/18368	0.0216992241170048	0.254061749036598	0.235074927934219	CHRM3/HTR2C	2
MF	GO:0099589	serotonin receptor activity	2/123	34/18368	0.0216992241170048	0.254061749036598	0.235074927934219	CHRM3/HTR2C	2
MF	GO:0005261	cation channel activity	6/123	335/18368	0.0253102837087428	0.28448758888627	0.263226950570926	CACNA2D1/CACNG5/GRIN2D/KCNA3/KCND1/PIEZO2	6
MF	GO:0022836	gated channel activity	6/123	340/18368	0.0269567111487032	0.291339839722523	0.269567111487032	CACNA2D1/CACNG5/GRIN2D/KCNA3/KCND1/PIEZO2	6
MF	GO:1990782	protein tyrosine kinase binding	3/123	105/18368	0.033536515823971	0.339990506138363	0.314581962974998	DOK2/NRG3/PITPNM3	3
MF	GO:0005245	voltage-gated calcium channel activity	2/123	45/18368	0.0365169309509288	0.339990506138363	0.314581962974998	CACNA2D1/CACNG5	2
MF	GO:0030594	neurotransmitter receptor activity	3/123	111/18368	0.0385665481954924	0.339990506138363	0.314581962974998	CHRM3/GRIN2D/HTR2C	3
MF	GO:0004197	cysteine-type endopeptidase activity	3/123	119/18368	0.0458356954202643	0.339990506138363	0.314581962974998	CAPNS2/CTSW/TINAG	3
MF	GO:0005262	calcium channel activity	3/123	119/18368	0.0458356954202643	0.339990506138363	0.314581962974998	CACNA2D1/CACNG5/GRIN2D	3
MF	GO:0005516	calmodulin binding	4/123	201/18368	0.0462742067232877	0.339990506138363	0.314581962974998	GEM/MIP/UNC13A/UNC13C	4
MF	GO:0004879	nuclear receptor activity	2/123	52/18368	0.0474617545895514	0.339990506138363	0.314581962974998	AR/NR4A3	2
MF	GO:0098531	ligand-activated transcription factor activity	2/123	52/18368	0.0474617545895514	0.339990506138363	0.314581962974998	AR/NR4A3	2
