# Supplementary material for: Mechanism of Chinese botanical drug Dizhi pill for myopia: An integrated study based on bioinformatics and network analysis
Source: Medicine (Baltimore). 2023 Sep 22;102(38):e34753. doi: 10.1097/MD.0000000000034753 (PMC10519534; doi:10.1097/MD.0000000000034753)
Supplement: Supplementary file 12 [file medi-102-e34753-s012.xls]

ID	Description	GeneRatio	BgRatio	pvalue	p.adjust	qvalue	geneID	Count
hsa04080	Neuroactive ligand-receptor interaction	9/51	362/8157	0.000351445539627419	0.0636116426725629	0.0621503691130594	ADRA2B/CHRM3/F2RL3/GRIN2D/HTR2C/NMBR/NPFFR1/NPW/SCT	9
hsa04611	Platelet activation	4/51	124/8157	0.00732824547402597	0.600555272010746	0.586759439940711	COL3A1/F2RL3/MAPK12/P2RY12	4
hsa05417	Lipid and atherosclerosis	5/51	215/8157	0.0106586845803805	0.600555272010746	0.586759439940711	CD40LG/IFNA5/LY96/MAPK12/VAV1	5
hsa04261	Adrenergic signaling in cardiomyocytes	4/51	150/8157	0.0140588720088693	0.600555272010746	0.586759439940711	CACNA2D1/CACNG5/MAPK12/PPP2R2B	4
hsa01522	Endocrine resistance	3/51	98/8157	0.0231034637144966	0.600555272010746	0.586759439940711	CDKN2A/MAPK12/NOTCH3	3
hsa04620	Toll-like receptor signaling pathway	3/51	104/8157	0.0269522259564394	0.600555272010746	0.586759439940711	IFNA5/LY96/MAPK12	3
hsa04660	T cell receptor signaling pathway	3/51	104/8157	0.0269522259564394	0.600555272010746	0.586759439940711	CD40LG/MAPK12/VAV1	3
hsa05145	Toxoplasmosis	3/51	112/8157	0.0325865243428835	0.600555272010746	0.586759439940711	CD40LG/LY96/MAPK12	3
hsa04670	Leukocyte transendothelial migration	3/51	114/8157	0.0340843856420279	0.600555272010746	0.586759439940711	CLDN18/MAPK12/VAV1	3
hsa04071	Sphingolipid signaling pathway	3/51	119/8157	0.0379840923003375	0.600555272010746	0.586759439940711	ACER1/MAPK12/PPP2R2B	3
hsa05207	Chemical carcinogenesis - receptor activation	4/51	212/8157	0.0428728805905108	0.600555272010746	0.586759439940711	AR/EPHX3/UGT2A3/WNT1	4
hsa00600	Sphingolipid metabolism	2/51	53/8157	0.0431338040670701	0.600555272010746	0.586759439940711	ACER1/NEU2	2
hsa05320	Autoimmune thyroid disease	2/51	53/8157	0.0431338040670701	0.600555272010746	0.586759439940711	CD40LG/IFNA5	2
